# Supplementary material for: A designer FG-Nup that reconstitutes the selective transport barrier of the nuclear pore complex
Source: Nat Commun. 2021 Mar 31;12:2010. doi: 10.1038/s41467-021-22293-y (PMC8012357; doi:10.1038/s41467-021-22293-y)
Supplement: Supplementary file 4 — Source Data [file 41467_2021_22293_MOESM4_ESM.xlsx]

## Sheet: Fig. 1 panel (d)
Fig.1d - Histogram NupX vs GLFG-Nup average
		NupX	R	K	D	E	N	Q	S	T	H	C	Y	G	A	P	M	V	W	I	L	F
		collapsed domain_spacers	0	2.5	0	0	19.2	10.8	16.7	14.2	0	0	0	15	8.3	5	1.7	1.7	0	0.8	2.5	1.7
		extended domain	3.4	10.1	7.4	6.0	9.4	4.7	14.8	6.0	0.7	0.7	1.3	2.7	6.7	5.4	2.0	2.7	0.7	4.7	7.4	3.4
		GLFG-Nups average
		collapsed domain_spacers_ mean	0.4	2.7	0	0.1	18.4	10.5	16.3	13.8	0	0.1	0.2	13.9	8	5.1	1.5	1.4	0.1	1.3	3.2	3.1
		collapsed domain_spacers_sd	0.2	0.4	0.1	0.2	2.9	3.8	1.8	2.7	0.0	0.2	0.2	2.9	2.3	1.3	0.6	1.0	0.2	0.9	1.0	0.9
		extended domain_mean	3.7	10.7	7.7	6.6	9.4	3.5	14.5	5.8	1.2	0.0	1.2	2.6	6.9	5.2	2.1	3.0	0.4	5.0	7.7	3.0
		extended domain_sd	1.4	3.7	0.8	3.1	1.2	1.0	4.6	1.6	0.8	0.0	0.3	0.5	0.7	2.4	1.3	0.3	0.3	0.7	1.2	0.6
		GLFG-Nups
		Nup100	R	K	D	E	N	Q	S	T	H	C	Y	G	A	P	M	V	W	I	L	F
		collapsed domain_spacers	0.2	2.2	0.2	0	23	11.3	19.2	13.3	0	0	0	10.5	5.4	4.2	1.4	2.2	0	0.8	5	1
		extended domain	3.2	10	8.4	4.7	8.4	2.6	16.8	7.4	2.1	0	1.6	2.1	6.3	6.3	1.1	3.2	0.5	5.3	7.4	2.6
		Nup116	R	K	D	E	N	Q	S	T	H	C	Y	G	A	P	M	V	W	I	L	F
		collapsed domain_spacers	0.4	2.3	0	0.2	19	16.9	14.2	11.9	0	0	0.4	13.4	8.4	4.6	0.8	1.5	0	1.5	2.9	1.7
		extended domain	2.6	14.8	7.7	10.2	10.7	4.6	9.2	4.1	1	0	1	2.6	7.7	2.6	3.6	3.1	0	5.6	6.6	2.6
		Nup145N	R	K	D	E	N	Q	S	T	H	C	Y	G	A	P	M	V	W	I	L	F
		collapsed domain_spacers	0.5	2.9	0	0.5	18.9	5.3	18.9	15.5	0	0	0.5	9.2	8.3	7.3	1.5	2.4	0	2.9	2.4	2.9
		extended domain	5.2	7.3	6.8	4.7	8.9	3.1	17.3	5.8	0.5	0	1.6	3.1	6.8	6.8	1.6	2.6	0.5	4.2	9.4	3.7
		Nup49	R	K	D	E	N	Q	S	T	H	C	Y	G	A	P	M	V	W	I	L	F
		collapsed domain_spacers	0.5	3	0	0	19.4	10.4	16.4	11.9	0	0.5	0	13.9	11.9	4.5	2.5	0	0	1	3.5	0.5
		Nup57	R	K	D	E	N	Q	S	T	H	C	Y	G	A	P	M	V	W	I	L	F
		collapsed domain_spacers	0	3.4	0	0	14.1	10.2	16.1	19	0	0	0	16.6	7.3	5.9	1.5	1	0.5	0.5	2.4	1.5

## Sheet: Fig. 1 panel (e)
Fig.1e – NupX sequence
	FNQGSGLLTTFGKASSTSTQASGLFGNGGLNNQQTGFGNIKTGPNPTSGLFGQTGNSANSSGFGAANTNAFSSGGLFGSQQNGSVQANFGNGSNNGNSTQGLFGGPMPQTPSAPFGTQQNMTGNNNGLFGSTGGTVTGGSFGNNASASKTQNGLFGDRARNQSGFDNPYNKLLRSENSKSEFIVSIDVKSEMAASIKLTAFFGQSTAKNKALSNIGTLIDKDLKAKKDGTKSRSNPIKLIPNAPFQSKPDNYTPEQDSKNKDSEEETAESAQLLSVQVETPDTNTRDLNMSPHSSNSSSMNQLWC

## Sheet: Fig. 1 panel (f)
Fig.1f – C/H ratios of NupX and native GLFG-Nups
	Protein name	Charged content fraction (D,E,K,R)	Hydrophobic content fraction (F,I,A,L,W,V)	C/H ratio
	NupX_collapsed	0.0191	0.2293	0.083297
	NupX_extended	0.2667	0.2533	1.0529
	Nup100_collapsed	0.0215	0.2083	0.103217
	Nup100_extended	0.2618	0.2513	1.04178
	Nup116_collapsed	0.0236	0.2239	0.105404
	Nup100_extended	0.3503	0.2538	1.38022
	Nup145N_collapsed	0.0329	0.2346	0.140239
	Nup145N_extended	0.2396	0.2708	0.884786
	Nup57_collapsed	0.0273	0.2031	0.134417
	Nup49_collapsed	0.0278	0.2341	0.118753
	Note: Nup49 and Nup57 only have a collapsed domain.

## Sheet: Fig. 1 panel (g)
Fig.1g – Disorder prediction of NupX and native GLFG-Nups
		NupX					Nup100					Nup116					Nup145N					Nup49					Nup57
	Residue #	Residue	DISOPRED score	PONDR score		Residue #	Residue	DISOPRED score	PONDR score		Residue #	Residue	DISOPRED score	PONDR score		Residue #	Residue	DISOPRED score	PONDR score		Residue #	Residue	DISOPRED score	PONDR score		Residue #	Residue	DISOPRED score	PONDR score
	1	H	0.87	0.910216		1	M	0.93	0.982834		1	N	0.93	0.983576		1	M	0.94	0.976857		1	M	0.92	0.878153		1	M	0.93	0.972035
	2	H	0.79	0.907619		2	F	0.95	0.982874		2	G	0.94	0.982251		2	F	0.93	0.977419		2	F	0.94	0.876002		2	F	0.95	0.972498
	3	H	0.74	0.90703		3	G	0.95	0.9832		3	T	0.94	0.980985		3	N	0.93	0.977603		3	G	0.95	0.877449		3	G	0.96	0.972996
	4	H	0.69	0.904574		4	N	0.97	0.983167		4	G	0.94	0.979384		4	K	0.93	0.977811		4	L	0.95	0.876881		4	F	0.95	0.973118
	5	H	0.59	0.9013		5	N	0.97	0.982661		5	T	0.94	0.977555		5	S	0.91	0.977497		5	N	0.96	0.87632		5	S	0.95	0.973258
	6	H	0.75	0.899333		6	R	0.97	0.982248		6	T	0.95	0.974771		6	V	0.91	0.976576		6	K	0.96	0.873487		6	G	0.95	0.972453
	7	F	0.76	0.895193		7	P	0.97	0.981983		7	F	0.95	0.973336		7	N	0.93	0.976435		7	A	0.94	0.872949		7	S	0.95	0.972722
	8	N	0.88	0.888688		8	M	0.98	0.982601		8	N	0.98	0.972393		8	S	0.97	0.976212		8	S	0.96	0.874052		8	N	0.98	0.973049
	9	Q	0.84	0.884129		9	F	0.98	0.983078		9	N	0.98	0.970677		9	G	0.95	0.975188		9	S	0.96	0.875401		9	N	0.98	0.972944
	10	G	0.78	0.880917		10	G	0.98	0.983786		10	P	0.98	0.969565		10	F	0.96	0.972568		10	T	0.96	0.877903		10	G	0.98	0.973761
	11	S	0.74	0.872226		11	G	0.98	0.984587		11	Q	0.98	0.966314		11	T	0.96	0.97007		11	P	0.97	0.881428		11	F	0.98	0.974092
	12	G	0.68	0.864381		12	S	0.98	0.985398		12	G	0.98	0.964322		12	F	0.97	0.970291		12	A	0.97	0.885508		12	G	0.98	0.975059
	13	L	0.85	0.846276		13	N	0.98	0.986089		13	T	0.97	0.962921		13	G	0.97	0.971263		13	G	0.96	0.888694		13	N	0.98	0.975803
	14	L	0.87	0.845807		14	L	0.98	0.986662		14	T	0.97	0.960937		14	N	0.98	0.968805		14	G	0.95	0.89255		14	K	0.98	0.976512
	15	T	0.86	0.852187		15	S	0.98	0.986955		15	N	0.97	0.955966		15	Q	0.98	0.969795		15	L	0.94	0.895906		15	P	0.98	0.976731
	16	T	0.86	0.831759		16	F	0.98	0.987581		16	T	0.97	0.954962		16	N	0.97	0.969099		16	F	0.95	0.897999		16	A	0.98	0.976992
	17	F	0.82	0.852336		17	G	0.97	0.988466		17	G	0.96	0.955153		17	T	0.97	0.970598		17	G	0.96	0.903894		17	G	0.97	0.978221
	18	G	0.86	0.865047		18	S	0.97	0.988928		18	F	0.96	0.95414		18	S	0.97	0.970478		18	Q	0.97	0.909688		18	S	0.97	0.979032
	19	K	0.81	0.877878		19	N	0.97	0.989359		19	G	0.97	0.954516		19	T	0.98	0.972039		19	A	0.98	0.909913		19	T	0.97	0.979921
	20	A	0.92	0.885048		20	T	0.96	0.990007		20	I	0.97	0.953918		20	P	0.98	0.973283		20	S	0.98	0.910498		20	G	0.97	0.980609
	21	S	0.94	0.888758		21	S	0.96	0.990588		21	M	0.97	0.95392		21	T	0.98	0.975113		21	G	0.97	0.914778		21	F	0.97	0.980977
	22	S	0.93	0.889749		22	S	0.95	0.991279		22	G	0.97	0.953971		22	S	0.98	0.976419		22	A	0.97	0.917694		22	S	0.97	0.981849
	23	T	0.93	0.892307		23	F	0.96	0.991901		23	N	0.97	0.953859		23	T	0.98	0.977173		23	S	0.98	0.921351		23	F	0.98	0.98258
	24	S	0.93	0.892204		24	G	0.96	0.992395		24	N	0.96	0.953633		24	P	0.98	0.977181		24	T	0.97	0.925167		24	G	0.98	0.983286
	25	T	0.94	0.890336		25	G	0.96	0.992747		25	N	0.95	0.952104		25	A	0.98	0.976633		25	G	0.97	0.927849		25	Q	0.98	0.983801
	26	Q	0.94	0.887628		26	Q	0.97	0.992952		26	S	0.95	0.952231		26	Q	0.98	0.975662		26	N	0.96	0.929762		26	N	0.98	0.984
	27	A	0.96	0.882875		27	Q	0.97	0.993089		27	T	0.95	0.952066		27	P	0.98	0.9746		27	A	0.96	0.933045		27	N	0.98	0.984468
	28	S	0.95	0.879402		28	S	0.96	0.993272		28	T	0.95	0.951655		28	S	0.98	0.973183		28	N	0.96	0.934799		28	N	0.98	0.984685
	29	G	0.94	0.878472		29	Q	0.96	0.993283		29	S	0.95	0.950405		29	S	0.98	0.971994		29	T	0.97	0.937732		29	N	0.98	0.98526
	30	L	0.91	0.877035		30	Q	0.97	0.993449		30	A	0.94	0.949454		30	S	0.98	0.970272		30	G	0.97	0.940168		30	T	0.98	0.985514
	31	F	0.92	0.877615		31	P	0.96	0.99388		31	T	0.95	0.948674		31	L	0.98	0.968933		31	F	0.96	0.939144		31	N	0.98	0.985491
	32	G	0.94	0.882561		32	N	0.97	0.994438		32	T	0.94	0.948161		32	Q	0.98	0.96763		32	S	0.96	0.944146		32	T	0.98	0.985765
	33	N	0.95	0.8925		33	S	0.98	0.994926		33	G	0.95	0.947855		33	F	0.98	0.96725		33	F	0.97	0.948185		33	Q	0.98	0.986003
	34	G	0.97	0.89306		34	L	0.98	0.995074		34	G	0.95	0.947691		34	P	0.98	0.964732		34	G	0.97	0.951957		34	P	0.98	0.985963
	35	G	0.97	0.898619		35	F	0.98	0.995183		35	L	0.95	0.945368		35	Q	0.98	0.961997		35	G	0.97	0.954967		35	S	0.98	0.986199
	36	L	0.96	0.905097		36	G	0.98	0.995387		36	F	0.94	0.942816		36	K	0.98	0.957719		36	T	0.97	0.95801		36	A	0.97	0.98631
	37	N	0.95	0.910725		37	N	0.98	0.995522		37	G	0.94	0.94372		37	S	0.98	0.957154		37	Q	0.97	0.961005		37	S	0.97	0.986951
	38	N	0.96	0.91307		38	S	0.98	0.995527		38	Q	0.94	0.947184		38	T	0.98	0.955537		38	T	0.97	0.963295		38	G	0.97	0.987166
	39	Q	0.96	0.91202		39	N	0.98	0.995542		39	K	0.94	0.947895		39	G	0.98	0.948634		39	G	0.96	0.964697		39	F	0.96	0.987283
	40	Q	0.97	0.912388		40	N	0.99	0.995588		40	P	0.95	0.947851		40	L	0.98	0.948724		40	Q	0.96	0.965944		40	G	0.96	0.98744
	41	T	0.96	0.909311		41	N	0.98	0.99567		41	A	0.95	0.948409		41	F	0.98	0.950013		41	N	0.96	0.96641		41	F	0.96	0.987568
	42	G	0.97	0.906607		42	N	0.98	0.995718		42	T	0.95	0.947309		42	G	0.98	0.95086		42	T	0.95	0.966364		42	G	0.96	0.987764
	43	F	0.97	0.908499		43	N	0.98	0.995656		43	G	0.95	0.948707		43	N	0.98	0.952171		43	G	0.94	0.966257		43	G	0.96	0.987209
	44	G	0.96	0.914861		44	S	0.98	0.995492		44	M	0.95	0.949515		44	V	0.98	0.950339		44	P	0.94	0.965529		44	S	0.96	0.986619
	45	N	0.96	0.920822		45	T	0.98	0.99535		45	F	0.95	0.951207		45	N	0.99	0.949217		45	S	0.94	0.965111		45	Q	0.96	0.986381
	46	I	0.97	0.923574		46	S	0.98	0.995121		46	G	0.95	0.953842		46	V	0.99	0.949176		46	T	0.95	0.965693		46	P	0.96	0.985853
	47	K	0.97	0.924068		47	N	0.98	0.994924		47	T	0.95	0.954459		47	N	0.99	0.94934		47	G	0.95	0.965864		47	N	0.97	0.985475
	48	T	0.97	0.92766		48	N	0.98	0.994577		48	G	0.94	0.954734		48	A	0.99	0.949004		48	G	0.94	0.966433		48	S	0.97	0.984848
	49	G	0.97	0.930233		49	A	0.97	0.994149		49	T	0.95	0.957567		49	N	0.98	0.947901		49	L	0.92	0.96713		49	G	0.97	0.983757
	50	P	0.97	0.930761		50	Q	0.97	0.993562		50	G	0.95	0.958094		50	T	0.98	0.94805		50	F	0.92	0.969021		50	T	0.98	0.982513
	51	N	0.96	0.93036		51	S	0.97	0.992976		51	S	0.96	0.962139		51	S	0.98	0.947757		51	G	0.93	0.970085		51	A	0.98	0.981037
	52	P	0.97	0.928892		52	G	0.96	0.992256		52	G	0.96	0.963917		52	T	0.98	0.947759		52	A	0.93	0.970545		52	T	0.98	0.980037
	53	T	0.97	0.927738		53	F	0.96	0.991182		53	G	0.95	0.965271		53	P	0.97	0.947708		53	K	0.94	0.970349		53	T	0.98	0.978175
	54	S	0.97	0.92836		54	G	0.96	0.990737		54	G	0.95	0.966046		54	S	0.97	0.947526		54	P	0.94	0.96951		54	G	0.98	0.976617
	55	G	0.97	0.928621		55	G	0.95	0.990105		55	F	0.94	0.966631		55	P	0.97	0.947334		55	A	0.93	0.969225		55	G	0.97	0.975858
	56	L	0.96	0.929546		56	F	0.96	0.989406		56	G	0.94	0.967257		56	S	0.97	0.948079		56	G	0.92	0.96894		56	F	0.97	0.975249
	57	F	0.96	0.929673		57	T	0.95	0.988735		57	S	0.95	0.96625		57	G	0.97	0.948229		57	S	0.93	0.968256		57	G	0.97	0.97361
	58	G	0.97	0.933174		58	S	0.96	0.988218		58	G	0.95	0.965307		58	G	0.97	0.948088		58	T	0.94	0.967808		58	A	0.97	0.972977
	59	Q	0.97	0.934503		59	A	0.96	0.987603		59	A	0.95	0.963186		59	L	0.96	0.947661		59	G	0.96	0.968261		59	N	0.97	0.97267
	60	T	0.97	0.936678		60	A	0.97	0.986907		60	T	0.94	0.96004		60	F	0.96	0.94429		60	G	0.96	0.967702		60	Q	0.97	0.972228
	61	G	0.97	0.93691		61	G	0.97	0.986139		61	N	0.95	0.960995		61	N	0.96	0.940508		61	L	0.97	0.967531		61	A	0.97	0.971939
	62	N	0.96	0.940082		62	S	0.97	0.985828		62	S	0.96	0.961212		62	A	0.96	0.942631		62	G	0.97	0.969376		62	T	0.97	0.971658
	63	S	0.96	0.940782		63	N	0.97	0.985727		63	T	0.97	0.960582		63	N	0.97	0.940833		63	A	0.97	0.969307		63	N	0.97	0.971464
	64	A	0.96	0.941335		64	S	0.97	0.984928		64	G	0.97	0.959928		64	S	0.97	0.941935		64	S	0.97	0.970537		64	T	0.96	0.971023
	65	N	0.97	0.941765		65	N	0.98	0.985128		65	L	0.96	0.959585		65	N	0.97	0.943805		65	F	0.97	0.970663		65	F	0.96	0.971386
	66	S	0.97	0.943348		66	S	0.98	0.985316		66	F	0.95	0.961959		66	A	0.97	0.946879		66	G	0.98	0.970462		66	G	0.96	0.971472
	67	S	0.97	0.945699		67	L	0.98	0.985301		67	G	0.94	0.964321		67	N	0.98	0.950054		67	Q	0.98	0.970503		67	S	0.96	0.971845
	68	G	0.96	0.94526		68	F	0.98	0.985145		68	S	0.95	0.965524		68	S	0.98	0.951567		68	Q	0.98	0.96949		68	N	0.96	0.971673
	69	F	0.95	0.945631		69	G	0.97	0.984884		69	S	0.96	0.966829		69	I	0.98	0.954282		69	Q	0.98	0.968691		69	Q	0.97	0.971077
	70	G	0.96	0.946374		70	N	0.97	0.98461		70	T	0.96	0.967446		70	S	0.98	0.954394		70	Q	0.98	0.967213		70	Q	0.97	0.970514
	71	A	0.95	0.947565		71	N	0.98	0.984081		71	N	0.96	0.968018		71	Q	0.98	0.955216		71	Q	0.98	0.966305		71	S	0.97	0.970045
	72	A	0.96	0.949758		72	N	0.98	0.983246		72	L	0.96	0.968311		72	Q	0.98	0.955315		72	S	0.99	0.964769		72	S	0.97	0.969808
	73	N	0.96	0.950859		73	T	0.97	0.982912		73	S	0.96	0.96821		73	P	0.99	0.95397		73	Q	0.99	0.963069		73	T	0.97	0.969386
	74	T	0.96	0.953122		74	Q	0.97	0.98269		74	G	0.97	0.967883		74	A	0.99	0.953389		74	T	0.99	0.962055		74	G	0.98	0.968955
	75	N	0.95	0.952771		75	N	0.97	0.98228		75	N	0.97	0.967396		75	N	0.99	0.955266		75	N	0.99	0.96032		75	G	0.98	0.967282
	76	A	0.94	0.952641		76	N	0.96	0.982266		76	S	0.97	0.966365		76	N	0.98	0.954414		76	A	0.98	0.958757		76	G	0.98	0.966288
	77	F	0.95	0.955953		77	G	0.96	0.981925		77	A	0.96	0.96467		77	S	0.98	0.956355		77	F	0.98	0.958865		77	L	0.98	0.965631
	78	S	0.96	0.956303		78	A	0.95	0.981888		78	F	0.95	0.964617		78	L	0.98	0.955949		78	G	0.98	0.958022		78	F	0.97	0.965159
	79	S	0.96	0.957281		79	F	0.94	0.9819		79	G	0.95	0.964344		79	F	0.99	0.956124		79	G	0.98	0.957373		79	G	0.98	0.964664
	80	G	0.97	0.958591		80	G	0.94	0.982409		80	A	0.95	0.965024		80	G	0.98	0.95653		80	S	0.98	0.958485		80	N	0.98	0.964792
	81	G	0.96	0.959411		81	Q	0.94	0.982576		81	N	0.96	0.965619		81	N	0.98	0.956251		81	A	0.98	0.959196		81	K	0.98	0.965591
	82	L	0.96	0.960816		82	S	0.95	0.982658		82	K	0.96	0.965294		82	K	0.98	0.95529		82	T	0.98	0.958513		82	P	0.98	0.965654
	83	F	0.95	0.960704		83	M	0.96	0.983334		83	P	0.96	0.964589		83	P	0.98	0.953982		83	T	0.98	0.959689		83	A	0.98	0.966314
	84	G	0.96	0.962379		84	G	0.95	0.983955		84	A	0.96	0.963721		84	A	0.97	0.953077		84	G	0.98	0.959247		84	L	0.98	0.967439
	85	S	0.96	0.962914		85	A	0.95	0.984488		85	T	0.96	0.963255		85	Q	0.97	0.95249		85	G	0.98	0.9577		85	G	0.98	0.968636
	86	Q	0.96	0.962468		86	T	0.95	0.984971		86	S	0.96	0.964145		86	P	0.97	0.950943		86	G	0.97	0.958297		86	S	0.98	0.969457
	87	Q	0.96	0.96455		87	Q	0.94	0.985967		87	G	0.96	0.964079		87	S	0.97	0.948386		87	L	0.97	0.958625		87	L	0.98	0.969288
	88	N	0.96	0.966125		88	N	0.95	0.986661		88	G	0.96	0.96277		88	G	0.97	0.948175		88	F	0.97	0.958331		88	G	0.98	0.969561
	89	G	0.95	0.96663		89	S	0.96	0.987095		89	L	0.95	0.961325		89	G	0.96	0.946495		89	G	0.98	0.959123		89	S	0.98	0.969617
	90	S	0.96	0.96752		90	P	0.96	0.987846		90	F	0.95	0.963764		90	L	0.95	0.947526		90	N	0.98	0.959111		90	S	0.98	0.969948
	91	V	0.97	0.968408		91	F	0.96	0.988552		91	G	0.96	0.965034		91	F	0.94	0.947843		91	K	0.98	0.959529		91	S	0.97	0.969605
	92	Q	0.96	0.969959		92	G	0.96	0.98901		92	N	0.96	0.965997		92	G	0.94	0.946857		92	P	0.98	0.95957		92	T	0.98	0.969276
	93	A	0.96	0.970038		93	S	0.96	0.989382		93	T	0.97	0.96668		93	A	0.95	0.949996		93	N	0.98	0.959553		93	T	0.97	0.969377
	94	N	0.96	0.969934		94	L	0.96	0.989734		94	T	0.97	0.968159		94	T	0.96	0.95127		94	N	0.98	0.959565		94	A	0.97	0.969495
	95	F	0.96	0.970729		95	N	0.96	0.990232		95	N	0.97	0.969673		95	N	0.96	0.952795		95	T	0.98	0.959333		95	S	0.97	0.969107
	96	G	0.96	0.971113		96	S	0.96	0.990562		96	N	0.97	0.970536		96	N	0.96	0.954187		96	A	0.97	0.959029		96	G	0.96	0.968968
	97	N	0.96	0.971351		97	S	0.95	0.990769		97	P	0.97	0.971528		97	T	0.96	0.955252		97	N	0.97	0.957832		97	T	0.96	0.968271
	98	G	0.96	0.971795		98	N	0.94	0.991144		98	T	0.97	0.971562		98	T	0.97	0.954465		98	T	0.97	0.957496		98	T	0.96	0.966372
	99	S	0.96	0.972326		99	A	0.94	0.99136		99	N	0.97	0.971762		99	S	0.97	0.954336		99	G	0.97	0.957839		99	A	0.97	0.964469
	100	N	0.96	0.972681		100	S	0.95	0.991672		100	G	0.97	0.971737		100	K	0.97	0.956311		100	G	0.97	0.957297		100	T	0.97	0.962798
	101	N	0.96	0.972937		101	N	0.95	0.99225		101	T	0.97	0.969447		101	S	0.98	0.956742		101	G	0.97	0.957843		101	G	0.97	0.961219
	102	G	0.96	0.973166		102	G	0.95	0.992798		102	N	0.97	0.967892		102	A	0.98	0.957201		102	L	0.96	0.958358		102	T	0.97	0.958778
	103	N	0.96	0.973293		103	N	0.95	0.993379		103	N	0.97	0.968714		103	G	0.98	0.956988		103	F	0.96	0.959125		103	G	0.95	0.953022
	104	S	0.96	0.972969		104	T	0.95	0.993666		104	T	0.97	0.967559		104	S	0.98	0.956637		104	G	0.96	0.961849		104	L	0.94	0.946408
	105	T	0.97	0.972912		105	F	0.95	0.993688		105	G	0.97	0.966673		105	L	0.98	0.956963		105	A	0.96	0.961094		105	F	0.94	0.945051
	106	Q	0.97	0.972376		106	G	0.95	0.993698		106	L	0.97	0.965099		106	F	0.97	0.956641		106	N	0.96	0.963147		106	G	0.95	0.943597
	107	G	0.96	0.972905		107	G	0.95	0.993662		107	F	0.97	0.962632		107	G	0.97	0.955259		107	S	0.96	0.964997		107	Q	0.95	0.945304
	108	L	0.96	0.973335		108	S	0.95	0.993827		108	G	0.96	0.964798		108	N	0.98	0.953366		108	N	0.96	0.966839		108	Q	0.96	0.946653
	109	F	0.97	0.97314		109	S	0.95	0.993778		109	Q	0.97	0.966098		109	N	0.98	0.957888		109	S	0.96	0.967744		109	T	0.96	0.949248
	110	G	0.97	0.97328		110	S	0.94	0.993666		110	Q	0.98	0.962431		110	N	0.99	0.961315		110	N	0.97	0.968726		110	A	0.96	0.949497
	111	G	0.96	0.97347		111	M	0.94	0.993633		111	N	0.97	0.96151		111	A	0.98	0.962594		111	S	0.97	0.969939		111	Q	0.96	0.95032
	112	P	0.96	0.971383		112	G	0.95	0.993655		112	S	0.97	0.959038		112	T	0.98	0.963698		112	G	0.97	0.971153		112	P	0.96	0.95128
	113	M	0.96	0.972394		113	S	0.96	0.993506		113	N	0.96	0.959683		113	A	0.98	0.964999		113	S	0.97	0.971756		113	Q	0.96	0.951404
	114	P	0.95	0.972999		114	F	0.96	0.993244		114	T	0.96	0.958306		114	N	0.98	0.966038		114	L	0.96	0.972012		114	Q	0.95	0.950845
	115	Q	0.96	0.973246		115	G	0.96	0.992872		115	N	0.96	0.956937		115	S	0.98	0.967025		115	F	0.96	0.971414		115	S	0.95	0.949866
	116	T	0.96	0.973077		116	G	0.95	0.992636		116	G	0.96	0.956649		116	T	0.98	0.965967		116	G	0.97	0.971705		116	T	0.95	0.947999
	117	P	0.96	0.972344		117	N	0.95	0.992651		117	G	0.96	0.955331		117	G	0.98	0.966563		117	S	0.97	0.971896		117	I	0.96	0.945389
	118	S	0.96	0.971876		118	T	0.96	0.992503		118	L	0.96	0.954166		118	S	0.98	0.967592		118	N	0.97	0.97257		118	G	0.96	0.941734
	119	A	0.96	0.971107		119	N	0.96	0.992357		119	F	0.96	0.953653		119	T	0.98	0.968079		119	N	0.98	0.971717		119	G	0.96	0.936186
	120	P	0.96	0.969594		120	N	0.97	0.992267		120	G	0.96	0.955767		120	G	0.98	0.968419		120	A	0.97	0.970496		120	G	0.97	0.933267
	121	F	0.96	0.96677		121	A	0.97	0.99235		121	Q	0.95	0.957107		121	L	0.97	0.968812		121	Q	0.97	0.970019		121	L	0.95	0.930162
	122	G	0.96	0.967541		122	F	0.97	0.992561		122	Q	0.96	0.95575		122	F	0.97	0.969497		122	T	0.97	0.971562		122	F	0.95	0.927716
	123	T	0.96	0.965963		123	N	0.96	0.992349		123	Q	0.96	0.95283		123	S	0.97	0.968654		123	S	0.97	0.971806		123	G	0.96	0.923247
	124	Q	0.96	0.965939		124	N	0.97	0.99197		124	N	0.96	0.952257		124	G	0.97	0.968481		124	R	0.97	0.971016		124	N	0.96	0.924138
	125	Q	0.96	0.963852		125	N	0.97	0.991598		125	S	0.96	0.952094		125	S	0.98	0.967778		125	G	0.97	0.968729		125	K	0.97	0.925302
	126	N	0.96	0.962586		126	S	0.97	0.990965		126	F	0.96	0.951343		126	N	0.97	0.966331		126	L	0.97	0.967057		126	P	0.97	0.922855
	127	M	0.95	0.961459		127	N	0.97	0.990393		127	G	0.97	0.948187		127	N	0.97	0.965651		127	F	0.97	0.966779		127	T	0.98	0.921226
	128	T	0.95	0.959309		128	S	0.97	0.989872		128	A	0.97	0.945319		128	I	0.97	0.965114		128	G	0.98	0.965646		128	T	0.98	0.919896
	129	G	0.94	0.956598		129	T	0.97	0.98926		129	N	0.97	0.94473		129	A	0.97	0.963937		129	N	0.98	0.965996		129	T	0.98	0.9141
	130	N	0.94	0.951828		130	N	0.97	0.989027		130	N	0.96	0.943366		130	S	0.97	0.962354		130	N	0.98	0.964617		130	T	0.98	0.913079
	131	N	0.96	0.947489		131	S	0.97	0.988535		131	V	0.96	0.941253		131	S	0.95	0.961099		131	N	0.98	0.964166		131	G	0.99	0.912901
	132	N	0.96	0.943606		132	P	0.96	0.98791		132	S	0.95	0.941148		132	T	0.95	0.958468		132	T	0.98	0.965315		132	G	0.99	0.913304
	133	G	0.96	0.938337		133	F	0.96	0.987617		133	N	0.95	0.939118		133	Q	0.96	0.957419		133	N	0.98	0.967348		133	L	0.99	0.913517
	134	L	0.96	0.932984		134	G	0.95	0.987141		134	G	0.95	0.938209		134	N	0.96	0.95583		134	N	0.97	0.96829		134	F	0.99	0.917974
	135	F	0.96	0.926765		135	F	0.95	0.986766		135	G	0.95	0.935787		135	G	0.96	0.953924		135	I	0.97	0.968672		135	G	0.98	0.925864
	136	G	0.95	0.922833		136	N	0.95	0.986385		136	A	0.95	0.934905		136	G	0.97	0.954171		136	N	0.97	0.968587		136	N	0.98	0.931913
	137	S	0.95	0.920359		137	K	0.96	0.985685		137	F	0.95	0.938359		137	L	0.97	0.953797		137	N	0.98	0.968236		137	S	0.99	0.934795
	138	T	0.95	0.918786		138	P	0.96	0.984947		138	G	0.95	0.940801		138	F	0.96	0.952577		138	S	0.98	0.968058		138	A	0.99	0.936567
	139	G	0.94	0.920925		139	N	0.96	0.984214		139	Q	0.95	0.940532		139	G	0.96	0.949604		139	S	0.98	0.96742		139	Q	0.98	0.938673
	140	G	0.93	0.919316		140	T	0.96	0.983161		140	V	0.95	0.93824		140	N	0.96	0.946205		140	S	0.98	0.966421		140	N	0.98	0.940373
	141	T	0.94	0.914789		141	G	0.96	0.982667		141	N	0.96	0.939038		141	S	0.96	0.945207		141	G	0.98	0.965713		141	N	0.98	0.941098
	142	V	0.95	0.910643		142	G	0.96	0.982923		142	R	0.97	0.942351		142	N	0.96	0.946303		142	M	0.98	0.964278		142	S	0.98	0.940331
	143	T	0.97	0.905035		143	T	0.96	0.982745		143	G	0.97	0.944865		143	N	0.97	0.946926		143	N	0.98	0.963472		143	T	0.98	0.938128
	144	G	0.98	0.899488		144	L	0.96	0.982385		144	A	0.97	0.946169		144	N	0.97	0.947958		144	N	0.97	0.961431		144	T	0.98	0.93667
	145	G	0.98	0.885715		145	F	0.97	0.983391		145	F	0.97	0.946995		145	N	0.97	0.94817		145	A	0.97	0.960408		145	S	0.98	0.936248
	146	S	0.97	0.878093		146	G	0.96	0.983711		146	P	0.97	0.9475		146	I	0.97	0.94742		146	S	0.97	0.959144		146	G	0.97	0.932265
	147	F	0.96	0.8702		147	S	0.97	0.983701		147	Q	0.97	0.949108		147	T	0.97	0.946418		147	A	0.97	0.956015		147	G	0.97	0.926306
	148	G	0.97	0.863606		148	Q	0.97	0.983703		148	Q	0.97	0.949202		148	S	0.97	0.944928		148	G	0.97	0.953256		148	L	0.97	0.93355
	149	N	0.96	0.859574		149	N	0.97	0.983819		149	Q	0.97	0.94949		149	T	0.97	0.942145		149	L	0.97	0.95082		149	F	0.97	0.934181
	150	N	0.97	0.86165		150	N	0.97	0.984021		150	T	0.98	0.949798		150	T	0.97	0.940044		150	F	0.97	0.951125		150	G	0.97	0.937088
	151	A	0.97	0.862189		151	N	0.97	0.983913		151	Q	0.98	0.950094		151	Q	0.97	0.938339		151	G	0.97	0.953749		151	N	0.97	0.937996
	152	S	0.97	0.860228		152	S	0.97	0.984231		152	Q	0.98	0.94932		152	N	0.97	0.938748		152	S	0.97	0.952285		152	K	0.97	0.941278
	153	A	0.97	0.858537		153	A	0.96	0.983997		153	G	0.98	0.948707		153	G	0.96	0.938985		153	K	0.98	0.951469		153	V	0.97	0.943889
	154	S	0.96	0.854613		154	G	0.95	0.983605		154	S	0.97	0.948817		154	G	0.96	0.938523		154	P	0.97	0.948931		154	G	0.97	0.943207
	155	K	0.98	0.84489		155	T	0.95	0.983247		155	G	0.97	0.945042		155	L	0.96	0.94053		155	A	0.97	0.949357		155	S	0.97	0.943956
	156	T	0.98	0.837408		156	S	0.96	0.982922		156	G	0.97	0.941243		156	F	0.95	0.941633		156	G	0.97	0.947304		156	T	0.97	0.943985
	157	Q	0.98	0.827223		157	S	0.96	0.982678		157	I	0.96	0.941147		157	G	0.95	0.942944		157	G	0.97	0.947956		157	G	0.98	0.943649
	158	N	0.98	0.811865		158	L	0.96	0.981352		158	F	0.96	0.939459		158	K	0.96	0.943665		158	T	0.97	0.949246		158	S	0.97	0.942936
	159	G	0.98	0.783596		159	F	0.96	0.980259		159	G	0.96	0.935276		159	P	0.96	0.945451		159	S	0.97	0.949682		159	L	0.97	0.943262
	160	L	0.97	0.751702		160	G	0.95	0.980508		160	Q	0.96	0.931755		160	T	0.96	0.945859		160	L	0.97	0.949813		160	M	0.97	0.943198
	161	F	0.96	0.745293		161	G	0.95	0.979691		161	S	0.96	0.931911		161	T	0.97	0.945714		161	F	0.97	0.948792		161	G	0.97	0.941964
	162	G	0.97	0.713766		162	Q	0.96	0.979087		162	N	0.96	0.937368		162	T	0.97	0.946402		162	G	0.97	0.948725		162	G	0.97	0.941177
	163	D	0.97	0.709644		163	S	0.96	0.978588		163	A	0.96	0.936911		163	P	0.97	0.947252		163	N	0.97	0.949096		163	N	0.97	0.941884
	164	R	0.98	0.691643		164	T	0.96	0.979154		164	N	0.96	0.935976		164	A	0.98	0.946301		164	T	0.98	0.947911		164	S	0.97	0.942565
	165	A	0.98	0.703105		165	S	0.97	0.979431		165	A	0.96	0.935457		165	G	0.98	0.945001		165	S	0.98	0.945774		165	T	0.97	0.943132
	166	R	0.98	0.712298		166	T	0.97	0.980231		166	N	0.96	0.935701		166	A	0.98	0.94602		166	T	0.98	0.945507		166	Q	0.97	0.943289
	167	N	0.98	0.713738		167	T	0.97	0.980904		167	G	0.96	0.935221		167	G	0.98	0.94684		167	S	0.98	0.944486		167	N	0.97	0.943112
	168	Q	0.98	0.708573		168	G	0.98	0.981827		168	G	0.96	0.934179		168	G	0.98	0.950055		168	S	0.97	0.943552		168	T	0.97	0.942135
	169	S	0.98	0.699295		169	T	0.98	0.982202		169	A	0.96	0.92941		169	L	0.98	0.953653		169	A	0.97	0.942045		169	S	0.97	0.942518
	170	G	0.99	0.684568		170	F	0.97	0.982125		170	F	0.96	0.925632		170	F	0.98	0.955589		170	P	0.97	0.940042		170	N	0.97	0.940665
	171	F	0.99	0.679219		171	G	0.97	0.981901		171	G	0.97	0.926194		171	G	0.98	0.956844		171	A	0.97	0.93659		171	M	0.97	0.937368
	172	D	0.99	0.654595		172	N	0.97	0.981373		172	Q	0.96	0.924783		172	N	0.98	0.959062		172	Q	0.97	0.93391		172	N	0.97	0.934396
	173	N	0.99	0.645081		173	T	0.97	0.980384		173	Q	0.96	0.923138		173	S	0.98	0.960459		173	N	0.97	0.932009		173	A	0.97	0.93134
	174	P	0.99	0.629197		174	G	0.98	0.97927		174	Q	0.96	0.919076		174	S	0.98	0.960394		174	Q	0.97	0.928702		174	G	0.97	0.92934
	175	Y	0.99	0.617999		175	S	0.98	0.979414		175	G	0.96	0.918101		175	S	0.98	0.960212		175	G	0.97	0.927103		175	G	0.97	0.923641
	176	N	0.98	0.607312		176	S	0.97	0.979597		176	T	0.95	0.919051		176	T	0.97	0.96029		176	M	0.97	0.92563		176	L	0.97	0.915627
	177	K	0.98	0.59983		177	F	0.98	0.979273		177	G	0.96	0.915642		177	N	0.97	0.960362		177	F	0.97	0.921918		177	F	0.97	0.916241
	178	L	0.98	0.613135		178	G	0.97	0.978919		178	A	0.96	0.909914		178	S	0.97	0.959764		178	G	0.98	0.919982		178	G	0.97	0.920434
	179	L	0.98	0.619047		179	T	0.97	0.978848		179	L	0.96	0.905919		179	T	0.97	0.960224		179	A	0.97	0.918783		179	A	0.97	0.927311
	180	R	0.98	0.621253		180	G	0.97	0.978821		180	F	0.96	0.903736		180	T	0.97	0.959534		180	K	0.97	0.921939		180	K	0.97	0.932262
	181	S	0.98	0.62581		181	L	0.96	0.977933		181	G	0.96	0.90326		181	G	0.97	0.958308		181	P	0.98	0.92021		181	P	0.97	0.933392
	182	E	0.98	0.622604		182	N	0.96	0.976495		182	A	0.96	0.895449		182	L	0.97	0.957634		182	A	0.98	0.916877		182	Q	0.97	0.935188
	183	N	0.98	0.613579		183	G	0.95	0.975584		183	K	0.95	0.888012		183	F	0.97	0.95598		183	G	0.98	0.916535		183	N	0.97	0.936983
	184	S	0.98	0.594552		184	N	0.95	0.975978		184	P	0.96	0.886336		184	G	0.97	0.956093		184	T	0.98	0.91786		184	T	0.96	0.94096
	185	K	0.98	0.590549		185	G	0.95	0.976027		185	A	0.95	0.886089		185	S	0.96	0.954112		185	S	0.98	0.918813		185	T	0.96	0.942068
	186	S	0.98	0.57242		186	S	0.96	0.975851		186	S	0.95	0.887091		186	N	0.97	0.954568		186	L	0.98	0.920955		186	A	0.96	0.940231
	187	E	0.98	0.540076		187	N	0.96	0.975558		187	G	0.96	0.887294		187	N	0.97	0.952719		187	F	0.98	0.922523		187	T	0.96	0.940446
	188	F	0.99	0.507049		188	I	0.96	0.975108		188	G	0.96	0.898855		188	T	0.97	0.951764		188	G	0.98	0.924784		188	T	0.96	0.942014
	189	I	0.99	0.478245		189	F	0.96	0.976593		189	L	0.96	0.903752		189	Q	0.97	0.951043		189	N	0.98	0.927629		189	G	0.96	0.943451
	190	V	0.99	0.448799		190	G	0.96	0.977676		190	F	0.97	0.905656		190	S	0.97	0.949021		190	N	0.99	0.92964		190	G	0.97	0.945839
	191	S	0.99	0.433733		191	A	0.96	0.977568		191	G	0.97	0.907153		191	S	0.98	0.948375		191	A	0.99	0.933378		191	L	0.97	0.945743
	192	I	0.99	0.436555		192	G	0.96	0.977647		192	Q	0.97	0.908353		192	T	0.98	0.94698		192	G	0.99	0.935735		192	F	0.97	0.946148
	193	D	0.99	0.433625		193	N	0.97	0.978136		193	S	0.97	0.910489		193	G	0.98	0.945488		193	N	0.98	0.937252		193	G	0.97	0.949085
	194	V	0.99	0.431719		194	N	0.97	0.978844		194	A	0.97	0.911531		194	I	0.98	0.944144		194	T	0.98	0.93866		194	S	0.97	0.951738
	195	K	0.99	0.443093		195	S	0.97	0.979408		195	G	0.97	0.911108		195	F	0.97	0.942234		195	T	0.98	0.93971		195	K	0.97	0.953801
	196	S	0.99	0.452478		196	Q	0.98	0.979622		196	S	0.97	0.911095		196	G	0.97	0.941973		196	T	0.97	0.941618		196	P	0.97	0.954677
	197	E	0.99	0.44696		197	S	0.98	0.979909		197	K	0.97	0.913434		197	Q	0.97	0.93971		197	G	0.97	0.941559		197	Q	0.97	0.954929
	198	M	0.99	0.442337		198	N	0.98	0.979938		198	A	0.97	0.915709		198	K	0.97	0.935213		198	G	0.97	0.941421		198	G	0.96	0.955318
	199	A	0.99	0.413619		199	T	0.98	0.979878		199	F	0.97	0.91809		199	P	0.98	0.927409		199	G	0.97	0.942107		199	S	0.96	0.955732
	200	A	0.98	0.390316		200	T	0.98	0.980256		200	G	0.97	0.921771		200	G	0.98	0.921572		200	L	0.97	0.943229		200	T	0.96	0.955605
	201	S	0.98	0.371474		201	G	0.98	0.981003		201	M	0.97	0.924834		201	A	0.98	0.919266		201	F	0.97	0.945243		201	T	0.96	0.956477
	202	I	0.98	0.376619		202	S	0.99	0.981175		202	N	0.97	0.927073		202	S	0.98	0.910523		202	G	0.97	0.947966		202	N	0.97	0.959035
	203	K	0.98	0.380272		203	L	0.99	0.980933		203	T	0.97	0.928007		203	T	0.98	0.906068		203	S	0.97	0.94977		203	G	0.97	0.959884
	204	L	0.98	0.381544		204	F	0.99	0.981471		204	N	0.97	0.929162		204	T	0.99	0.897984		204	K	0.97	0.949709		204	G	0.97	0.962227
	205	T	0.97	0.37965		205	G	0.99	0.982084		205	P	0.96	0.931678		205	G	0.99	0.893274		205	P	0.98	0.95064		205	L	0.96	0.962945
	206	A	0.97	0.424906		206	N	0.98	0.982312		206	T	0.96	0.93371		206	G	0.99	0.88272		206	T	0.98	0.951652		206	F	0.96	0.962737
	207	F	0.97	0.450305		207	Q	0.98	0.982511		207	G	0.96	0.932585		207	L	0.98	0.862745		207	G	0.97	0.955002		207	G	0.96	0.96536
	208	F	0.96	0.472433		208	Q	0.98	0.983688		208	T	0.96	0.931111		208	F	0.98	0.854246		208	A	0.98	0.958547		208	S	0.96	0.967465
	209	G	0.96	0.507528		209	S	0.98	0.9836		209	T	0.95	0.935578		209	G	0.99	0.840279		209	T	0.98	0.960776		209	G	0.96	0.968522
	210	Q	0.96	0.549095		210	S	0.98	0.984159		210	G	0.96	0.941782		210	N	0.99	0.827921		210	S	0.98	0.964588		210	T	0.96	0.96826
	211	S	0.96	0.570195		211	A	0.98	0.984704		211	G	0.96	0.946764		211	N	0.99	0.810585		211	L	0.99	0.967173		211	Q	0.96	0.969256
	212	T	0.96	0.58038		212	F	0.98	0.985967		212	L	0.96	0.94995		212	G	0.99	0.799696		212	F	0.99	0.967886		212	N	0.96	0.970187
	213	A	0.96	0.591842		213	G	0.98	0.986706		213	F	0.96	0.956126		213	A	0.99	0.802753		213	G	0.99	0.972078		213	N	0.96	0.969426
	214	K	0.96	0.615227		214	T	0.98	0.986351		214	G	0.96	0.96193		214	S	0.99	0.809165		214	S	0.99	0.975009		214	N	0.96	0.968353
	215	N	0.96	0.623847		215	N	0.98	0.985975		215	Q	0.96	0.966789		215	F	0.99	0.811337		215	S	0.99	0.977624		215	T	0.95	0.966638
	216	K	0.95	0.615948		216	N	0.98	0.985655		216	T	0.96	0.970081		216	P	0.99	0.811565		216	N	0.99	0.979015		216	L	0.95	0.963373
	217	A	0.96	0.604244		217	Q	0.98	0.985148		217	N	0.96	0.971723		217	R	0.99	0.814105		217	N	0.99	0.980584		217	G	0.97	0.961392
	218	L	0.96	0.5859		218	Q	0.98	0.985137		218	Q	0.96	0.973443		218	S	0.98	0.815497		218	N	0.99	0.981624		218	G	0.97	0.954003
	219	S	0.95	0.571472		219	G	0.98	0.985361		219	Q	0.96	0.974692		219	G	0.98	0.814186		219	N	0.99	0.982184		219	G	0.97	0.953685
	220	N	0.95	0.583443		220	S	0.98	0.985845		220	Q	0.97	0.975611		220	E	0.98	0.807642		220	N	0.99	0.982425		220	G	0.97	0.952396
	221	I	0.95	0.588438		221	L	0.98	0.986081		221	S	0.97	0.977009		221	T	0.98	0.804994		221	N	0.99	0.982557		221	L	0.97	0.953481
	222	G	0.95	0.583318		222	F	0.98	0.986324		222	G	0.98	0.978674		222	T	0.98	0.800442		222	N	0.99	0.982754		222	F	0.97	0.957776
	223	T	0.94	0.636859		223	G	0.98	0.986471		223	G	0.98	0.980332		223	G	0.98	0.788657		223	N	0.99	0.982975		223	G	0.97	0.959649
	224	L	0.95	0.673033		224	Q	0.98	0.985912		224	G	0.98	0.981835		224	T	0.98	0.775792		224	S	0.99	0.982913		224	Q	0.97	0.959521
	225	I	0.95	0.735314		225	Q	0.98	0.985141		225	L	0.98	0.983641		225	M	0.97	0.760533		225	N	0.99	0.982428		225	S	0.97	0.959166
	226	D	0.94	0.753435		226	S	0.98	0.984092		226	F	0.97	0.984628		226	S	0.97	0.754594		226	N	0.99	0.981758		226	Q	0.98	0.958729
	227	K	0.94	0.772005		227	Q	0.98	0.983318		227	G	0.97	0.985393		227	T	0.96	0.744221		227	I	0.99	0.981156		227	Q	0.97	0.957972
	228	D	0.94	0.783867		228	N	0.97	0.98287		228	Q	0.97	0.986379		228	N	0.96	0.739117		228	M	0.99	0.980266		228	P	0.97	0.957541
	229	L	0.94	0.805427		229	T	0.98	0.982528		229	Q	0.97	0.987134		229	P	0.96	0.738107		229	S	0.99	0.979551		229	Q	0.98	0.957328
	230	K	0.94	0.826101		230	N	0.98	0.98209		230	Q	0.98	0.988181		230	Y	0.95	0.730942		230	A	0.99	0.979199		230	T	0.98	0.956303
	231	A	0.95	0.839088		231	N	0.97	0.981341		231	N	0.98	0.988952		231	G	0.96	0.718881		231	S	0.99	0.981494		231	N	0.98	0.954862
	232	K	0.95	0.851033		232	A	0.96	0.979735		232	S	0.98	0.990074		232	I	0.95	0.710021		232	G	0.99	0.98344		232	T	0.98	0.953293
	233	K	0.95	0.860988		233	F	0.96	0.978284		233	N	0.98	0.991088		233	N	0.95	0.70541		233	G	0.99	0.984007		233	A	0.98	0.951219
	234	D	0.95	0.867756		234	G	0.96	0.978298		234	A	0.98	0.992326		234	I	0.96	0.696831		234	L	0.99	0.983896		234	P	0.98	0.948598
	235	G	0.96	0.874444		235	N	0.97	0.978036		235	G	0.98	0.993066		235	S	0.95	0.700934		235	F	0.99	0.985661		235	G	0.98	0.946151
	236	T	0.97	0.87851		236	Q	0.97	0.977139		236	G	0.98	0.993388		236	N	0.95	0.677997		236	G	0.99	0.986618		236	L	0.98	0.948141
	237	K	0.96	0.882759		237	N	0.97	0.975572		237	L	0.98	0.99376		237	V	0.94	0.680486		237	N	0.99	0.987947		237	G	0.98	0.949563
	238	S	0.96	0.889627		238	Q	0.98	0.97399		238	F	0.98	0.993931		238	P	0.96	0.709598		238	Q	0.99	0.988754		238	N	0.98	0.948293
	239	R	0.96	0.897105		239	L	0.98	0.972383		239	G	0.97	0.994049		239	M	0.96	0.730416		239	Q	0.99	0.989525		239	T	0.98	0.945609
	240	S	0.96	0.903194		240	G	0.97	0.971236		240	Q	0.97	0.994266		240	A	0.97	0.743457		240	Q	0.99	0.990434		240	V	0.97	0.943324
	241	N	0.97	0.909274		241	G	0.98	0.969501		241	N	0.97	0.994486		241	V	0.98	0.751754		241	Q	0.98	0.990383		241	S	0.98	0.941393
	242	P	0.97	0.91567		242	S	0.98	0.968125		242	N	0.97	0.994613		242	A	0.97	0.749792		242	L	0.99	0.991071		242	T	0.98	0.938289
	243	I	0.97	0.920318		243	S	0.98	0.967218		243	Q	0.97	0.994641		243	D	0.98	0.768718		243	Q	0.99	0.991552		243	Q	0.98	0.936881
	244	K	0.97	0.922776		244	F	0.98	0.9666		244	S	0.97	0.994639		244	M	0.98	0.774453		244	Q	0.99	0.991784		244	P	0.98	0.937024
	245	L	0.97	0.922506		245	G	0.98	0.967212		245	Q	0.98	0.994425		245	P	0.99	0.782924		245	Q	0.98	0.991717		245	S	0.98	0.937683
	246	I	0.97	0.924331		246	S	0.98	0.967033		246	N	0.98	0.994229		246	R	0.99	0.797492		246	P	0.97	0.99166		246	F	0.98	0.939123
	247	P	0.97	0.922084		247	K	0.98	0.967193		247	Q	0.98	0.994327		247	S	0.99	0.800996		247	Q	0.98	0.991822		247	A	0.98	0.945931
	248	N	0.97	0.92695		248	P	0.98	0.966882		248	S	0.98	0.994265		248	I	0.99	0.80249		248	M	0.97	0.991802		248	W	0.98	0.948255
	249	A	0.97	0.929047		249	V	0.98	0.96614		249	G	0.97	0.993907		249	T	0.99	0.807258		249	Q	0.97	0.991638		249	S	0.96	0.9514
	250	P	0.97	0.925342		250	G	0.98	0.965982		250	L	0.97	0.993488		250	S	0.99	0.813051		250	C	0.97	0.991398		250	K	0.96	0.954578
	251	F	0.97	0.93093		251	S	0.98	0.965728		251	F	0.97	0.993148		251	S	0.99	0.822425		251	A	0.97	0.991206		251	P	0.97	0.95625
	252	Q	0.97	0.93416		252	G	0.98	0.966204		252	G	0.97	0.99285		252	L	0.99	0.825325							252	S	0.96	0.957714
	253	S	0.98	0.941507		253	S	0.98	0.966919		253	Q	0.97	0.992265		253	S	0.99	0.831356							253	T	0.95	0.957769
	254	K	0.98	0.945186		254	L	0.98	0.966939		254	Q	0.97	0.991195		254	D	0.99	0.837465							254	G	0.96	0.957911
	255	P	0.98	0.952911		255	F	0.97	0.9672		255	N	0.97	0.990147		255	V	0.98	0.846811							255	S	0.96	0.958285
	256	D	0.97	0.95778		256	G	0.97	0.967768		256	S	0.98	0.990025		256	N	0.98	0.852754
	257	N	0.97	0.962569		257	Q	0.96	0.968169		257	S	0.98	0.989743		257	G	0.98	0.855138
	258	Y	0.97	0.965846		258	S	0.96	0.96829		258	N	0.98	0.989179		258	K	0.98	0.863409
	259	T	0.97	0.968359		259	N	0.96	0.967648		259	A	0.98	0.988597		259	S	0.98	0.865467
	260	P	0.97	0.970968		260	N	0.96	0.968083		260	F	0.98	0.988051		260	D	0.98	0.86683
	261	E	0.96	0.971504		261	T	0.96	0.968656		261	G	0.99	0.987239		261	A	0.98	0.870271
	262	Q	0.96	0.971542		262	L	0.96	0.969529		262	Q	0.99	0.986423		262	E	0.98	0.875084
	263	D	0.96	0.971351		263	G	0.97	0.971679		263	P	0.99	0.984131		263	P	0.98	0.879502
	264	S	0.95	0.97144		264	N	0.96	0.972818		264	Q	0.99	0.981809		264	K	0.98	0.884702
	265	K	0.96	0.971699		265	T	0.97	0.974081		265	Q	0.98	0.980076		265	P	0.98	0.888428
	266	N	0.96	0.971674		266	T	0.96	0.974928		266	Q	0.99	0.979014		266	I	0.97	0.888332
	267	K	0.96	0.971549		267	N	0.96	0.975804		267	G	0.99	0.978146		267	E	0.97	0.890854
	268	D	0.96	0.97131		268	N	0.96	0.977259		268	G	0.99	0.976366		268	N	0.98	0.896085
	269	S	0.96	0.971229		269	R	0.96	0.978765		269	L	0.98	0.975359		269	R	0.98	0.893023
	270	E	0.96	0.971312		270	N	0.96	0.980183		270	F	0.98	0.974254		270	R	0.98	0.89263
	271	E	0.96	0.971071		271	G	0.96	0.980314		271	G	0.98	0.97326		271	T	0.98	0.895058
	272	E	0.97	0.970575		272	L	0.96	0.980954		272	S	0.98	0.972254		272	Y	0.98	0.899816
	273	T	0.97	0.969823		273	F	0.96	0.981739		273	K	0.98	0.971288		273	S	0.98	0.903184
	274	A	0.97	0.970207		274	G	0.96	0.982934		274	P	0.98	0.970035		274	F	0.98	0.906708
	275	E	0.97	0.969042		275	Q	0.96	0.985537		275	A	0.98	0.969417		275	S	0.98	0.911691
	276	S	0.97	0.967422		276	M	0.96	0.986615		276	G	0.98	0.968914		276	S	0.97	0.914389
	277	A	0.96	0.966177		277	N	0.96	0.987483		277	G	0.98	0.968532		277	S	0.97	0.913682
	278	Q	0.97	0.963785		278	S	0.96	0.988734		278	L	0.98	0.967225		278	V	0.97	0.913561
	279	L	0.97	0.960155		279	S	0.96	0.989683		279	F	0.98	0.96558		279	S	0.97	0.916207
	280	L	0.97	0.954906		280	N	0.96	0.990598		280	G	0.98	0.965221		280	G	0.97	0.917443
	281	S	0.96	0.948431		281	Q	0.96	0.990904		281	Q	0.98	0.966108		281	N	0.97	0.917213
	282	V	0.96	0.95128		282	G	0.96	0.991201		282	Q	0.98	0.965803		282	A	0.97	0.913422
	283	Q	0.97	0.949462		283	S	0.96	0.991539		283	Q	0.98	0.965082		283	P	0.97	0.911784
	284	V	0.96	0.946649		284	S	0.96	0.991794		284	G	0.98	0.965224		284	L	0.97	0.911859
	285	E	0.95	0.946078		285	N	0.97	0.992231		285	A	0.99	0.966258		285	P	0.97	0.914583
	286	T	0.95	0.944941		286	S	0.97	0.99226		286	S	0.99	0.967482		286	L	0.97	0.918235
	287	P	0.95	0.944237		287	G	0.97	0.992045		287	T	0.99	0.967692		287	A	0.97	0.913918
	288	D	0.95	0.943691		288	L	0.97	0.991674		288	F	0.98	0.968203		288	S	0.97	0.919318
	289	T	0.93	0.947063		289	F	0.97	0.990959		289	A	0.98	0.969092		289	Q	0.97	0.91981
	290	N	0.95	0.947602		290	G	0.97	0.990039		290	S	0.98	0.969932		290	S	0.96	0.920318
	291	T	0.96	0.947679		291	Q	0.96	0.988737		291	G	0.98	0.971179		291	S	0.96	0.91444
	292	R	0.95	0.948665		292	N	0.97	0.987105		292	N	0.98	0.971781		292	L	0.96	0.912654
	293	D	0.93	0.949521		293	S	0.97	0.985474		293	A	0.98	0.972196		293	V	0.96	0.910268
	294	L	0.95	0.950682		294	M	0.97	0.984852		294	Q	0.98	0.973859		294	S	0.96	0.901509
	295	N	0.92	0.950705		295	N	0.96	0.983921		295	N	0.98	0.97597		295	R	0.96	0.893373
	296	M	0.8	0.951429		296	S	0.96	0.982943		296	N	0.98	0.977365		296	L	0.96	0.878979
	297	S	0.83	0.951398		297	S	0.96	0.982985		297	S	0.98	0.977177		297	S	0.95	0.886086
	298	P	0.85	0.951986		298	T	0.96	0.982611		298	I	0.98	0.977257		298	T	0.93	0.87695
	299	H	0.82	0.95187		299	Q	0.96	0.981409		299	F	0.98	0.978699		299	R	0.93	0.875744
	300	S	0.67	0.951122		300	G	0.96	0.979436		300	G	0.99	0.981336		300	L	0.94	0.863687
	301	S	0.69	0.949727		301	V	0.96	0.97761		301	Q	0.99	0.983095		301	K	0.95	0.855316
	302	N	0.65	0.947556		302	F	0.97	0.975301		302	N	0.99	0.984639		302	A	0.95	0.854809
	303	S	0.38	0.94501		303	G	0.97	0.973731		303	N	0.99	0.986082		303	T	0.95	0.851349
	304	S	0.36	0.942401		304	Q	0.96	0.971929		304	Q	0.99	0.987401		304	Q	0.95	0.837784
	305	S	0.54	0.940572		305	N	0.96	0.969675		305	Q	0.99	0.98876		305	K	0.94	0.828367
	306	M	0.64	0.939441		306	N	0.97	0.967887		306	Q	0.99	0.989697		306	S	0.94	0.82327
	307	N	0.44	0.937777		307	N	0.97	0.967835		307	Q	0.99	0.990276		307	T	0.95	0.814861
	308	Q	0.41	0.940964		308	Q	0.97	0.96772		308	S	0.99	0.991085		308	S	0.95	0.807655
	309	L	0.36	0.940031		309	M	0.98	0.96742		309	T	0.99	0.992308		309	P	0.94	0.805381
	310	W	0.2	0.944116		310	Q	0.98	0.96702		310	G	0.99	0.99332		310	N	0.95	0.801838
	311	C	0.27	0.948107		311	I	0.97	0.966294		311	G	0.98	0.994063		311	E	0.95	0.795003
						312	N	0.97	0.9651		312	L	0.98	0.994432		312	I	0.94	0.781655
						313	G	0.97	0.963609		313	F	0.98	0.994833		313	F	0.93	0.771164
						314	N	0.98	0.962056		314	G	0.98	0.995029		314	S	0.94	0.755322
						315	N	0.98	0.960643		315	Q	0.97	0.995589		315	P	0.94	0.738401
						316	N	0.98	0.958394		316	Q	0.97	0.99601		316	S	0.93	0.71407
						317	N	0.98	0.955489		317	N	0.97	0.996163		317	Y	0.93	0.704636
						318	S	0.97	0.954698		318	N	0.97	0.996342		318	S	0.93	0.704632
						319	L	0.98	0.957222		319	Q	0.97	0.996496		319	K	0.9	0.684307
						320	F	0.98	0.958945		320	S	0.97	0.996646		320	P	0.92	0.670542
						321	G	0.98	0.960116		321	Q	0.97	0.996722		321	W	0.93	0.660884
						322	K	0.97	0.961535		322	S	0.97	0.996717		322	L	0.92	0.639381
						323	A	0.97	0.962384		323	Q	0.97	0.996774		323	N	0.92	0.63144
						324	N	0.97	0.963248		324	P	0.97	0.996895		324	G	0.94	0.621691
						325	T	0.96	0.963675		325	G	0.97	0.99682		325	A	0.94	0.588175
						326	F	0.97	0.964226		326	G	0.97	0.996378		326	G	0.94	0.571142
						327	S	0.97	0.964507		327	L	0.97	0.99592		327	S	0.95	0.570549
						328	N	0.97	0.964562		328	F	0.97	0.995729		328	A	0.96	0.547481
						329	S	0.97	0.96463		329	G	0.97	0.9957		329	P	0.97	0.56244
						330	A	0.97	0.964169		330	Q	0.98	0.995336		330	L	0.97	0.58199
						331	S	0.98	0.965441		331	T	0.98	0.9946		331	V	0.97	0.602509
						332	G	0.98	0.96983		332	N	0.98	0.993673		332	D	0.97	0.603216
						333	G	0.98	0.972702		333	Q	0.98	0.993148		333	D	0.96	0.596838
						334	L	0.98	0.975158		334	N	0.98	0.992787		334	F	0.97	0.596656
						335	F	0.98	0.977109		335	N	0.99	0.992428		335	F	0.97	0.587723
						336	G	0.98	0.979072		336	N	0.99	0.991727		336	S	0.97	0.587947
						337	Q	0.98	0.98077		337	Q	0.99	0.990863		337	S	0.97	0.586993
						338	N	0.98	0.981203		338	P	0.99	0.990143		338	K	0.97	0.591263
						339	N	0.98	0.98158		339	F	0.99	0.989378		339	M	0.96	0.597705
						340	Q	0.98	0.982145		340	G	0.99	0.989033		340	T	0.96	0.605778
						341	Q	0.98	0.981915		341	Q	0.99	0.988511		341	S	0.96	0.614147
						342	Q	0.98	0.98353		342	N	0.99	0.987994		342	L	0.96	0.621082
						343	G	0.98	0.984703		343	G	0.99	0.987127		343	A	0.97	0.62546
						344	S	0.98	0.986014		344	L	0.99	0.986209		344	P	0.97	0.621731
						345	G	0.98	0.986958		345	Q	0.99	0.985395		345	N	0.97	0.625631
						346	L	0.98	0.98705		346	Q	0.99	0.98454		346	E	0.97	0.622809
						347	F	0.98	0.987253		347	P	0.98	0.983542		347	N	0.98	0.60506
						348	G	0.98	0.986138		348	Q	0.98	0.981552		348	S	0.98	0.609983
						349	Q	0.98	0.986432		349	Q	0.98	0.980293		349	I	0.97	0.586212
						350	N	0.97	0.98667		350	N	0.98	0.979181		350	F	0.97	0.562414
						351	S	0.98	0.986719		351	N	0.98	0.97806		351	P	0.97	0.55373
						352	Q	0.98	0.986886		352	S	0.97	0.976815		352	Q	0.97	0.600469
						353	T	0.98	0.987278		353	L	0.97	0.974491		353	N	0.97	0.605277
						354	S	0.98	0.987732		354	F	0.97	0.973478		354	G	0.96	0.60693
						355	G	0.98	0.988071		355	G	0.97	0.972346		355	F	0.95	0.603023
						356	S	0.98	0.988549		356	A	0.97	0.971463		356	N	0.94	0.596834
						357	S	0.98	0.988896		357	K	0.97	0.970681		357	F	0.93	0.620194
						358	G	0.98	0.988766		358	P	0.97	0.969705		358	L	0.89	0.605144
						359	L	0.98	0.988599		359	T	0.97	0.969026		359	S	0.83	0.617382
						360	F	0.98	0.988119		360	G	0.97	0.967965		360	S	0.78	0.626488
						361	G	0.98	0.988077		361	F	0.96	0.9664		361	Q	0.71	0.640691
						362	Q	0.98	0.986885		362	G	0.97	0.967328		362	R	0.57	0.651023
						363	N	0.98	0.985409		363	N	0.97	0.967837		363	A	0.49	0.655468
						364	N	0.98	0.983836		364	T	0.97	0.967497		364	D	0.41	0.67172
						365	Q	0.98	0.982588		365	S	0.97	0.967541		365	L	0.34	0.69176
						366	K	0.98	0.981948		366	L	0.97	0.967679		366	T	0.3	0.699258
						367	Q	0.97	0.980991		367	F	0.97	0.968021		367	E	0.27	0.700846
						368	P	0.97	0.980015		368	S	0.97	0.967302		368	L	0.27	0.699111
						369	N	0.97	0.978944		369	N	0.97	0.967349		369	R	0.3	0.703874
						370	T	0.97	0.977431		370	S	0.97	0.968132		370	K	0.26	0.721239
						371	F	0.97	0.975023		371	T	0.97	0.968005		371	L	0.24	0.735046
						372	T	0.97	0.971768		372	T	0.97	0.967502		372	K	0.23	0.743674
						373	Q	0.97	0.96818		373	N	0.97	0.967379		373	I	0.21	0.763438
						374	S	0.97	0.965469		374	Q	0.97	0.968406		374	D	0.21	0.775355
						375	N	0.97	0.962548		375	S	0.97	0.969676		375	S	0.2	0.782798
						376	T	0.97	0.957461		376	N	0.97	0.969214		376	N	0.23	0.787225
						377	G	0.97	0.955963		377	G	0.97	0.968922		377	R	0.2	0.78896
						378	I	0.98	0.956279		378	I	0.97	0.968939		378	S	0.25	0.794352
						379	G	0.98	0.954823		379	S	0.97	0.969578		379	A	0.22	0.793023
						380	L	0.98	0.952834		380	G	0.97	0.969452		380	A	0.24	0.801265
						381	F	0.98	0.95313		381	N	0.97	0.966468		381	K	0.32	0.809276
						382	G	0.98	0.953344		382	N	0.97	0.964471		382	K	0.38	0.811964
						383	Q	0.98	0.952248		383	L	0.97	0.96146		383	L	0.43	0.809126
						384	N	0.98	0.952604		384	Q	0.97	0.962562		384	K	0.37	0.807044
						385	N	0.99	0.951979		385	Q	0.97	0.96166		385	L	0.31	0.790923
						386	N	0.99	0.951561		386	Q	0.97	0.958672		386	L	0.32	0.801585
						387	Q	0.99	0.951171		387	S	0.97	0.959278		387	S	0.39	0.800551
						388	Q	0.99	0.949809		388	G	0.97	0.958185		388	G	0.43	0.811363
						389	Q	0.99	0.946826		389	G	0.97	0.957514		389	T	0.43	0.829494
						390	Q	0.99	0.945722		390	L	0.97	0.958463		390	P	0.39	0.83405
						391	S	0.99	0.944608		391	F	0.97	0.955265		391	A	0.42	0.840723
						392	T	0.99	0.942916		392	Q	0.96	0.956194		392	I	0.5	0.850794
						393	G	0.99	0.941396		393	N	0.96	0.955817		393	T	0.41	0.857982
						394	L	0.99	0.935917		394	K	0.97	0.954745		394	K	0.56	0.86627
						395	F	0.99	0.936953		395	Q	0.97	0.952865		395	K	0.66	0.872149
						396	G	0.99	0.93786		396	Q	0.96	0.950981		396	H	0.71	0.878933
						397	A	0.99	0.939771		397	P	0.97	0.951591		397	M	0.63	0.881444
						398	K	0.98	0.939404		398	A	0.97	0.950711		398	Q	0.63	0.883797
						399	P	0.98	0.938428		399	S	0.98	0.949163		399	D	0.6	0.886882
						400	A	0.98	0.938772		400	G	0.98	0.946278		400	E	0.7	0.887059
						401	G	0.98	0.939203		401	G	0.98	0.943458		401	Q	0.84	0.887066
						402	T	0.98	0.942193		402	L	0.98	0.941512		402	D	0.88	0.887986
						403	T	0.98	0.943844		403	F	0.98	0.939585		403	S	0.92	0.888627
						404	G	0.98	0.945148		404	G	0.98	0.936804		404	S	0.92	0.887111
						405	S	0.97	0.946246		405	S	0.97	0.932879		405	E	0.94	0.887155
						406	L	0.97	0.948869		406	K	0.98	0.929659		406	N	0.95	0.885338
						407	F	0.97	0.949588		407	P	0.98	0.927054		407	E	0.96	0.882788
						408	G	0.97	0.94953		408	S	0.98	0.925108		408	P	0.98	0.877862
						409	G	0.97	0.953171		409	N	0.98	0.926472		409	I	0.98	0.864699
						410	N	0.98	0.953804		410	T	0.98	0.921935		410	A	0.98	0.850053
						411	S	0.98	0.954775		411	V	0.98	0.917616		411	N	0.99	0.840487
						412	S	0.98	0.956081		412	G	0.98	0.915221		412	A	0.99	0.818029
						413	T	0.98	0.95597		413	G	0.98	0.91309		413	D	0.98	0.791669
						414	Q	0.98	0.956628		414	G	0.98	0.909896		414	S	0.98	0.795538
						415	P	0.98	0.956536		415	L	0.98	0.900608		415	V	0.98	0.784388
						416	N	0.98	0.955497		416	F	0.97	0.896887		416	T	0.98	0.804355
						417	S	0.98	0.954833		417	G	0.97	0.89648		417	N	0.98	0.82218
						418	L	0.98	0.950138		418	N	0.97	0.894671		418	I	0.98	0.825365
						419	F	0.98	0.946388		419	N	0.97	0.896266		419	D	0.98	0.84178
						420	G	0.98	0.94474		420	Q	0.97	0.898133		420	R	0.98	0.844874
						421	T	0.98	0.943797		421	V	0.97	0.902591		421	K	0.98	0.847058
						422	T	0.98	0.944717		422	A	0.97	0.90611		422	E	0.98	0.84822
						423	N	0.98	0.944687		423	N	0.98	0.909043		423	N	0.98	0.845652
						424	V	0.98	0.944687		424	Q	0.98	0.911954		424	R	0.98	0.843145
						425	P	0.98	0.949604		425	N	0.98	0.912816		425	D	0.97	0.839239
						426	T	0.98	0.95287		426	N	0.97	0.912736		426	N	0.97	0.83416
						427	S	0.98	0.954442		427	P	0.98	0.9129		427	N	0.96	0.833051
						428	N	0.98	0.955397		428	A	0.97	0.912207		428	L	0.96	0.833862
						429	T	0.97	0.955002		429	S	0.98	0.912339		429	D	0.93	0.834276
						430	Q	0.98	0.955063		430	T	0.98	0.909295		430	N	0.91	0.835288
						431	S	0.97	0.954949		431	S	0.97	0.908461		431	T	0.9	0.838151
						432	Q	0.98	0.954186		432	G	0.97	0.909515		432	Y	0.91	0.836918
						433	Q	0.97	0.952936		433	G	0.97	0.914756		433	L	0.91	0.836677
						434	G	0.98	0.950859		434	L	0.97	0.919714
						435	N	0.98	0.949036		435	F	0.97	0.921193
						436	S	0.98	0.946547		436	G	0.97	0.921696
						437	L	0.98	0.945598		437	S	0.97	0.925074
						438	F	0.98	0.946811		438	K	0.97	0.926547
						439	G	0.98	0.945356		439	P	0.97	0.92446
						440	A	0.98	0.945895		440	A	0.97	0.922538
						441	T	0.98	0.94464		441	T	0.97	0.923057
						442	K	0.98	0.943114		442	G	0.97	0.929318
						443	L	0.98	0.941163		443	S	0.97	0.929883
						444	T	0.98	0.941891		444	L	0.97	0.932715
						445	N	0.98	0.939081		445	F	0.97	0.937061
						446	M	0.98	0.934325		446	G	0.97	0.942352
						447	P	0.98	0.934731		447	G	0.97	0.946697
						448	F	0.98	0.934656		448	T	0.97	0.947844
						449	G	0.98	0.939947		449	N	0.97	0.94677
						450	G	0.98	0.943168		450	S	0.97	0.948588
						451	N	0.98	0.944078		451	T	0.97	0.951586
						452	P	0.98	0.946763		452	A	0.97	0.953355
						453	T	0.98	0.948882		453	P	0.97	0.952931
						454	A	0.97	0.951417		454	N	0.96	0.951021
						455	N	0.97	0.95257		455	A	0.96	0.950672
						456	Q	0.97	0.952851		456	S	0.96	0.950098
						457	S	0.98	0.95241		457	S	0.97	0.950732
						458	G	0.98	0.950962		458	G	0.97	0.949323
						459	S	0.98	0.94983		459	G	0.97	0.949592
						460	G	0.98	0.949596		460	I	0.97	0.947053
						461	N	0.98	0.946877		461	F	0.97	0.945532
						462	S	0.98	0.943165		462	G	0.97	0.941626
						463	L	0.98	0.94193		463	S	0.97	0.938066
						464	F	0.98	0.942697		464	N	0.97	0.934667
						465	G	0.98	0.944071		465	N	0.98	0.931387
						466	T	0.98	0.943172		466	A	0.97	0.930872
						467	K	0.99	0.942595		467	S	0.97	0.931593
						468	P	0.99	0.944886		468	N	0.98	0.932401
						469	A	0.99	0.947342		469	T	0.97	0.932757
						470	S	0.98	0.947935		470	A	0.98	0.932036
						471	T	0.99	0.950016		471	A	0.98	0.930928
						472	T	0.99	0.951175		472	T	0.98	0.93009
						473	G	0.99	0.953406		473	T	0.98	0.92914
						474	S	0.99	0.955729		474	N	0.98	0.924959
						475	L	0.99	0.956028		475	S	0.99	0.927096
						476	F	0.99	0.955417		476	T	0.99	0.929144
						477	G	0.99	0.954977		477	G	0.99	0.929696
						478	N	0.99	0.952663		478	L	0.98	0.930269
						479	N	0.99	0.953498		479	F	0.98	0.929961
						480	T	0.99	0.951186		480	G	0.98	0.931973
						481	A	0.99	0.951574		481	N	0.98	0.931719
						482	S	0.99	0.952502		482	K	0.98	0.932149
						483	T	0.98	0.950493		483	P	0.98	0.931527
						484	T	0.98	0.950766		484	V	0.98	0.93052
						485	V	0.98	0.950328		485	G	0.99	0.931516
						486	P	0.97	0.949602		486	A	0.99	0.934221
						487	S	0.97	0.948929		487	G	0.99	0.93483
						488	T	0.96	0.948017		488	A	0.99	0.936043
						489	N	0.97	0.945821		489	S	0.99	0.937246
						490	G	0.97	0.939461		490	T	0.99	0.939145
						491	L	0.96	0.938412		491	S	0.99	0.943224
						492	F	0.96	0.937788		492	A	0.99	0.948112
						493	G	0.96	0.936914		493	G	0.99	0.952341
						494	N	0.96	0.938193		494	G	0.99	0.956882
						495	N	0.96	0.939287		495	L	0.99	0.960557
						496	A	0.96	0.939954		496	F	0.99	0.964423
						497	N	0.96	0.940867		497	G	0.99	0.966654
						498	N	0.96	0.942468		498	N	0.99	0.966816
						499	S	0.96	0.943134		499	N	0.99	0.96679
						500	T	0.96	0.943513		500	N	0.99	0.968712
						501	S	0.96	0.94217		501	N	0.98	0.971236
						502	T	0.96	0.941263		502	S	0.98	0.973616
						503	T	0.96	0.940609		503	S	0.99	0.975004
						504	N	0.96	0.939701		504	L	0.99	0.976533
						505	T	0.97	0.932383		505	N	0.99	0.977839
						506	G	0.97	0.932471		506	N	0.99	0.978725
						507	L	0.97	0.931474		507	S	0.99	0.979447
						508	F	0.97	0.929885		508	N	0.99	0.979893
						509	G	0.97	0.928986		509	G	0.99	0.980798
						510	A	0.96	0.928194		510	S	0.99	0.982499
						511	K	0.97	0.926028		511	T	0.99	0.983912
						512	P	0.97	0.924427		512	G	0.99	0.984541
						513	D	0.97	0.923559		513	L	0.99	0.985163
						514	S	0.97	0.923499		514	F	0.99	0.987001
						515	Q	0.97	0.923111		515	G	0.99	0.988584
						516	S	0.98	0.923469		516	S	0.99	0.988464
						517	K	0.98	0.921512		517	N	0.99	0.988921
						518	P	0.98	0.918005		518	N	0.99	0.989148
						519	A	0.98	0.91472		519	T	0.99	0.989587
						520	L	0.98	0.910718		520	S	0.99	0.98961
						521	G	0.99	0.906097		521	Q	0.99	0.989502
						522	G	0.99	0.902506		522	S	0.99	0.989186
						523	G	0.99	0.905319		523	T	0.98	0.989255
						524	L	0.98	0.903163		524	N	0.98	0.989165
						525	F	0.98	0.905363		525	A	0.98	0.989196
						526	G	0.99	0.906864		526	G	0.98	0.989353
						527	N	0.99	0.90829		527	G	0.98	0.989417
						528	S	0.99	0.906514		528	L	0.98	0.989722
						529	N	0.99	0.90427		529	F	0.98	0.989996
						530	S	0.99	0.902719		530	Q	0.97	0.990231
						531	N	0.98	0.902292		531	N	0.97	0.990477
						532	S	0.99	0.900255		532	N	0.97	0.990652
						533	S	0.99	0.897033		533	T	0.97	0.990514
						534	T	0.99	0.892708		534	S	0.97	0.99044
						535	I	0.98	0.887671		535	T	0.97	0.990513
						536	G	0.98	0.881468		536	N	0.97	0.990335
						537	Q	0.98	0.877216		537	T	0.97	0.990381
						538	N	0.98	0.874178		538	S	0.98	0.989949
						539	K	0.98	0.869901		539	G	0.98	0.99023
						540	P	0.98	0.864382		540	G	0.98	0.990273
						541	V	0.98	0.865396		541	G	0.98	0.990001
						542	F	0.98	0.862535		542	L	0.98	0.990073
						543	G	0.98	0.857427		543	F	0.98	0.990184
						544	G	0.98	0.858967		544	S	0.98	0.989824
						545	T	0.98	0.85325		545	Q	0.98	0.989865
						546	T	0.98	0.842346		546	P	0.98	0.989874
						547	Q	0.98	0.839432		547	S	0.98	0.990002
						548	N	0.98	0.829244		548	Q	0.98	0.989855
						549	T	0.98	0.827075		549	S	0.98	0.989537
						550	G	0.99	0.833191		550	M	0.98	0.988362
						551	L	0.99	0.840872		551	A	0.99	0.987182
						552	F	0.99	0.841257		552	Q	0.99	0.985529
						553	G	0.99	0.832439		553	S	0.99	0.983818
						554	A	0.98	0.834939		554	Q	0.99	0.98108
						555	T	0.98	0.844612		555	N	0.99	0.976289
						556	G	0.98	0.84464		556	A	0.99	0.973543
						557	T	0.99	0.847396		557	L	0.99	0.971254
						558	N	0.98	0.852027		558	Q	0.99	0.966632
						559	S	0.98	0.853538		559	Q	0.99	0.961376
						560	S	0.98	0.852273		560	Q	0.99	0.957634
						561	A	0.98	0.849457		561	Q	0.99	0.949716
						562	V	0.98	0.84528		562	Q	0.99	0.944241
						563	G	0.98	0.837743		563	Q	0.99	0.936085
						564	S	0.98	0.828063		564	Q	0.99	0.931989
						565	T	0.98	0.817226		565	R	0.99	0.922099
						566	G	0.97	0.824157		566	L	0.98	0.912856
						567	K	0.97	0.821991		567	Q	0.98	0.898036
						568	L	0.98	0.82081		568	I	0.98	0.881757
						569	F	0.97	0.8149		569	Q	0.97	0.863328
						570	G	0.97	0.809203		570	N	0.97	0.840997
						571	Q	0.97	0.81206		571	N	0.97	0.82566
						572	N	0.97	0.822896		572	N	0.96	0.812851
						573	N	0.97	0.822797		573	P	0.94	0.798513
						574	N	0.97	0.824795		574	Y	0.94	0.791496
						575	T	0.97	0.830436		575	G	0.94	0.77652
						576	L	0.98	0.828362		576	T	0.93	0.762009
						577	N	0.98	0.833169		577	N	0.93	0.747516
						578	V	0.98	0.823019		578	E	0.93	0.730054
						579	G	0.98	0.823422		579	L	0.93	0.710136
						580	T	0.97	0.822414		580	F	0.91	0.685905
						581	Q	0.97	0.815285		581	S	0.91	0.681203
						582	N	0.97	0.823515		582	K	0.92	0.669704
						583	V	0.97	0.82394		583	A	0.92	0.650198
						584	P	0.97	0.814122		584	T	0.92	0.619165
						585	P	0.97	0.817209		585	V	0.93	0.605329
						586	V	0.97	0.813576		586	T	0.93	0.586704
						587	N	0.97	0.796135		587	N	0.92	0.563814
						588	N	0.97	0.787636		588	T	0.94	0.581872
						589	T	0.97	0.759186		589	V	0.96	0.580887
						590	T	0.97	0.750421		590	S	0.97	0.578296
						591	Q	0.97	0.735635		591	Y	0.97	0.558373
						592	N	0.97	0.737569		592	P	0.97	0.541923
						593	A	0.97	0.720262		593	I	0.97	0.545767
						594	L	0.97	0.710232		594	Q	0.98	0.543445
						595	L	0.97	0.69849		595	P	0.98	0.558209
						596	G	0.97	0.705729		596	S	0.98	0.564763
						597	T	0.97	0.689257		597	A	0.98	0.584727
						598	T	0.97	0.686784		598	T	0.98	0.596412
						599	A	0.97	0.691282		599	K	0.98	0.614803
						600	V	0.97	0.713315		600	I	0.98	0.633491
						601	P	0.97	0.721637		601	K	0.98	0.652502
						602	S	0.97	0.724897		602	A	0.97	0.67405
						603	L	0.98	0.723314		603	D	0.97	0.684618
						604	Q	0.98	0.713981		604	E	0.97	0.695959
						605	Q	0.98	0.707937		605	R	0.97	0.666554
						606	A	0.98	0.698492		606	K	0.97	0.660791
						607	P	0.97	0.696544		607	K	0.97	0.656474
						608	V	0.97	0.676324		608	A	0.97	0.643333
						609	T	0.97	0.686384		609	S	0.97	0.626937
						610	N	0.97	0.684971		610	L	0.97	0.618959
						611	E	0.97	0.680958		611	T	0.97	0.615995
						612	Q	0.97	0.679764		612	N	0.97	0.60543
						613	L	0.97	0.682499		613	A	0.97	0.597285
						614	F	0.96	0.681288		614	Y	0.97	0.577351
						615	S	0.96	0.675997		615	K	0.96	0.575356
						616	K	0.96	0.675199		616	M	0.95	0.568581
						617	I	0.95	0.684157		617	I	0.94	0.570384
						618	S	0.95	0.655929		618	P	0.95	0.549895
						619	I	0.95	0.660161		619	K	0.96	0.552382
						620	P	0.95	0.655606		620	T	0.96	0.59303
						621	N	0.94	0.65229		621	L	0.96	0.597906
						622	S	0.95	0.664661		622	F	0.95	0.624828
						623	I	0.95	0.684865		623	T	0.95	0.628916
						624	T	0.95	0.707277		624	A	0.94	0.649599
						625	N	0.95	0.716583		625	K	0.94	0.651086
						626	P	0.96	0.727842		626	L	0.95	0.654526
						627	V	0.96	0.743826		627	K	0.95	0.654016
						628	K	0.96	0.74869		628	T	0.94	0.668131
						629	A	0.96	0.759271		629	N	0.95	0.675763
						630	T	0.95	0.772036		630	N	0.95	0.673942
						631	T	0.96	0.78091		631	S	0.96	0.680267
						632	S	0.96	0.774114		632	V	0.96	0.676699
						633	K	0.97	0.778589		633	M	0.96	0.683016
						634	V	0.97	0.784339		634	D	0.97	0.692489
						635	N	0.97	0.78588		635	K	0.96	0.687822
						636	A	0.98	0.786535		636	A	0.97	0.706068
						637	D	0.97	0.791756		637	Q	0.97	0.702607
						638	M	0.98	0.787423		638	I	0.97	0.706951
						639	K	0.97	0.776542		639	K	0.97	0.703537
						640	R	0.97	0.773306		640	V	0.97	0.688002
						641	N	0.97	0.768327		641	D	0.97	0.715332
						642	S	0.97	0.757455		642	P	0.97	0.716135
						643	S	0.97	0.743059		643	K	0.97	0.72071
						644	L	0.97	0.741457		644	L	0.95	0.734906
						645	T	0.97	0.743815		645	S	0.95	0.759903
						646	S	0.96	0.738555		646	I	0.95	0.753099
						647	A	0.96	0.726536		647	S	0.94	0.752673
						648	Y	0.95	0.743333		648	I	0.94	0.783141
						649	R	0.95	0.723911		649	D	0.93	0.797053
						650	L	0.94	0.757053		650	K	0.92	0.8065
						651	A	0.94	0.760182		651	K	0.86	0.81728
						652	P	0.94	0.763579		652	N	0.84	0.822723
						653	K	0.93	0.768657		653	N	0.83	0.834833
						654	P	0.93	0.785823		654	Q	0.83	0.827126
						655	L	0.94	0.789956		655	I	0.83	0.834224
						656	F	0.94	0.781007		656	A	0.75	0.833275
						657	A	0.94	0.783166		657	I	0.74	0.836877
						658	P	0.95	0.795879		658	S	0.71	0.831975
						659	S	0.96	0.80123		659	N	0.68	0.846657
						660	S	0.96	0.801367		660	Q	0.66	0.844774
						661	N	0.97	0.803473		661	Q	0.69	0.842435
						662	G	0.97	0.808699		662	E	0.69	0.843011
						663	D	0.98	0.808896		663	E	0.59	0.845417
						664	A	0.98	0.801963		664	N	0.62	0.841472
						665	K	0.98	0.815772		665	L	0.58	0.835864
						666	F	0.98	0.819631		666	D	0.55	0.82581
						667	Q	0.98	0.821493		667	E	0.55	0.823871
						668	K	0.98	0.822412		668	S	0.66	0.81244
						669	W	0.98	0.826442		669	I	0.69	0.813315
						670	G	0.98	0.830682		670	L	0.62	0.80288
						671	K	0.98	0.829425		671	K	0.66	0.817769
						672	T	0.98	0.840407		672	A	0.65	0.818082
						673	L	0.98	0.849274		673	S	0.55	0.806765
						674	E	0.98	0.857082		674	E	0.45	0.807091
						675	R	0.98	0.870021		675	L	0.44	0.816781
						676	S	0.98	0.877961		676	L	0.47	0.815993
						677	D	0.98	0.878538		677	F	0.48	0.828199
						678	R	0.98	0.878406		678	N	0.48	0.829805
						679	G	0.98	0.877657		679	P	0.5	0.835683
						680	S	0.98	0.87876		680	D	0.48	0.839541
						681	S	0.98	0.87614		681	K	0.4	0.835522
						682	T	0.98	0.877445		682	R	0.38	0.837348
						683	S	0.98	0.883066		683	S	0.37	0.839809
						684	N	0.98	0.879422		684	F	0.34	0.844523
						685	S	0.98	0.875581		685	K	0.27	0.848712
						686	I	0.98	0.86604		686	N	0.28	0.856189
						687	T	0.98	0.851358		687	L	0.31	0.860955
						688	D	0.98	0.838111		688	I	0.27	0.866355
						689	P	0.98	0.826781		689	N	0.35	0.869854
						690	E	0.97	0.812167		690	N	0.35	0.872153
						691	S	0.96	0.78528		691	R	0.41	0.874726
						692	S	0.96	0.747087		692	K	0.4	0.877007
						693	Y	0.95	0.721406		693	M	0.45	0.872858
						694	L	0.92	0.684104		694	L	0.49	0.879512
						695	N	0.88	0.681511		695	I	0.46	0.887542
						696	S	0.9	0.671996		696	A	0.57	0.904465
						697	N	0.88	0.673993		697	S	0.59	0.9126
						698	D	0.78	0.659487		698	E	0.65	0.917724
						699	L	0.73	0.612271		699	E	0.69	0.923743
						700	L	0.7	0.643697		700	K	0.73	0.930146
						701	F	0.72	0.641649		701	N	0.81	0.936706
						702	D	0.71	0.610327		702	N	0.84	0.941119
						703	P	0.75	0.602428		703	G	0.91	0.944949
						704	D	0.75	0.581151		704	S	0.91	0.949211
						705	R	0.69	0.540849		705	Q	0.93	0.952965
						706	R	0.64	0.502524		706	N	0.94	0.954518
						707	Y	0.68	0.43594		707	N	0.93	0.957069
						708	L	0.66	0.405867		708	D	0.93	0.959943
						709	K	0.58	0.398693		709	M	0.93	0.961485
						710	H	0.67	0.42059		710	N	0.95	0.962271
						711	L	0.71	0.424023		711	F	0.95	0.963197
						712	V	0.64	0.406764		712	K	0.94	0.964001
						713	I	0.66	0.430338		713	S	0.94	0.964359
						714	K	0.72	0.453723		714	K	0.94	0.964082
						715	N	0.79	0.481093		715	S	0.95	0.964509
						716	N	0.76	0.49239		716	E	0.95	0.963462
						717	K	0.75	0.503401		717	E	0.95	0.963048
						718	N	0.78	0.513004		718	Q	0.95	0.964419
						719	L	0.73	0.51546		719	E	0.95	0.965273
						720	N	0.63	0.513038		720	T	0.95	0.965209
						721	V	0.7	0.52494		721	I	0.95	0.963831
						722	I	0.67	0.533404		722	L	0.94	0.962757
						723	N	0.63	0.54558		723	G	0.94	0.961918
						724	H	0.66	0.564654		724	K	0.95	0.960217
						725	N	0.64	0.590351		725	P	0.95	0.959532
						726	D	0.64	0.603538		726	K	0.95	0.959746
						727	D	0.59	0.618967		727	M	0.94	0.959908
						728	E	0.65	0.635429		728	D	0.93	0.960071
						729	A	0.63	0.640622		729	E	0.9	0.960532
						730	S	0.65	0.633946		730	K	0.85	0.960942
						731	K	0.69	0.632836		731	E	0.82	0.961104
						732	V	0.66	0.634487		732	T	0.8	0.960634
						733	K	0.68	0.633176		733	A	0.75	0.959781
						734	L	0.61	0.633615		734	N	0.71	0.959448
						735	V	0.65	0.640289		735	G	0.61	0.958299
						736	T	0.65	0.655818		736	G	0.54	0.957386
						737	F	0.71	0.693246		737	E	0.41	0.955771
						738	T	0.76	0.744981		738	R	0.37	0.954185
						739	T	0.78	0.788517		739	M	0.31	0.953715
						740	E	0.89	0.812457		740	V	0.37	0.94983
						741	S	0.9	0.84152		741	L	0.37	0.949704
						742	A	0.92	0.864302		742	S	0.35	0.953723
						743	S	0.92	0.882202		743	S	0.34	0.954053
						744	K	0.94	0.894389		744	K	0.32	0.954588
						745	D	0.95	0.902351		745	N	0.37	0.954182
						746	D	0.96	0.909983		746	D	0.32	0.955105
						747	Q	0.97	0.915731		747	G	0.42	0.956293
						748	A	0.97	0.922063		748	E	0.43	0.956558
						749	S	0.97	0.927447		749	D	0.44	0.955971
						750	S	0.98	0.932434		750	S	0.43	0.954963
						751	S	0.98	0.937403		751	A	0.43	0.954351
						752	I	0.98	0.943385		752	T	0.55	0.952388
						753	A	0.98	0.951539		753	K	0.5	0.951299
						754	A	0.98	0.959639		754	H	0.46	0.950292
						755	S	0.97	0.966336		755	H	0.44	0.9488
						756	K	0.96	0.9701		756	S	0.43	0.948364
						757	L	0.97	0.973867		757	R	0.43	0.946755
						758	T	0.96	0.976505		758	N	0.47	0.945648
						759	E	0.96	0.977685		759	M	0.52	0.943908
						760	K	0.95	0.978385		760	D	0.42	0.941801
						761	A	0.95	0.979201		761	E	0.38	0.940009
						762	H	0.94	0.979261		762	E	0.3	0.937266
						763	S	0.95	0.980004		763	N	0.24	0.935084
						764	P	0.95	0.981383		764	K	0.24	0.932145
						765	Q	0.92	0.983253		765	E	0.26	0.928426
						766	T	0.87	0.985219		766	N	0.28	0.924534
						767	D	0.88	0.987034		767	V	0.24	0.921062
						768	L	0.89	0.989362		768	A	0.2	0.91307
						769	K	0.86	0.99068		769	D	0.17	0.907878
						770	D	0.93	0.992005		770	L	0.2	0.902241
						771	D	0.92	0.992564		771	Q	0.18	0.901217
						772	H	0.82	0.992679		772	K	0.22	0.899943
						773	D	0.77	0.992805		773	Q	0.18	0.896346
						774	E	0.82	0.992819		774	E	0.16	0.893272
						775	S	0.8	0.992815		775	Y	0.19	0.890094
						776	T	0.77	0.992796		776	S	0.16	0.88825
						777	P	0.9	0.992762		777	E	0.18	0.884867
						778	D	0.88	0.992828		778	D	0.15	0.881993
						779	P	0.8	0.992864		779	D	0.17	0.875218
						780	Q	0.83	0.992871		780	K	0.18	0.867601
						781	S	0.87	0.992865		781	K	0.2	0.85784
						782	K	0.82	0.992948		782	A	0.26	0.85072
						783	S	0.8	0.993058		783	V	0.21	0.853898
						784	P	0.84	0.993143		784	F	0.26	0.847105
						785	N	0.68	0.993129		785	A	0.15	0.855775
						786	G	0.51	0.992952		786	D	0.19	0.864127
						787	S	0.67	0.992615		787	V	0.2	0.868518
						788	T	0.71	0.993054		788	A	0.24	0.869935
						789	S	0.69	0.993042		789	E	0.37	0.869192
						790	I	0.68	0.992858
						791	P	0.65	0.99263
						792	M	0.6	0.993678
						793	I	0.57	0.994254
						794	E	0.64	0.994573
						795	N	0.66	0.994828
						796	E	0.54	0.995157
						797	K	0.51	0.995409
						798	I	0.44	0.995466
						799	S	0.43	0.995481
						800	S	0.48	0.995529

## Sheet: Fig. 1 panel (h)
Fig.1h – Distribution of Stokes’ radii for NupX and NupX design variations
All units are in cm. Var[..] refers to the design variation, there are 25 in total.
NupX	Var1	var4	var6	var6	var7	var8	var10	var14	var17	var18	var19	var23	var24	var27	var31	var40	var41	var43	var52	var53	var55	var58	var70	var79	var81
3.951e-07	3.966e-07	4.756e-07	5.456e-07	4.003e-07	4.419e-07	3.966e-07	4.879e-07	4.484e-07	4.007e-07	4.353e-07	4.098e-07	4.111e-07	4.32e-07	4e-07	3.71e-07	4.303e-07	4.281e-07	4.726e-07	5.069e-07	4.671e-07	4.505e-07	3.733e-07	4.619e-07	3.765e-07	4.155e-07
3.663e-07	4.061e-07	4.591e-07	5.429e-07	3.835e-07	4.802e-07	3.97e-07	4.86e-07	4.408e-07	4.326e-07	4.415e-07	4.012e-07	4.271e-07	4.085e-07	4.194e-07	3.562e-07	3.98e-07	4.468e-07	4.938e-07	5.043e-07	4.316e-07	4.555e-07	3.781e-07	4.307e-07	3.862e-07	4.072e-07
3.858e-07	4.39e-07	4.545e-07	5.373e-07	4.014e-07	5.177e-07	4.202e-07	5.045e-07	4.068e-07	4.739e-07	4.993e-07	4.561e-07	4.167e-07	3.894e-07	4.336e-07	3.609e-07	3.966e-07	4.47e-07	4.792e-07	5.121e-07	4.996e-07	4.478e-07	3.935e-07	4.684e-07	3.42e-07	4.162e-07
3.508e-07	4.53e-07	4.642e-07	5.431e-07	4.293e-07	4.714e-07	3.857e-07	4.844e-07	4.231e-07	4.784e-07	4.769e-07	4.12e-07	4.161e-07	3.892e-07	4.555e-07	3.812e-07	4.303e-07	4.723e-07	4.815e-07	4.725e-07	4.608e-07	4.523e-07	3.674e-07	4.055e-07	3.451e-07	3.801e-07
3.436e-07	4.074e-07	4.702e-07	5.099e-07	4.232e-07	4.594e-07	4.006e-07	4.607e-07	4.381e-07	4.632e-07	4.505e-07	4.22e-07	4.17e-07	4.45e-07	4.606e-07	3.738e-07	4.131e-07	4.606e-07	4.831e-07	4.892e-07	4.506e-07	4.561e-07	3.836e-07	4.193e-07	3.423e-07	3.601e-07
3.342e-07	4.416e-07	4.387e-07	5.336e-07	4.253e-07	4.339e-07	3.952e-07	4.595e-07	4.144e-07	4.248e-07	4.601e-07	4.495e-07	4.341e-07	4.64e-07	5.124e-07	3.71e-07	4.037e-07	4.53e-07	4.742e-07	4.886e-07	4.385e-07	4.517e-07	3.992e-07	4.033e-07	3.659e-07	3.361e-07
3.535e-07	4.397e-07	4.529e-07	5.685e-07	4.619e-07	4.968e-07	4.03e-07	4.421e-07	4.273e-07	4.203e-07	4.82e-07	4.741e-07	4.027e-07	4.389e-07	4.654e-07	3.759e-07	4.464e-07	4.564e-07	4.738e-07	4.764e-07	5.039e-07	4.866e-07	3.94e-07	4.56e-07	3.533e-07	3.311e-07
3.634e-07	4.456e-07	4.794e-07	5.455e-07	4.597e-07	4.589e-07	3.475e-07	4.215e-07	4.47e-07	4.501e-07	5.358e-07	4.853e-07	4.159e-07	4.285e-07	5.163e-07	3.971e-07	4.447e-07	4.239e-07	4.77e-07	5.341e-07	5.045e-07	4.345e-07	4.158e-07	4.545e-07	3.855e-07	3.273e-07
3.605e-07	4.467e-07	5.075e-07	5.14e-07	4.643e-07	4.544e-07	3.637e-07	4.52e-07	3.717e-07	4.127e-07	5.004e-07	4.614e-07	4.219e-07	4.428e-07	5.039e-07	3.889e-07	4.506e-07	4.017e-07	4.579e-07	5.097e-07	5.142e-07	4.339e-07	4.225e-07	4.404e-07	3.975e-07	3.322e-07
3.471e-07	3.867e-07	4.496e-07	5.049e-07	4.328e-07	4.531e-07	3.887e-07	4.395e-07	4.146e-07	4.743e-07	4.967e-07	4.313e-07	4.525e-07	4.671e-07	5.148e-07	3.596e-07	5e-07	4.327e-07	4.267e-07	5.398e-07	4.757e-07	4.2e-07	4.105e-07	4.302e-07	3.45e-07	3.274e-07
3.426e-07	4.187e-07	4.615e-07	5.377e-07	4.559e-07	5.061e-07	4.007e-07	4.562e-07	4.421e-07	4.775e-07	4.646e-07	4.456e-07	4.211e-07	4.399e-07	5.119e-07	3.874e-07	5.462e-07	4.442e-07	4.475e-07	5.099e-07	4.963e-07	4.419e-07	3.939e-07	4.162e-07	3.81e-07	3.879e-07
3.66e-07	4.026e-07	4.362e-07	5.388e-07	4.18e-07	4.263e-07	4.099e-07	4.103e-07	4.876e-07	4.616e-07	4.768e-07	4.526e-07	3.786e-07	4.62e-07	4.832e-07	4.156e-07	4.821e-07	4.762e-07	4.536e-07	4.682e-07	4.844e-07	4.395e-07	3.776e-07	3.56e-07	3.691e-07	3.619e-07
3.427e-07	3.745e-07	4.393e-07	4.857e-07	4.003e-07	4.56e-07	3.811e-07	4.218e-07	4.628e-07	4.503e-07	4.088e-07	4.164e-07	4.001e-07	4.862e-07	4.702e-07	4.211e-07	4.996e-07	4.672e-07	4.312e-07	4.189e-07	4.431e-07	4.699e-07	3.721e-07	3.765e-07	3.653e-07	3.79e-07
3.538e-07	3.906e-07	4.275e-07	4.756e-07	4.26e-07	4.439e-07	3.7e-07	4.256e-07	4.695e-07	4.437e-07	4.093e-07	4.528e-07	4.04e-07	4.972e-07	4.619e-07	4.321e-07	5.118e-07	4.82e-07	4.334e-07	4.536e-07	4.415e-07	4.193e-07	4.09e-07	4.028e-07	3.603e-07	3.645e-07
3.332e-07	4.114e-07	4.233e-07	4.899e-07	4.195e-07	4.419e-07	3.842e-07	4.537e-07	4.717e-07	4.667e-07	4.005e-07	4.363e-07	3.995e-07	4.817e-07	4.825e-07	3.87e-07	5.106e-07	4.861e-07	4.063e-07	4.949e-07	4.73e-07	4.543e-07	3.664e-07	3.466e-07	3.506e-07	3.571e-07
3.519e-07	4.011e-07	4.659e-07	4.632e-07	4.466e-07	4.519e-07	3.935e-07	4.379e-07	4.363e-07	4.806e-07	4.133e-07	4.521e-07	4.14e-07	4.727e-07	4.382e-07	3.917e-07	4.885e-07	4.661e-07	4.661e-07	4.349e-07	4.703e-07	4.969e-07	3.999e-07	4.071e-07	3.673e-07	3.781e-07
3.633e-07	3.678e-07	4.755e-07	4.738e-07	4.955e-07	4.596e-07	4.221e-07	4.296e-07	4.497e-07	4.536e-07	4.57e-07	4.479e-07	4.524e-07	4.804e-07	4.325e-07	3.842e-07	5.106e-07	4.639e-07	4.319e-07	4.194e-07	4.624e-07	4.609e-07	3.969e-07	4.065e-07	4.205e-07	3.839e-07
3.439e-07	3.953e-07	4.702e-07	4.508e-07	4.346e-07	4.442e-07	4.146e-07	4.161e-07	4.738e-07	4.419e-07	4.21e-07	4.285e-07	4.775e-07	4.647e-07	4.086e-07	4.104e-07	5.329e-07	5.17e-07	4.079e-07	4.264e-07	4.845e-07	4.329e-07	3.766e-07	3.971e-07	4.159e-07	3.645e-07
3.679e-07	3.771e-07	4.714e-07	4.486e-07	4.532e-07	4.804e-07	4.355e-07	4.311e-07	4.121e-07	4.597e-07	4.222e-07	4.354e-07	4.477e-07	4.576e-07	4.43e-07	3.958e-07	5.213e-07	4.644e-07	4.298e-07	4.251e-07	4.807e-07	4.562e-07	3.868e-07	4.471e-07	3.794e-07	3.448e-07
3.56e-07	3.626e-07	4.73e-07	4.966e-07	4.551e-07	4.711e-07	4.322e-07	4.91e-07	3.793e-07	4.276e-07	4.043e-07	4.37e-07	4.833e-07	4.69e-07	4.08e-07	4.152e-07	5.202e-07	4.396e-07	3.883e-07	4.304e-07	5.068e-07	4.939e-07	3.916e-07	4.523e-07	3.737e-07	3.737e-07
3.817e-07	3.813e-07	4.893e-07	4.883e-07	4.77e-07	4.775e-07	4.414e-07	4.807e-07	3.713e-07	4.289e-07	4.09e-07	4.517e-07	4.752e-07	4.705e-07	4.647e-07	4.269e-07	5.202e-07	4.48e-07	4.137e-07	3.869e-07	4.631e-07	4.937e-07	3.671e-07	4.225e-07	3.854e-07	3.768e-07
3.82e-07	3.884e-07	5.061e-07	4.854e-07	4.766e-07	4.389e-07	4.302e-07	4.696e-07	4.169e-07	4.363e-07	3.91e-07	4.401e-07	4.558e-07	5.251e-07	4.147e-07	4.436e-07	5.164e-07	4.591e-07	4.282e-07	4.294e-07	4.041e-07	4.719e-07	3.637e-07	4.839e-07	3.577e-07	3.59e-07
3.992e-07	3.991e-07	5.189e-07	4.879e-07	4.444e-07	4.573e-07	4.101e-07	4.718e-07	4.001e-07	4.217e-07	3.928e-07	4.209e-07	4.262e-07	5.006e-07	4.511e-07	4.497e-07	5.222e-07	4.502e-07	3.844e-07	4.131e-07	4.245e-07	4.535e-07	3.679e-07	5.16e-07	3.73e-07	3.585e-07
3.873e-07	4.257e-07	5.009e-07	4.624e-07	4.046e-07	4.488e-07	4.736e-07	4.521e-07	4.084e-07	4.385e-07	4.605e-07	4.283e-07	4.273e-07	5.073e-07	4.522e-07	4.975e-07	4.896e-07	4.233e-07	3.982e-07	4.583e-07	4.034e-07	4.128e-07	3.922e-07	5.048e-07	3.766e-07	3.998e-07
3.864e-07	4.113e-07	5.116e-07	4.698e-07	3.901e-07	4.465e-07	4.379e-07	4.508e-07	3.693e-07	4.366e-07	4.019e-07	4.11e-07	4.214e-07	5.255e-07	4.629e-07	4.36e-07	4.593e-07	4.353e-07	4.016e-07	4.291e-07	4.185e-07	3.975e-07	3.901e-07	5.016e-07	3.623e-07	3.614e-07
3.582e-07	3.67e-07	4.593e-07	4.621e-07	3.69e-07	4.671e-07	4.101e-07	4.813e-07	4.222e-07	4.321e-07	3.853e-07	4.004e-07	4.621e-07	4.957e-07	4.613e-07	4.283e-07	4.37e-07	4.225e-07	3.974e-07	4.922e-07	4.187e-07	4.19e-07	3.907e-07	4.348e-07	4.114e-07	3.665e-07
3.763e-07	4.12e-07	4.207e-07	4.46e-07	3.891e-07	4.633e-07	3.415e-07	4.846e-07	4.168e-07	4.012e-07	4.128e-07	4.411e-07	4.867e-07	5.455e-07	4.929e-07	3.919e-07	4.487e-07	4.078e-07	3.978e-07	4.755e-07	3.904e-07	4.545e-07	3.93e-07	4.609e-07	4.534e-07	3.584e-07
4.004e-07	3.955e-07	4.507e-07	5.031e-07	4.009e-07	4.797e-07	3.736e-07	4.722e-07	4.127e-07	4.466e-07	4.03e-07	3.856e-07	4.799e-07	5.526e-07	4.429e-07	4.057e-07	4.685e-07	4.539e-07	3.994e-07	4.753e-07	4.145e-07	4.55e-07	3.887e-07	4.466e-07	4.287e-07	3.497e-07
3.761e-07	4.116e-07	4.282e-07	4.634e-07	4.31e-07	5.077e-07	3.763e-07	4.351e-07	3.903e-07	4.308e-07	3.853e-07	4.145e-07	4.775e-07	5.263e-07	4.588e-07	4.095e-07	4.359e-07	4.608e-07	4.039e-07	4.906e-07	4.107e-07	4.126e-07	3.362e-07	4.326e-07	4.263e-07	3.397e-07
3.626e-07	4.143e-07	4.01e-07	4.82e-07	4.471e-07	4.939e-07	4.328e-07	4.755e-07	3.745e-07	4.744e-07	4.045e-07	4.472e-07	4.335e-07	5.26e-07	3.915e-07	4.309e-07	4.318e-07	4.531e-07	4.364e-07	4.532e-07	3.97e-07	4.223e-07	3.658e-07	4.209e-07	3.684e-07	3.309e-07
3.582e-07	3.945e-07	4.076e-07	4.431e-07	4.027e-07	4.886e-07	4.014e-07	3.985e-07	4.081e-07	4.389e-07	3.754e-07	4.464e-07	4.62e-07	5.43e-07	4.206e-07	4.81e-07	4.7e-07	4.54e-07	3.769e-07	5.016e-07	3.828e-07	3.904e-07	3.648e-07	4.627e-07	3.758e-07	3.18e-07
3.941e-07	4.214e-07	4.278e-07	4.686e-07	4.185e-07	4.739e-07	3.726e-07	3.713e-07	3.904e-07	4.497e-07	4.249e-07	4.595e-07	4.371e-07	5.843e-07	3.958e-07	4.786e-07	4.88e-07	4.471e-07	3.928e-07	4.952e-07	3.989e-07	4.022e-07	3.625e-07	4.591e-07	3.612e-07	3.532e-07
3.546e-07	4.235e-07	4.244e-07	4.62e-07	4.253e-07	4.79e-07	4.187e-07	4.025e-07	4.114e-07	4.178e-07	4.43e-07	4.59e-07	4.271e-07	5.788e-07	4.038e-07	4.58e-07	4.727e-07	4.263e-07	4.189e-07	4.641e-07	3.679e-07	3.909e-07	3.64e-07	4.415e-07	3.587e-07	3.373e-07
3.615e-07	3.925e-07	4.536e-07	4.61e-07	4.325e-07	5.118e-07	4.393e-07	4.12e-07	3.668e-07	4.295e-07	4.278e-07	4.172e-07	4.397e-07	5.237e-07	4.035e-07	4.396e-07	4.467e-07	4.599e-07	4.21e-07	5.022e-07	3.676e-07	4.3e-07	3.667e-07	4.571e-07	3.641e-07	3.37e-07
3.296e-07	3.839e-07	4.213e-07	4.752e-07	4.329e-07	4.748e-07	4.552e-07	4.487e-07	3.971e-07	4.509e-07	4.323e-07	4.126e-07	4.48e-07	5.274e-07	4.218e-07	4.716e-07	4.772e-07	4.265e-07	4.113e-07	5.105e-07	4.142e-07	4.241e-07	3.662e-07	4.663e-07	3.633e-07	3.406e-07
3.332e-07	3.654e-07	4.065e-07	4.704e-07	3.98e-07	5.193e-07	4.777e-07	4.294e-07	4.231e-07	4.242e-07	4.27e-07	4.139e-07	4.901e-07	5.355e-07	4.228e-07	4.641e-07	4.715e-07	4.309e-07	4.016e-07	5.07e-07	3.994e-07	3.843e-07	3.652e-07	4.586e-07	3.559e-07	3.446e-07
3.573e-07	4.052e-07	3.888e-07	4.88e-07	3.91e-07	4.729e-07	4.823e-07	4.301e-07	3.707e-07	3.875e-07	4.408e-07	3.898e-07	4.92e-07	5.17e-07	3.836e-07	4.624e-07	4.325e-07	4.341e-07	3.975e-07	5.022e-07	3.977e-07	4.168e-07	3.916e-07	4.456e-07	3.789e-07	3.349e-07
3.568e-07	4.167e-07	4.105e-07	4.821e-07	3.894e-07	4.447e-07	4.862e-07	4.166e-07	3.671e-07	3.898e-07	4.348e-07	4.319e-07	5.083e-07	4.878e-07	3.823e-07	4.519e-07	4.671e-07	3.936e-07	4.401e-07	5.074e-07	4.126e-07	4.475e-07	3.604e-07	4.394e-07	3.418e-07	3.309e-07
3.373e-07	3.777e-07	4.553e-07	4.877e-07	4.019e-07	4.219e-07	4.677e-07	4.077e-07	3.925e-07	3.859e-07	4.533e-07	3.7e-07	4.7e-07	4.783e-07	3.831e-07	4.564e-07	4.447e-07	4.096e-07	3.961e-07	4.799e-07	4.383e-07	4.01e-07	3.593e-07	4.56e-07	3.301e-07	3.472e-07
3.619e-07	4.126e-07	4.65e-07	4.901e-07	4.041e-07	4.418e-07	4.994e-07	4.243e-07	4.021e-07	3.637e-07	4.467e-07	3.883e-07	4.825e-07	4.69e-07	3.912e-07	4.831e-07	4.385e-07	4.417e-07	3.875e-07	4.973e-07	4.478e-07	3.688e-07	4.065e-07	4.477e-07	3.617e-07	3.482e-07
3.466e-07	4.133e-07	4.524e-07	4.738e-07	4.301e-07	3.926e-07	4.823e-07	4.131e-07	4.292e-07	4.096e-07	4.646e-07	3.577e-07	5.114e-07	4.412e-07	3.876e-07	4.761e-07	4.075e-07	4.167e-07	4.27e-07	5.202e-07	4.332e-07	3.983e-07	3.499e-07	4.471e-07	3.976e-07	3.747e-07
3.581e-07	4.032e-07	4.654e-07	4.871e-07	3.981e-07	4.167e-07	5.192e-07	3.999e-07	4.115e-07	3.892e-07	4.785e-07	3.773e-07	4.939e-07	4.485e-07	3.862e-07	5.045e-07	4.81e-07	4.461e-07	4.17e-07	4.84e-07	4.286e-07	3.788e-07	3.721e-07	4.792e-07	3.672e-07	3.511e-07
3.829e-07	4.32e-07	4.562e-07	5.181e-07	4.042e-07	4.393e-07	4.761e-07	3.833e-07	3.732e-07	4.177e-07	4.513e-07	4.229e-07	4.599e-07	4.01e-07	3.94e-07	4.621e-07	4.953e-07	4.458e-07	4.445e-07	4.867e-07	4.64e-07	3.77e-07	3.467e-07	4.623e-07	4.079e-07	3.39e-07
3.748e-07	4.09e-07	4.583e-07	4.671e-07	4.477e-07	4.645e-07	5.06e-07	4.02e-07	3.292e-07	4.149e-07	4.538e-07	4.281e-07	4.519e-07	4.003e-07	4.09e-07	4.776e-07	4.451e-07	4.393e-07	4.466e-07	5.219e-07	4.452e-07	3.64e-07	3.812e-07	4.823e-07	4.444e-07	3.568e-07
3.846e-07	3.963e-07	4.634e-07	4.334e-07	4.192e-07	4.056e-07	4.408e-07	4.129e-07	3.703e-07	4.17e-07	4.95e-07	4.02e-07	4.358e-07	4.334e-07	3.882e-07	4.662e-07	4.686e-07	4.707e-07	4.09e-07	5.383e-07	4.774e-07	3.847e-07	3.827e-07	4.885e-07	4.516e-07	3.7e-07
4.127e-07	4.347e-07	4.908e-07	4.117e-07	4.387e-07	3.58e-07	4.954e-07	4.44e-07	3.53e-07	3.783e-07	4.728e-07	3.86e-07	4.167e-07	4.127e-07	4.109e-07	4.779e-07	4.768e-07	4.601e-07	3.677e-07	4.876e-07	4.651e-07	3.704e-07	3.945e-07	4.508e-07	3.859e-07	3.875e-07
3.588e-07	4.112e-07	4.662e-07	4.41e-07	4.207e-07	3.747e-07	4.628e-07	4.245e-07	4.118e-07	3.808e-07	4.83e-07	3.931e-07	4.046e-07	3.917e-07	3.867e-07	4.885e-07	4.575e-07	4.442e-07	4.154e-07	4.794e-07	4.824e-07	3.969e-07	4.104e-07	4.095e-07	4.139e-07	3.944e-07
3.888e-07	4.131e-07	4.78e-07	4.06e-07	4.436e-07	4.267e-07	4.57e-07	3.991e-07	4.321e-07	3.912e-07	4.725e-07	3.822e-07	3.711e-07	3.946e-07	4.286e-07	4.957e-07	4.095e-07	4.299e-07	4.701e-07	4.836e-07	4.295e-07	3.552e-07	3.899e-07	4.129e-07	4.083e-07	3.588e-07
3.899e-07	4.04e-07	4.966e-07	3.769e-07	4.208e-07	4.557e-07	4.394e-07	4.444e-07	4.073e-07	4.086e-07	4.614e-07	3.96e-07	3.809e-07	4.396e-07	4.621e-07	4.873e-07	3.875e-07	4.441e-07	4.038e-07	4.741e-07	4.694e-07	3.681e-07	3.846e-07	4.254e-07	3.715e-07	3.842e-07
3.653e-07	3.975e-07	4.988e-07	4.23e-07	4.143e-07	3.819e-07	4.906e-07	4.488e-07	4.099e-07	4.344e-07	4.405e-07	3.979e-07	3.847e-07	4.11e-07	4.834e-07	4.84e-07	4.028e-07	4.332e-07	3.928e-07	4.895e-07	4.298e-07	3.769e-07	3.91e-07	4.067e-07	3.799e-07	3.427e-07
3.837e-07	3.909e-07	4.639e-07	4.448e-07	4.207e-07	3.835e-07	5.004e-07	4.356e-07	4.128e-07	4.304e-07	4.373e-07	3.587e-07	4.707e-07	4.541e-07	4.87e-07	4.556e-07	3.81e-07	4.26e-07	3.833e-07	4.801e-07	4.307e-07	3.816e-07	4.242e-07	4.54e-07	3.563e-07	3.611e-07
3.757e-07	4.311e-07	4.593e-07	4.778e-07	4.306e-07	3.898e-07	5.049e-07	4.073e-07	4.309e-07	4.2e-07	4.518e-07	4.021e-07	4.361e-07	4.809e-07	4.407e-07	4.736e-07	3.918e-07	4.267e-07	3.628e-07	5.046e-07	4.339e-07	3.763e-07	3.808e-07	4.393e-07	4.003e-07	3.621e-07
4.084e-07	4.427e-07	4.464e-07	4.398e-07	4.494e-07	3.917e-07	5.08e-07	4.091e-07	4.345e-07	4.628e-07	4.453e-07	3.961e-07	4.498e-07	4.338e-07	4.442e-07	4.275e-07	4.02e-07	4.246e-07	4.082e-07	4.601e-07	4.577e-07	3.761e-07	3.811e-07	4.312e-07	4.052e-07	3.59e-07
4.025e-07	4.631e-07	4.126e-07	3.957e-07	4.345e-07	3.482e-07	4.807e-07	4.69e-07	4.142e-07	4.238e-07	4.666e-07	4.202e-07	4.624e-07	4.545e-07	4.247e-07	4.042e-07	4.043e-07	4.295e-07	4.131e-07	4.59e-07	4.653e-07	3.997e-07	4.083e-07	4.645e-07	4.216e-07	3.481e-07
3.601e-07	4.456e-07	4.516e-07	3.863e-07	4.226e-07	3.489e-07	4.605e-07	4.208e-07	3.943e-07	4.646e-07	4.622e-07	4.327e-07	4.745e-07	4.695e-07	4.306e-07	4.156e-07	4.139e-07	4.274e-07	3.707e-07	4.117e-07	4.718e-07	3.997e-07	3.562e-07	4.348e-07	4.043e-07	3.149e-07
3.775e-07	4.819e-07	4.887e-07	3.773e-07	4.403e-07	3.849e-07	4.916e-07	4.118e-07	4.165e-07	4.231e-07	4.38e-07	4.117e-07	4.564e-07	4.704e-07	4.705e-07	4.446e-07	4.191e-07	4.131e-07	3.989e-07	3.928e-07	4.631e-07	3.618e-07	3.822e-07	4.503e-07	3.886e-07	3.418e-07
3.685e-07	4.257e-07	4.313e-07	3.841e-07	4.281e-07	4.309e-07	4.593e-07	4.071e-07	3.888e-07	4.382e-07	4.678e-07	4.458e-07	4.451e-07	4.9e-07	4.773e-07	4.354e-07	4.351e-07	4.27e-07	3.994e-07	4.276e-07	4.974e-07	3.423e-07	4.049e-07	4.996e-07	3.49e-07	3.161e-07
3.981e-07	4.292e-07	4.281e-07	4.154e-07	4.551e-07	3.811e-07	4.35e-07	4.209e-07	3.426e-07	3.961e-07	4.816e-07	4.754e-07	3.672e-07	4.562e-07	4.839e-07	4.44e-07	4.105e-07	4.36e-07	4.152e-07	4.543e-07	5.094e-07	3.546e-07	3.647e-07	4.58e-07	3.939e-07	3.361e-07
4.484e-07	3.952e-07	4.235e-07	4.329e-07	4.573e-07	3.784e-07	4.45e-07	4.247e-07	3.899e-07	4.305e-07	4.958e-07	3.947e-07	3.863e-07	4.371e-07	4.782e-07	4.252e-07	4.264e-07	4.34e-07	4.183e-07	4.533e-07	5.14e-07	3.781e-07	3.705e-07	4.511e-07	3.586e-07	3.385e-07
4.589e-07	4.139e-07	4.841e-07	3.974e-07	4.283e-07	3.988e-07	4.877e-07	3.925e-07	3.931e-07	4.39e-07	4.979e-07	4.087e-07	4.103e-07	4.556e-07	4.978e-07	4.722e-07	4.592e-07	4.384e-07	4.363e-07	4.123e-07	5.348e-07	3.646e-07	3.769e-07	4.542e-07	4.219e-07	3.711e-07
4.068e-07	4.05e-07	4.522e-07	3.872e-07	4.291e-07	4.114e-07	4.928e-07	4.153e-07	4.048e-07	4.119e-07	4.703e-07	4.33e-07	3.966e-07	4.78e-07	4.931e-07	4.334e-07	4.537e-07	4.519e-07	4.107e-07	4.417e-07	4.886e-07	3.994e-07	3.541e-07	4.722e-07	3.969e-07	3.578e-07
3.896e-07	4.094e-07	4.478e-07	3.947e-07	4.098e-07	3.97e-07	4.438e-07	3.878e-07	3.977e-07	4.645e-07	4.741e-07	4.114e-07	4.195e-07	4.83e-07	4.727e-07	4.475e-07	4.747e-07	4.089e-07	4.006e-07	4.39e-07	4.98e-07	3.588e-07	3.573e-07	4.893e-07	4.238e-07	3.163e-07
4.395e-07	3.996e-07	4.305e-07	4.252e-07	4.317e-07	4.129e-07	4.427e-07	4.168e-07	3.903e-07	4.878e-07	4.886e-07	4.296e-07	4.226e-07	4.535e-07	4.758e-07	4.635e-07	4.313e-07	4.185e-07	4.142e-07	4.376e-07	4.563e-07	3.945e-07	3.607e-07	4.536e-07	4.076e-07	3.377e-07
4.302e-07	3.81e-07	4.858e-07	3.839e-07	4.877e-07	4.053e-07	4.279e-07	4.181e-07	4.217e-07	5.003e-07	4.57e-07	4.012e-07	4.658e-07	4.805e-07	4.304e-07	4.668e-07	4.588e-07	3.952e-07	4.416e-07	4.263e-07	5.083e-07	3.716e-07	3.836e-07	4.751e-07	4.223e-07	3.499e-07
4.401e-07	3.782e-07	4.046e-07	3.766e-07	4.576e-07	4.256e-07	4.31e-07	4.313e-07	4.242e-07	5.409e-07	4.654e-07	4.285e-07	4.756e-07	4.536e-07	4.58e-07	4.385e-07	4.414e-07	4.587e-07	4.298e-07	4.101e-07	5.124e-07	3.839e-07	3.752e-07	4.262e-07	3.972e-07	3.436e-07
3.767e-07	3.466e-07	3.994e-07	4.21e-07	4.488e-07	3.975e-07	3.91e-07	4.05e-07	3.683e-07	5.476e-07	4.473e-07	4.076e-07	4.619e-07	4.54e-07	3.964e-07	4.484e-07	4.64e-07	4.219e-07	4.518e-07	4.034e-07	4.785e-07	3.608e-07	3.758e-07	4.268e-07	4.105e-07	3.421e-07
3.987e-07	3.608e-07	3.965e-07	4.648e-07	4.924e-07	3.79e-07	4.085e-07	4.093e-07	3.573e-07	5.348e-07	4.882e-07	4.112e-07	4.695e-07	4.678e-07	4.116e-07	4.131e-07	4.628e-07	4.361e-07	4.048e-07	4.052e-07	4.81e-07	3.737e-07	3.528e-07	4.309e-07	4.127e-07	3.298e-07
4.342e-07	3.746e-07	3.653e-07	4.517e-07	5.133e-07	3.607e-07	4.286e-07	4.331e-07	3.787e-07	4.075e-07	5.153e-07	4.392e-07	4.571e-07	4.37e-07	3.888e-07	3.969e-07	4.422e-07	4.485e-07	4.143e-07	4.181e-07	4.38e-07	3.684e-07	3.809e-07	4.45e-07	3.858e-07	3.576e-07
3.983e-07	4.2e-07	4.112e-07	3.899e-07	4.681e-07	4.208e-07	3.705e-07	4.289e-07	4.125e-07	4.579e-07	4.709e-07	3.765e-07	4.483e-07	4.441e-07	3.921e-07	4.705e-07	4.335e-07	4.153e-07	4.363e-07	4.619e-07	4.393e-07	3.776e-07	3.436e-07	4.684e-07	3.614e-07	3.461e-07
3.962e-07	3.786e-07	4.351e-07	4.262e-07	4.577e-07	4.249e-07	3.456e-07	4.288e-07	3.772e-07	4.784e-07	4.988e-07	3.565e-07	4.444e-07	4.467e-07	4.542e-07	4.137e-07	4.804e-07	4.382e-07	4.52e-07	4.538e-07	4.635e-07	3.825e-07	3.861e-07	4.575e-07	3.908e-07	3.72e-07
3.58e-07	3.78e-07	4.487e-07	4.575e-07	4.16e-07	3.955e-07	4.008e-07	4.357e-07	4.283e-07	4.723e-07	4.987e-07	3.561e-07	4.311e-07	4.441e-07	4.633e-07	4.343e-07	4.771e-07	4.572e-07	4.437e-07	4.233e-07	4.525e-07	3.981e-07	3.471e-07	4.38e-07	3.49e-07	3.509e-07
3.462e-07	3.774e-07	4.551e-07	4.712e-07	3.908e-07	4.007e-07	4.105e-07	4.387e-07	3.959e-07	4.286e-07	5.186e-07	3.677e-07	4.082e-07	4.796e-07	4.081e-07	4.184e-07	4.729e-07	4.731e-07	4.295e-07	4.283e-07	4.392e-07	3.739e-07	4.021e-07	4.519e-07	3.407e-07	3.661e-07
3.831e-07	3.549e-07	4.828e-07	4.743e-07	3.657e-07	4.015e-07	4.308e-07	4.457e-07	3.688e-07	4.236e-07	4.853e-07	4.08e-07	4.587e-07	4.726e-07	4.085e-07	4.369e-07	4.457e-07	4.665e-07	4.001e-07	4.724e-07	4.394e-07	3.621e-07	4.001e-07	4.742e-07	3.475e-07	3.576e-07
3.665e-07	3.848e-07	4.604e-07	4.665e-07	4.001e-07	4.097e-07	3.923e-07	4.476e-07	3.803e-07	4.692e-07	4.919e-07	4.035e-07	4.413e-07	4.679e-07	4.264e-07	3.931e-07	4.789e-07	4.261e-07	4.196e-07	4.319e-07	4.495e-07	3.606e-07	3.834e-07	4.504e-07	3.635e-07	3.496e-07
3.811e-07	3.617e-07	4.459e-07	4.883e-07	3.953e-07	4.098e-07	4.174e-07	4.652e-07	3.907e-07	4.403e-07	4.672e-07	4.059e-07	4.548e-07	4.361e-07	3.773e-07	4.208e-07	4.933e-07	4.75e-07	3.923e-07	4.444e-07	4.47e-07	3.895e-07	4.021e-07	4.543e-07	3.827e-07	3.632e-07
4.198e-07	3.713e-07	4.233e-07	4.518e-07	3.9e-07	4.125e-07	4.46e-07	4.207e-07	3.63e-07	4.224e-07	4.924e-07	3.94e-07	4.303e-07	4.006e-07	4.334e-07	3.572e-07	4.833e-07	5.025e-07	4.133e-07	4.26e-07	4.499e-07	3.862e-07	3.743e-07	4.249e-07	3.881e-07	3.401e-07
3.85e-07	4.018e-07	4.459e-07	4.314e-07	3.907e-07	3.989e-07	4.155e-07	4.31e-07	3.431e-07	4.73e-07	4.731e-07	3.842e-07	4.073e-07	4.117e-07	4.379e-07	4.034e-07	4.535e-07	4.925e-07	4.162e-07	4.208e-07	4.775e-07	4.045e-07	3.702e-07	4.43e-07	3.76e-07	3.487e-07
3.827e-07	3.958e-07	4.248e-07	4.47e-07	4.012e-07	4.285e-07	3.862e-07	4.285e-07	3.938e-07	4.43e-07	4.639e-07	3.974e-07	4.186e-07	3.836e-07	4.27e-07	4.279e-07	4.595e-07	4.398e-07	4.137e-07	4.519e-07	4.849e-07	3.831e-07	3.765e-07	4.04e-07	3.871e-07	3.308e-07
3.467e-07	3.734e-07	4.309e-07	4.453e-07	4.315e-07	3.865e-07	3.657e-07	4.535e-07	3.703e-07	4.426e-07	4.458e-07	3.834e-07	4.646e-07	4.217e-07	4.302e-07	4.242e-07	4.687e-07	4.667e-07	3.703e-07	4.89e-07	4.849e-07	4.004e-07	3.664e-07	4.014e-07	4.017e-07	3.203e-07
3.74e-07	3.639e-07	4.285e-07	4.352e-07	4.183e-07	3.769e-07	3.667e-07	4.116e-07	4.143e-07	4.543e-07	4.012e-07	3.721e-07	4.585e-07	4.218e-07	4.403e-07	4.796e-07	4.532e-07	4.218e-07	4.064e-07	4.568e-07	4.881e-07	3.615e-07	3.802e-07	3.962e-07	3.974e-07	3.599e-07
3.857e-07	3.54e-07	4.996e-07	4.844e-07	4.545e-07	4.097e-07	4.075e-07	4.097e-07	4.125e-07	4.44e-07	4.588e-07	3.84e-07	4.488e-07	4.569e-07	4.474e-07	4.542e-07	4.586e-07	4.391e-07	3.935e-07	4.537e-07	4.499e-07	3.946e-07	3.925e-07	3.789e-07	3.734e-07	3.452e-07
3.656e-07	3.853e-07	4.82e-07	4.672e-07	4.707e-07	4.361e-07	3.571e-07	4.23e-07	4.273e-07	4.774e-07	4.545e-07	3.767e-07	4.646e-07	4.227e-07	4.424e-07	4.228e-07	4.585e-07	3.915e-07	3.757e-07	4.784e-07	4.578e-07	3.92e-07	3.755e-07	3.825e-07	3.994e-07	3.738e-07
3.697e-07	3.882e-07	4.987e-07	4.924e-07	4.647e-07	4.004e-07	3.786e-07	4.268e-07	4.152e-07	4.94e-07	4.54e-07	4.103e-07	4.484e-07	3.943e-07	4.45e-07	3.778e-07	4.351e-07	4.114e-07	3.929e-07	4.862e-07	4.739e-07	3.919e-07	3.732e-07	4.299e-07	4.018e-07	3.487e-07
3.704e-07	3.609e-07	5.143e-07	4.804e-07	4.685e-07	3.768e-07	3.588e-07	4.539e-07	3.964e-07	4.594e-07	4.588e-07	4.095e-07	4.268e-07	4.233e-07	4.468e-07	4.05e-07	4.65e-07	4.257e-07	4.223e-07	4.468e-07	4.628e-07	3.514e-07	3.952e-07	4.197e-07	4.14e-07	3.683e-07
3.538e-07	3.947e-07	4.689e-07	4.8e-07	4.783e-07	4.026e-07	3.849e-07	4.806e-07	3.959e-07	4.611e-07	4.5e-07	3.695e-07	4.348e-07	4.413e-07	4.153e-07	3.974e-07	4.541e-07	4.33e-07	4.07e-07	4.287e-07	4.371e-07	3.55e-07	3.945e-07	3.932e-07	4.226e-07	3.783e-07
3.594e-07	3.943e-07	4.968e-07	4.583e-07	4.474e-07	3.911e-07	4.176e-07	4.704e-07	3.794e-07	4.653e-07	4.323e-07	3.634e-07	4.208e-07	4.307e-07	4.214e-07	3.731e-07	4.47e-07	5.03e-07	4.321e-07	4.128e-07	4.26e-07	3.46e-07	3.562e-07	4.382e-07	4.315e-07	3.649e-07
3.835e-07	4.19e-07	4.593e-07	4.312e-07	4.7e-07	4.161e-07	3.617e-07	4.428e-07	3.934e-07	4.463e-07	4.46e-07	3.572e-07	4.51e-07	4.492e-07	3.971e-07	3.814e-07	4.374e-07	4.97e-07	4.562e-07	3.92e-07	4.581e-07	3.787e-07	3.914e-07	4.058e-07	4.147e-07	3.873e-07
3.936e-07	4.526e-07	4.792e-07	4.426e-07	4.396e-07	3.747e-07	4.256e-07	4.178e-07	3.645e-07	4.623e-07	4.03e-07	3.529e-07	4.568e-07	4.308e-07	3.925e-07	4.1e-07	4.894e-07	4.827e-07	4.828e-07	3.853e-07	4.478e-07	3.434e-07	3.978e-07	3.93e-07	3.943e-07	3.48e-07
3.733e-07	3.984e-07	4.865e-07	4.866e-07	4.327e-07	4.124e-07	3.848e-07	4.229e-07	4.042e-07	4.689e-07	4.035e-07	3.8e-07	4.647e-07	4.086e-07	4.347e-07	3.888e-07	4.114e-07	4.712e-07	4.979e-07	3.871e-07	4.634e-07	3.493e-07	4.087e-07	4.195e-07	4.291e-07	3.609e-07
4.301e-07	4.25e-07	4.649e-07	4.768e-07	4.227e-07	4.1e-07	3.695e-07	4.336e-07	3.738e-07	4.878e-07	3.636e-07	3.663e-07	4.448e-07	4.067e-07	4.311e-07	3.688e-07	4.664e-07	3.992e-07	4.782e-07	3.903e-07	4.42e-07	3.635e-07	3.645e-07	4.066e-07	4.034e-07	3.517e-07
3.941e-07	4.424e-07	4.514e-07	5.264e-07	4.53e-07	3.738e-07	3.869e-07	4.297e-07	4.159e-07	4.429e-07	3.744e-07	3.586e-07	4.689e-07	3.753e-07	4.354e-07	3.839e-07	4.662e-07	4.387e-07	4.681e-07	4e-07	4.652e-07	3.67e-07	3.888e-07	4.035e-07	4.043e-07	3.508e-07
4.189e-07	4.473e-07	4.192e-07	4.785e-07	4.496e-07	3.957e-07	4.037e-07	4.523e-07	4.192e-07	4.732e-07	3.743e-07	3.396e-07	4.331e-07	4.516e-07	4.097e-07	3.802e-07	5.008e-07	4.09e-07	4.487e-07	4.166e-07	5.144e-07	3.544e-07	3.353e-07	4.364e-07	3.525e-07	3.36e-07
3.969e-07	3.939e-07	4.575e-07	4.94e-07	4.457e-07	3.608e-07	3.911e-07	4.206e-07	4.142e-07	4.463e-07	3.863e-07	3.669e-07	4.189e-07	4.6e-07	3.799e-07	3.499e-07	4.543e-07	4.228e-07	4.287e-07	4.409e-07	4.751e-07	3.59e-07	3.736e-07	4.442e-07	3.864e-07	3.409e-07
4.062e-07	3.925e-07	4.745e-07	4.568e-07	4.657e-07	3.733e-07	3.979e-07	4.474e-07	4.019e-07	4.369e-07	3.757e-07	3.677e-07	4.169e-07	4.506e-07	3.958e-07	3.88e-07	5.181e-07	4.144e-07	4.568e-07	4.343e-07	5.143e-07	3.919e-07	3.674e-07	4.849e-07	3.845e-07	3.35e-07
3.924e-07	3.719e-07	4.601e-07	4.615e-07	4.33e-07	3.773e-07	4.43e-07	4.41e-07	3.721e-07	4.839e-07	4.134e-07	3.672e-07	4.64e-07	4.302e-07	4.151e-07	3.907e-07	4.341e-07	3.868e-07	4.267e-07	4.422e-07	4.806e-07	3.602e-07	3.871e-07	4.746e-07	3.668e-07	3.509e-07
3.776e-07	3.659e-07	4.128e-07	4.955e-07	3.916e-07	3.938e-07	3.946e-07	4.443e-07	3.762e-07	4.557e-07	4.175e-07	3.677e-07	4.738e-07	4.665e-07	3.965e-07	3.781e-07	4.355e-07	4.279e-07	4.365e-07	4.526e-07	4.581e-07	3.767e-07	4.148e-07	4.458e-07	3.825e-07	3.684e-07
4.266e-07	3.665e-07	4.356e-07	4.975e-07	4.144e-07	3.95e-07	3.791e-07	4.663e-07	4.143e-07	4.777e-07	4.136e-07	3.914e-07	4.951e-07	4.761e-07	4.432e-07	3.743e-07	4.495e-07	3.949e-07	4.494e-07	4.388e-07	4.1e-07	3.562e-07	3.852e-07	4.63e-07	3.868e-07	3.258e-07
3.927e-07	3.817e-07	4.444e-07	5.083e-07	4.336e-07	3.833e-07	3.925e-07	4.451e-07	3.968e-07	4.872e-07	4.308e-07	3.731e-07	4.71e-07	4.528e-07	4.652e-07	3.633e-07	4.346e-07	4.248e-07	4.535e-07	4.33e-07	4.407e-07	3.57e-07	4.283e-07	4.965e-07	3.841e-07	3.815e-07
4.149e-07	3.878e-07	4.361e-07	5.092e-07	4.51e-07	4.111e-07	4.089e-07	4.282e-07	3.901e-07	4.751e-07	3.967e-07	3.504e-07	4.783e-07	4.186e-07	4.667e-07	3.501e-07	3.817e-07	3.986e-07	4.15e-07	4.259e-07	4.121e-07	3.384e-07	4.03e-07	4.582e-07	3.721e-07	3.576e-07
3.849e-07	3.698e-07	4.006e-07	4.874e-07	4.582e-07	3.916e-07	4.244e-07	4.579e-07	4.009e-07	4.741e-07	4.638e-07	3.92e-07	4.753e-07	4.096e-07	4.134e-07	3.379e-07	3.662e-07	4.459e-07	3.723e-07	4.579e-07	4.336e-07	3.72e-07	3.939e-07	5.061e-07	4.197e-07	3.73e-07
4.022e-07	3.491e-07	4.623e-07	4.923e-07	4.498e-07	4.328e-07	4.108e-07	4.123e-07	3.735e-07	4.783e-07	4.549e-07	3.821e-07	4.383e-07	3.95e-07	4.089e-07	3.804e-07	4.065e-07	4.193e-07	4.166e-07	4.736e-07	4.215e-07	3.565e-07	3.888e-07	4.827e-07	3.903e-07	3.573e-07
3.562e-07	3.398e-07	4.062e-07	4.369e-07	4.257e-07	3.819e-07	3.563e-07	4.143e-07	3.913e-07	4.673e-07	4.54e-07	3.836e-07	4.288e-07	3.779e-07	4.355e-07	3.724e-07	3.714e-07	4.444e-07	4.491e-07	4.609e-07	4.425e-07	3.453e-07	4.022e-07	4.719e-07	4.174e-07	3.49e-07
4.184e-07	3.764e-07	3.631e-07	4.408e-07	4.208e-07	3.787e-07	3.877e-07	4.462e-07	3.87e-07	4.635e-07	5.138e-07	4.277e-07	4.653e-07	3.869e-07	4.257e-07	3.573e-07	3.894e-07	4.267e-07	4.258e-07	4.867e-07	4.206e-07	3.477e-07	3.894e-07	5.072e-07	4.138e-07	3.25e-07
3.633e-07	3.766e-07	4.074e-07	4.374e-07	3.901e-07	3.603e-07	4.315e-07	4.637e-07	3.691e-07	4.692e-07	5.136e-07	3.898e-07	4.815e-07	4.131e-07	4.193e-07	3.633e-07	3.99e-07	4.076e-07	3.886e-07	4.481e-07	4.164e-07	3.468e-07	3.889e-07	4.458e-07	4.353e-07	3.511e-07
4.052e-07	3.658e-07	4.572e-07	4.182e-07	3.979e-07	4.084e-07	4.311e-07	4.722e-07	3.912e-07	3.938e-07	4.926e-07	3.903e-07	4.543e-07	4.231e-07	3.957e-07	4.068e-07	4.242e-07	4.215e-07	4.143e-07	4.283e-07	4.505e-07	3.812e-07	4.009e-07	5.133e-07	4.166e-07	3.26e-07
3.834e-07	3.461e-07	4.805e-07	4.248e-07	3.792e-07	3.581e-07	4.327e-07	4.454e-07	4.111e-07	4.23e-07	4.721e-07	3.824e-07	4.613e-07	3.78e-07	4.203e-07	3.628e-07	4.353e-07	3.869e-07	4.244e-07	4.319e-07	4.059e-07	3.732e-07	3.685e-07	5.033e-07	4.087e-07	3.516e-07
4.074e-07	3.47e-07	4.189e-07	4.023e-07	3.788e-07	3.689e-07	4.147e-07	4.65e-07	3.943e-07	3.917e-07	4.473e-07	3.618e-07	4.632e-07	4.118e-07	4.375e-07	3.931e-07	4.566e-07	4.225e-07	3.769e-07	4.231e-07	3.993e-07	3.979e-07	3.75e-07	5.089e-07	4.125e-07	3.371e-07
3.699e-07	3.948e-07	4.187e-07	3.566e-07	3.987e-07	3.782e-07	4.145e-07	4.914e-07	3.936e-07	4.504e-07	4.737e-07	3.604e-07	4.558e-07	4.27e-07	4.208e-07	4.213e-07	4.501e-07	4.084e-07	4.136e-07	3.737e-07	4.313e-07	3.804e-07	3.976e-07	5.023e-07	4.504e-07	3.455e-07
3.731e-07	3.517e-07	4.272e-07	4.361e-07	3.894e-07	4.049e-07	4.19e-07	4.774e-07	3.959e-07	4.58e-07	4.616e-07	3.844e-07	4.399e-07	4.338e-07	4.378e-07	3.951e-07	4.283e-07	4.092e-07	4.248e-07	3.781e-07	4.248e-07	3.564e-07	3.98e-07	5.095e-07	4.122e-07	3.119e-07
3.788e-07	3.631e-07	4.355e-07	4.194e-07	4.161e-07	4.283e-07	4.262e-07	4.726e-07	3.927e-07	4.1e-07	4.305e-07	3.677e-07	4.429e-07	4.372e-07	4.313e-07	4.09e-07	4.289e-07	4.132e-07	4.413e-07	3.532e-07	3.811e-07	3.511e-07	3.58e-07	5.132e-07	3.859e-07	3.329e-07
3.553e-07	3.611e-07	4.596e-07	4.294e-07	4.219e-07	3.837e-07	4.116e-07	4.655e-07	3.888e-07	3.609e-07	4.68e-07	3.694e-07	4.528e-07	4.491e-07	4.796e-07	4.277e-07	4.143e-07	3.743e-07	4.669e-07	3.906e-07	3.74e-07	3.651e-07	3.932e-07	4.74e-07	3.934e-07	3.415e-07
3.493e-07	3.952e-07	4.555e-07	4.003e-07	3.843e-07	3.741e-07	4.675e-07	4.837e-07	3.768e-07	4.088e-07	4.577e-07	3.83e-07	4.716e-07	4.508e-07	4.548e-07	3.777e-07	4.621e-07	4.015e-07	4.49e-07	4.204e-07	3.833e-07	3.808e-07	3.715e-07	4.867e-07	4.002e-07	3.545e-07
3.803e-07	3.823e-07	4.401e-07	4.462e-07	3.981e-07	3.754e-07	4.799e-07	4.748e-07	3.841e-07	4.35e-07	4.501e-07	3.955e-07	4.675e-07	4.656e-07	4.806e-07	3.918e-07	4.898e-07	3.95e-07	4.572e-07	4.14e-07	4.035e-07	3.991e-07	4.185e-07	5.058e-07	4.031e-07	3.338e-07
3.811e-07	3.677e-07	4.33e-07	4.632e-07	4.077e-07	3.85e-07	4.739e-07	4.249e-07	3.877e-07	4.178e-07	4.555e-07	4.167e-07	4.351e-07	4.808e-07	4.742e-07	3.833e-07	4.819e-07	3.894e-07	4.502e-07	4.086e-07	4.153e-07	3.933e-07	3.881e-07	4.998e-07	4.191e-07	3.3e-07
3.567e-07	3.925e-07	4.269e-07	4.268e-07	4.233e-07	3.723e-07	4.454e-07	4.252e-07	3.861e-07	4.238e-07	4.398e-07	3.679e-07	4.413e-07	4.71e-07	4.631e-07	4.069e-07	4.499e-07	3.696e-07	4.408e-07	4.246e-07	4.863e-07	4.104e-07	3.705e-07	5.021e-07	3.819e-07	3.706e-07
3.363e-07	3.584e-07	4.507e-07	4.231e-07	4.393e-07	3.897e-07	4.709e-07	4.675e-07	3.883e-07	4.45e-07	4.795e-07	3.839e-07	4.292e-07	4.679e-07	4.467e-07	4.02e-07	4.756e-07	3.923e-07	4.483e-07	4.433e-07	4.07e-07	3.694e-07	3.834e-07	4.749e-07	4.049e-07	3.865e-07
3.772e-07	3.78e-07	4.638e-07	3.743e-07	4.808e-07	3.578e-07	4.937e-07	4.392e-07	3.955e-07	4.12e-07	4.782e-07	3.737e-07	4.481e-07	4.47e-07	4.76e-07	3.715e-07	4.693e-07	4.151e-07	4.61e-07	4.15e-07	4.145e-07	3.663e-07	3.782e-07	4.409e-07	4.021e-07	3.394e-07
3.71e-07	3.987e-07	4.744e-07	4.337e-07	4.734e-07	3.661e-07	4.892e-07	4.536e-07	4.13e-07	4.054e-07	4.849e-07	3.893e-07	4.345e-07	4.252e-07	4.55e-07	4.11e-07	4.511e-07	4.007e-07	4.854e-07	3.84e-07	4.666e-07	3.876e-07	3.729e-07	5.077e-07	4.046e-07	3.466e-07
3.788e-07	3.836e-07	4.728e-07	4.124e-07	4.792e-07	3.674e-07	5.134e-07	4.569e-07	4.304e-07	4.212e-07	4.704e-07	3.88e-07	4.34e-07	4.385e-07	4.426e-07	3.92e-07	4.37e-07	4.014e-07	4.351e-07	3.738e-07	4.031e-07	4.017e-07	4.247e-07	4.807e-07	3.704e-07	3.455e-07
3.547e-07	4.042e-07	4.216e-07	4.419e-07	4.906e-07	3.611e-07	4.949e-07	4.494e-07	4.27e-07	4.084e-07	4.628e-07	3.851e-07	4.375e-07	4.38e-07	4.358e-07	3.712e-07	4.928e-07	4.464e-07	4.602e-07	4.32e-07	4.386e-07	4.062e-07	4.219e-07	5.143e-07	3.788e-07	3.561e-07
3.415e-07	4.173e-07	4.43e-07	4.006e-07	4.513e-07	4.106e-07	4.812e-07	4.586e-07	4.17e-07	4.093e-07	4.641e-07	4.152e-07	4.361e-07	4.553e-07	4.24e-07	4.017e-07	4.779e-07	4.336e-07	4.356e-07	4.229e-07	4.023e-07	3.71e-07	3.754e-07	5.116e-07	3.42e-07	3.688e-07
3.8e-07	4.423e-07	4.264e-07	4.192e-07	4.242e-07	4.521e-07	4.78e-07	4.504e-07	3.884e-07	4.063e-07	4.528e-07	4.04e-07	4.418e-07	4.39e-07	4.389e-07	3.957e-07	4.565e-07	4.094e-07	4.866e-07	4.069e-07	4.483e-07	3.987e-07	3.561e-07	4.601e-07	3.734e-07	3.64e-07
3.585e-07	4.394e-07	4.116e-07	3.828e-07	4.176e-07	4.072e-07	4.905e-07	4.733e-07	3.957e-07	4.076e-07	4.339e-07	4.057e-07	4.524e-07	4.619e-07	4.581e-07	3.811e-07	4.48e-07	4.514e-07	4.898e-07	4.192e-07	4.389e-07	3.687e-07	3.706e-07	4.324e-07	3.489e-07	3.613e-07
3.724e-07	4.484e-07	4.186e-07	3.835e-07	4.724e-07	3.881e-07	4.879e-07	4.339e-07	4.146e-07	4.159e-07	4.661e-07	4.03e-07	4.277e-07	4.525e-07	4.626e-07	3.843e-07	4.348e-07	4.72e-07	4.94e-07	4.182e-07	4.195e-07	3.917e-07	3.859e-07	4.41e-07	3.558e-07	3.441e-07
3.624e-07	4.406e-07	4.324e-07	3.862e-07	4.393e-07	4.102e-07	4.614e-07	4.661e-07	4.001e-07	4.67e-07	4.804e-07	3.85e-07	4.578e-07	4.116e-07	4.169e-07	3.412e-07	4.356e-07	4.79e-07	4.599e-07	4.693e-07	4.017e-07	3.47e-07	3.661e-07	4.63e-07	3.638e-07	3.225e-07
3.876e-07	4.266e-07	4.318e-07	3.921e-07	4.405e-07	3.765e-07	4.793e-07	4.182e-07	4.114e-07	4.148e-07	4.656e-07	3.656e-07	4.365e-07	4.145e-07	4.158e-07	3.545e-07	4.415e-07	4.812e-07	4.615e-07	4.465e-07	4.115e-07	3.619e-07	3.862e-07	4.326e-07	3.58e-07	3.288e-07
3.546e-07	4.514e-07	4.431e-07	4.187e-07	4.587e-07	4.558e-07	4.832e-07	4.195e-07	4.496e-07	4.46e-07	4.618e-07	4.094e-07	4.995e-07	4.321e-07	3.722e-07	3.852e-07	4.195e-07	4.653e-07	4.963e-07	4.514e-07	4.32e-07	3.613e-07	3.678e-07	4.94e-07	3.611e-07	3.427e-07
3.742e-07	4.223e-07	4.457e-07	4.193e-07	4.792e-07	4.609e-07	4.653e-07	4.113e-07	4.383e-07	4.307e-07	4.628e-07	3.921e-07	4.852e-07	4.643e-07	4.042e-07	3.825e-07	4.418e-07	4.4e-07	5.028e-07	4.058e-07	4.182e-07	3.419e-07	3.582e-07	4.939e-07	3.891e-07	3.405e-07
3.81e-07	4.35e-07	4.063e-07	4.399e-07	4.565e-07	4.512e-07	4.833e-07	4.408e-07	4.232e-07	4.362e-07	5.004e-07	4.08e-07	4.784e-07	4.948e-07	4.104e-07	3.641e-07	4.403e-07	4.38e-07	5.479e-07	3.882e-07	3.873e-07	3.655e-07	4.243e-07	4.435e-07	3.541e-07	3.76e-07
3.708e-07	4.168e-07	3.57e-07	4.132e-07	4.397e-07	3.925e-07	4.844e-07	4.385e-07	4.225e-07	4.379e-07	4.607e-07	3.94e-07	4.754e-07	4.818e-07	4.386e-07	3.832e-07	4.424e-07	4.202e-07	4.876e-07	4.137e-07	4.261e-07	3.898e-07	3.964e-07	4.324e-07	3.457e-07	3.213e-07
3.654e-07	3.93e-07	3.825e-07	4.171e-07	4.476e-07	3.996e-07	4.802e-07	4.067e-07	5.1e-07	4.733e-07	4.407e-07	4.243e-07	4.687e-07	4.502e-07	4.522e-07	3.772e-07	4.391e-07	4.304e-07	4.709e-07	3.941e-07	4.656e-07	3.862e-07	3.857e-07	4.376e-07	3.771e-07	3.265e-07
3.702e-07	3.78e-07	4.377e-07	4.387e-07	4.495e-07	3.89e-07	4.805e-07	4.373e-07	4.928e-07	4.459e-07	4.694e-07	3.875e-07	4.995e-07	4.611e-07	4.37e-07	3.831e-07	4.342e-07	4.048e-07	4.502e-07	3.846e-07	4.296e-07	3.573e-07	3.761e-07	4.264e-07	3.871e-07	3.652e-07
3.581e-07	3.79e-07	4.303e-07	4.596e-07	4.357e-07	4.006e-07	5.064e-07	4.023e-07	4.212e-07	4.351e-07	4.414e-07	4.01e-07	4.72e-07	3.941e-07	4.233e-07	3.614e-07	3.976e-07	3.842e-07	4.337e-07	3.901e-07	4.808e-07	3.79e-07	4.13e-07	4.444e-07	3.894e-07	3.825e-07
3.659e-07	3.585e-07	4.31e-07	4.444e-07	4.468e-07	3.818e-07	5.226e-07	4.403e-07	4.257e-07	4.424e-07	4.505e-07	4.352e-07	4.735e-07	3.807e-07	3.894e-07	3.54e-07	4.009e-07	4.2e-07	4.614e-07	4.12e-07	4.381e-07	3.886e-07	4.053e-07	4.52e-07	4.023e-07	3.808e-07
3.738e-07	3.499e-07	4.315e-07	4.716e-07	4.161e-07	3.502e-07	5.372e-07	4.549e-07	4.372e-07	4.039e-07	4.795e-07	4.515e-07	4.922e-07	4.263e-07	3.633e-07	3.521e-07	4.078e-07	3.62e-07	4.622e-07	4.141e-07	4.218e-07	4.187e-07	4.209e-07	4.426e-07	3.817e-07	3.652e-07
3.407e-07	3.523e-07	4.372e-07	4.524e-07	4.497e-07	3.943e-07	4.941e-07	4.541e-07	4.098e-07	4.12e-07	4.868e-07	4.376e-07	4.76e-07	3.824e-07	4.146e-07	3.982e-07	3.945e-07	3.599e-07	4.45e-07	4.366e-07	3.764e-07	4.012e-07	4.089e-07	4.54e-07	3.737e-07	3.77e-07
3.616e-07	3.458e-07	4.672e-07	4.17e-07	4.149e-07	3.903e-07	4.969e-07	4.726e-07	3.642e-07	4.075e-07	4.613e-07	4.253e-07	4.376e-07	3.998e-07	4.373e-07	3.574e-07	4.278e-07	4.053e-07	4.767e-07	4.347e-07	4.173e-07	3.794e-07	4.166e-07	4.297e-07	4.075e-07	3.685e-07
3.766e-07	3.722e-07	4.756e-07	4.219e-07	4.268e-07	4.016e-07	4.632e-07	4.53e-07	3.935e-07	4.448e-07	4.65e-07	4.169e-07	4.711e-07	4.092e-07	4.653e-07	3.698e-07	4.292e-07	4.318e-07	5.203e-07	4.433e-07	4.323e-07	3.322e-07	4.042e-07	4.181e-07	3.814e-07	3.939e-07
4.066e-07	4.394e-07	4.76e-07	4.228e-07	4.125e-07	3.663e-07	4.646e-07	4.458e-07	4.276e-07	4.248e-07	4.896e-07	3.923e-07	4.712e-07	3.947e-07	4.866e-07	3.816e-07	4.718e-07	4.346e-07	5.152e-07	4.143e-07	4.173e-07	3.539e-07	3.933e-07	4.27e-07	3.859e-07	3.562e-07
3.843e-07	4.739e-07	4.714e-07	4.108e-07	4.222e-07	3.901e-07	4.311e-07	4.497e-07	4.166e-07	4.732e-07	5.129e-07	3.888e-07	4.599e-07	4.009e-07	4.839e-07	4.23e-07	4.967e-07	4.169e-07	4.525e-07	3.832e-07	4.036e-07	3.42e-07	4.311e-07	4.219e-07	3.614e-07	3.449e-07
4.097e-07	4.259e-07	4.208e-07	4.197e-07	4.228e-07	4.22e-07	4.146e-07	4.204e-07	4.052e-07	4.481e-07	4.556e-07	4.101e-07	4.556e-07	4.174e-07	4.931e-07	4.196e-07	4.071e-07	4.481e-07	4.637e-07	3.798e-07	3.968e-07	3.748e-07	4.191e-07	4.353e-07	3.581e-07	3.385e-07
3.648e-07	3.996e-07	4.171e-07	4.154e-07	4.251e-07	4.025e-07	3.938e-07	4.338e-07	4.275e-07	4.567e-07	4.632e-07	3.999e-07	4.641e-07	4.148e-07	4.417e-07	4.179e-07	4.087e-07	4.611e-07	4.871e-07	4.117e-07	4.407e-07	3.705e-07	4.091e-07	4.246e-07	3.849e-07	3.398e-07
3.748e-07	4.015e-07	4.239e-07	4.243e-07	4.374e-07	4.173e-07	3.999e-07	4.612e-07	4.329e-07	4.374e-07	4.512e-07	4.115e-07	4.874e-07	4.198e-07	4.537e-07	3.605e-07	4.048e-07	4.313e-07	4.674e-07	3.701e-07	4.283e-07	3.607e-07	4.078e-07	4.594e-07	4.219e-07	3.415e-07
3.495e-07	4.12e-07	4.033e-07	4.072e-07	4.49e-07	4.149e-07	3.955e-07	4.031e-07	4.158e-07	4.609e-07	4.454e-07	4.24e-07	4.651e-07	4.138e-07	4.37e-07	3.895e-07	3.851e-07	4.451e-07	4.777e-07	3.79e-07	4.34e-07	3.723e-07	4.116e-07	4.126e-07	3.621e-07	3.698e-07
3.521e-07	4.248e-07	3.972e-07	4.476e-07	4.313e-07	4.225e-07	4.197e-07	4.351e-07	4.085e-07	4.472e-07	4.512e-07	4.405e-07	4.888e-07	4.289e-07	4.515e-07	3.912e-07	4.265e-07	4.436e-07	4.796e-07	3.989e-07	4.179e-07	3.644e-07	3.758e-07	4.522e-07	3.789e-07	3.527e-07
4.097e-07	3.927e-07	3.725e-07	4.428e-07	4.312e-07	3.995e-07	3.574e-07	4.309e-07	4.149e-07	4.345e-07	4.542e-07	4.728e-07	4.851e-07	4.175e-07	4.883e-07	4.031e-07	4.145e-07	4.421e-07	4.494e-07	4.073e-07	3.721e-07	4.012e-07	3.89e-07	4.384e-07	4.289e-07	3.606e-07
3.738e-07	4.128e-07	4.027e-07	4.283e-07	4.283e-07	3.834e-07	4.029e-07	3.818e-07	3.913e-07	4.625e-07	4.324e-07	4.624e-07	5.038e-07	4.144e-07	5.05e-07	3.713e-07	4.604e-07	4.566e-07	4.554e-07	4.219e-07	4.068e-07	3.684e-07	4.295e-07	4.134e-07	4.139e-07	3.833e-07
3.517e-07	3.844e-07	4.247e-07	4.392e-07	4.649e-07	4.31e-07	4.234e-07	3.94e-07	4.449e-07	4.309e-07	4.471e-07	4.521e-07	4.973e-07	4.385e-07	4.571e-07	3.623e-07	4.63e-07	4.675e-07	4.623e-07	4.223e-07	4.067e-07	3.849e-07	3.641e-07	4.364e-07	4.167e-07	3.613e-07
3.325e-07	3.712e-07	4.27e-07	3.813e-07	4.804e-07	4.013e-07	3.702e-07	3.954e-07	4.295e-07	4.453e-07	4.683e-07	4.174e-07	4.982e-07	4.201e-07	4.494e-07	3.696e-07	4.666e-07	4.628e-07	4.465e-07	4.28e-07	4.014e-07	3.773e-07	4.061e-07	4.526e-07	3.939e-07	3.495e-07
3.722e-07	3.918e-07	4.197e-07	4.138e-07	4.72e-07	4.142e-07	3.612e-07	4.135e-07	3.98e-07	4.434e-07	4.604e-07	4.164e-07	5.046e-07	4.512e-07	4.448e-07	3.598e-07	4.597e-07	4.721e-07	4.253e-07	4.391e-07	4.165e-07	3.544e-07	3.853e-07	4.466e-07	4.113e-07	3.365e-07
3.62e-07	4.504e-07	4.464e-07	4.546e-07	5.123e-07	4.036e-07	3.746e-07	4.301e-07	4.469e-07	4.34e-07	4.557e-07	4.311e-07	5.11e-07	4.575e-07	5.25e-07	4.002e-07	4.614e-07	4.823e-07	4.123e-07	4.489e-07	4.355e-07	3.508e-07	3.813e-07	4.064e-07	3.726e-07	4.005e-07
3.552e-07	3.864e-07	4.161e-07	4.518e-07	4.929e-07	3.956e-07	4.237e-07	4.412e-07	4.052e-07	4.429e-07	4.823e-07	4.109e-07	5.07e-07	4.477e-07	5.288e-07	3.876e-07	4.844e-07	4.734e-07	4.353e-07	4.433e-07	4.248e-07	3.84e-07	4.247e-07	4.294e-07	3.861e-07	3.696e-07
3.734e-07	3.985e-07	4.206e-07	4.467e-07	4.953e-07	3.65e-07	3.806e-07	4.431e-07	4.043e-07	4.543e-07	4.785e-07	4.084e-07	5.156e-07	4.18e-07	5.254e-07	3.935e-07	4.479e-07	4.541e-07	4.341e-07	4.397e-07	4.15e-07	3.856e-07	4.274e-07	4.511e-07	4.298e-07	3.657e-07
3.511e-07	3.924e-07	3.559e-07	4.457e-07	4.311e-07	3.986e-07	3.634e-07	4.607e-07	4.155e-07	4.467e-07	4.452e-07	4.07e-07	5.278e-07	4.011e-07	5.399e-07	4.239e-07	4.413e-07	4.289e-07	4.652e-07	4.347e-07	4.312e-07	3.571e-07	3.921e-07	4.389e-07	4.553e-07	3.584e-07
3.488e-07	3.915e-07	3.733e-07	4.579e-07	4.808e-07	4.123e-07	3.915e-07	4.625e-07	4.188e-07	4.124e-07	4.431e-07	4.277e-07	4.956e-07	4.124e-07	5.287e-07	3.66e-07	4.527e-07	4.228e-07	4.436e-07	4.576e-07	3.879e-07	3.992e-07	4.158e-07	4.335e-07	4.341e-07	3.467e-07
3.467e-07	4.215e-07	3.88e-07	4.62e-07	4.367e-07	3.957e-07	4.444e-07	4.738e-07	4.594e-07	4.428e-07	5.036e-07	4.081e-07	4.532e-07	4.171e-07	4.849e-07	3.662e-07	4.599e-07	4.516e-07	4.606e-07	4.587e-07	4.638e-07	3.752e-07	4.159e-07	4.566e-07	3.839e-07	3.245e-07
3.614e-07	3.942e-07	3.868e-07	4.398e-07	4.308e-07	3.629e-07	4.66e-07	4.816e-07	4.726e-07	4.086e-07	4.758e-07	3.686e-07	4.653e-07	3.892e-07	5.138e-07	3.434e-07	4.898e-07	4.288e-07	4.072e-07	4.701e-07	4.327e-07	3.766e-07	3.992e-07	4.36e-07	3.55e-07	3.482e-07
3.668e-07	4.107e-07	4.023e-07	4.452e-07	4.291e-07	4.026e-07	4.686e-07	4.567e-07	4.27e-07	4.292e-07	4.605e-07	4.43e-07	4.313e-07	3.837e-07	5.097e-07	3.652e-07	4.395e-07	4.554e-07	4.084e-07	4.408e-07	4.46e-07	3.804e-07	3.89e-07	4.298e-07	3.812e-07	3.479e-07
3.536e-07	3.925e-07	3.729e-07	4.713e-07	4.374e-07	3.923e-07	4.967e-07	4.255e-07	4.201e-07	4.032e-07	4.081e-07	4.161e-07	4.209e-07	3.944e-07	4.778e-07	3.765e-07	4.736e-07	4.08e-07	4.187e-07	4.531e-07	4.029e-07	3.949e-07	4.156e-07	4.539e-07	3.685e-07	3.312e-07
3.845e-07	3.881e-07	3.717e-07	4.194e-07	4.3e-07	3.709e-07	5.159e-07	4.401e-07	4.029e-07	4.105e-07	4.51e-07	4.11e-07	3.896e-07	4.087e-07	4.919e-07	3.807e-07	4.142e-07	4.276e-07	4.492e-07	4.527e-07	4.153e-07	3.983e-07	3.995e-07	4.47e-07	3.618e-07	3.408e-07
3.323e-07	3.926e-07	4.22e-07	4.474e-07	4.339e-07	4.006e-07	4.994e-07	4.041e-07	4.417e-07	4.097e-07	4.433e-07	4.014e-07	4.067e-07	3.937e-07	5.203e-07	3.855e-07	4.024e-07	4.312e-07	4.48e-07	4.683e-07	4.519e-07	4.081e-07	4.246e-07	4.376e-07	3.942e-07	3.547e-07
3.446e-07	3.595e-07	4.341e-07	4.604e-07	3.933e-07	4.047e-07	4.96e-07	4.417e-07	4.247e-07	3.559e-07	4.522e-07	3.941e-07	4.323e-07	4.566e-07	4.642e-07	3.76e-07	4.149e-07	3.885e-07	3.849e-07	4.558e-07	4.466e-07	4.062e-07	4.308e-07	4.356e-07	3.767e-07	3.359e-07
3.345e-07	3.314e-07	4.497e-07	4.78e-07	4.093e-07	3.888e-07	4.715e-07	4.631e-07	4.134e-07	3.798e-07	4.403e-07	3.817e-07	3.817e-07	4.212e-07	4.461e-07	4.182e-07	4.275e-07	4.029e-07	3.984e-07	4.957e-07	4.372e-07	3.898e-07	4.135e-07	4.36e-07	3.522e-07	3.63e-07
3.374e-07	4.053e-07	4.624e-07	4.728e-07	3.85e-07	3.962e-07	4.714e-07	4.626e-07	4.057e-07	3.73e-07	4.472e-07	3.936e-07	3.936e-07	4.346e-07	4.457e-07	4.846e-07	4.448e-07	4.571e-07	3.858e-07	4.715e-07	4.62e-07	3.67e-07	3.976e-07	4.209e-07	3.779e-07	3.664e-07
3.206e-07	3.56e-07	4.968e-07	4.615e-07	4.534e-07	3.704e-07	4.684e-07	4.238e-07	3.992e-07	3.586e-07	4.824e-07	3.94e-07	4.395e-07	4.186e-07	4.71e-07	4.255e-07	4.81e-07	4.486e-07	4.197e-07	4.54e-07	4.477e-07	3.548e-07	3.641e-07	4.445e-07	3.819e-07	3.796e-07
3.582e-07	3.724e-07	4.724e-07	4.697e-07	4.074e-07	4.298e-07	4.755e-07	4.131e-07	3.967e-07	4.016e-07	5.132e-07	4.03e-07	4.437e-07	3.85e-07	5.045e-07	3.751e-07	4.621e-07	4.116e-07	4.243e-07	4.196e-07	4.393e-07	3.647e-07	3.728e-07	4.642e-07	3.886e-07	3.737e-07
3.363e-07	3.725e-07	4.576e-07	4.854e-07	3.748e-07	4.104e-07	4.777e-07	4.214e-07	4.182e-07	4.133e-07	4.613e-07	3.943e-07	3.726e-07	3.898e-07	4.914e-07	3.659e-07	4.682e-07	4.772e-07	4.084e-07	4.121e-07	4.124e-07	3.617e-07	3.749e-07	4.436e-07	3.847e-07	3.626e-07
3.555e-07	3.799e-07	5.045e-07	4.617e-07	3.971e-07	3.85e-07	4.135e-07	4.758e-07	4.194e-07	4.449e-07	4.716e-07	4.04e-07	3.698e-07	4.519e-07	4.96e-07	3.413e-07	3.955e-07	4.488e-07	4.194e-07	4.234e-07	4.031e-07	3.75e-07	3.529e-07	4.377e-07	3.597e-07	3.856e-07
3.528e-07	3.96e-07	4.975e-07	4.541e-07	4.577e-07	3.767e-07	3.96e-07	4.271e-07	4.129e-07	4.555e-07	4.265e-07	3.695e-07	3.873e-07	4.444e-07	4.584e-07	3.718e-07	4.058e-07	4.126e-07	4.07e-07	4.198e-07	3.841e-07	3.669e-07	3.874e-07	4.271e-07	3.912e-07	3.45e-07
3.54e-07	3.87e-07	4.951e-07	4.687e-07	4.538e-07	4.045e-07	3.903e-07	4.712e-07	4.126e-07	4.614e-07	4.162e-07	3.872e-07	3.801e-07	4.489e-07	4.352e-07	3.761e-07	4.274e-07	4.146e-07	4.143e-07	4.058e-07	4.158e-07	3.548e-07	3.751e-07	4.608e-07	4e-07	3.471e-07
3.646e-07	4.179e-07	4.96e-07	4.774e-07	4.347e-07	3.765e-07	4.258e-07	4.906e-07	4.481e-07	4.469e-07	4.722e-07	4.057e-07	3.835e-07	4.86e-07	4.164e-07	4.211e-07	4.496e-07	3.974e-07	4.519e-07	4.432e-07	4.263e-07	3.458e-07	3.83e-07	4.762e-07	4.248e-07	3.633e-07
3.38e-07	3.982e-07	5.07e-07	4.87e-07	4.41e-07	3.655e-07	4.471e-07	4.701e-07	4.625e-07	4.322e-07	4.487e-07	3.944e-07	4.103e-07	4.561e-07	4.976e-07	3.691e-07	4.775e-07	3.592e-07	4.286e-07	4.334e-07	4.328e-07	3.885e-07	3.95e-07	4.192e-07	3.469e-07	3.29e-07
3.609e-07	4.268e-07	4.909e-07	4.401e-07	4.289e-07	4.185e-07	4.683e-07	4.671e-07	4.254e-07	4.21e-07	4.223e-07	4.23e-07	3.704e-07	4.481e-07	5.064e-07	3.964e-07	4.796e-07	3.984e-07	4.203e-07	4.341e-07	4.606e-07	3.683e-07	3.895e-07	4.084e-07	3.809e-07	3.627e-07
3.274e-07	3.725e-07	4.702e-07	4.464e-07	4.426e-07	4.002e-07	4.768e-07	4.742e-07	4.125e-07	4.63e-07	4.15e-07	4.362e-07	4.295e-07	4.561e-07	5.498e-07	3.662e-07	4.642e-07	3.777e-07	4.046e-07	3.978e-07	4.472e-07	3.958e-07	3.739e-07	4.227e-07	3.865e-07	3.448e-07
3.694e-07	3.623e-07	4.475e-07	4.306e-07	4.387e-07	4.024e-07	5.202e-07	4.633e-07	3.708e-07	4.658e-07	3.909e-07	4.251e-07	3.996e-07	4.72e-07	5.548e-07	4.031e-07	4.47e-07	4.013e-07	4.011e-07	3.841e-07	4.654e-07	4.186e-07	3.608e-07	4.814e-07	4.162e-07	3.616e-07
3.619e-07	3.766e-07	4.579e-07	4.604e-07	4.453e-07	3.674e-07	4.588e-07	4.718e-07	3.845e-07	4.55e-07	3.971e-07	4.537e-07	4.251e-07	4.447e-07	5.459e-07	4.164e-07	4.104e-07	4.042e-07	4.347e-07	3.972e-07	4.578e-07	4.099e-07	3.911e-07	4.829e-07	4.223e-07	4.058e-07
3.829e-07	3.752e-07	4.583e-07	4.194e-07	4.313e-07	3.696e-07	4.017e-07	4.82e-07	3.469e-07	5e-07	4.279e-07	4.192e-07	4.37e-07	4.009e-07	4.934e-07	3.862e-07	4.146e-07	4.143e-07	3.967e-07	3.83e-07	4.78e-07	3.718e-07	3.938e-07	4.626e-07	4.14e-07	3.405e-07
3.666e-07	3.923e-07	4.739e-07	4.459e-07	4.103e-07	3.826e-07	3.856e-07	4.808e-07	3.659e-07	5.018e-07	4.441e-07	4.647e-07	3.94e-07	4.456e-07	4.41e-07	3.772e-07	4.634e-07	4.168e-07	3.864e-07	3.83e-07	4.687e-07	3.565e-07	3.879e-07	4.708e-07	3.491e-07	3.679e-07
3.437e-07	3.854e-07	4.523e-07	4.202e-07	4.074e-07	3.49e-07	3.931e-07	4.827e-07	3.72e-07	4.659e-07	4.385e-07	4.287e-07	3.928e-07	4.588e-07	4.174e-07	3.749e-07	4.584e-07	3.941e-07	3.806e-07	3.793e-07	4.599e-07	3.536e-07	3.849e-07	5.153e-07	3.806e-07	3.685e-07
3.733e-07	4.291e-07	5.088e-07	4.765e-07	3.999e-07	3.852e-07	4.164e-07	4.594e-07	3.592e-07	4.756e-07	4.481e-07	4.236e-07	3.96e-07	4.971e-07	3.706e-07	4.282e-07	4.423e-07	3.86e-07	3.617e-07	4.801e-07	4.731e-07	3.725e-07	4.004e-07	5.023e-07	3.391e-07	3.679e-07
3.625e-07	4.036e-07	4.929e-07	4.846e-07	4.041e-07	4.012e-07	3.964e-07	4.162e-07	3.756e-07	4.555e-07	4.153e-07	3.965e-07	4.5e-07	4.75e-07	3.531e-07	3.959e-07	4.201e-07	3.95e-07	3.928e-07	4.841e-07	4.782e-07	3.437e-07	3.746e-07	4.784e-07	3.785e-07	3.461e-07
3.568e-07	4.127e-07	4.664e-07	4.448e-07	4.276e-07	3.837e-07	4.067e-07	4.81e-07	3.889e-07	4.367e-07	4.362e-07	4.142e-07	4.408e-07	4.455e-07	4.072e-07	3.629e-07	4.305e-07	4.105e-07	4.359e-07	4.44e-07	4.87e-07	3.654e-07	3.772e-07	4.866e-07	3.746e-07	3.681e-07
3.69e-07	4.13e-07	4.689e-07	4.697e-07	4.559e-07	3.99e-07	4.471e-07	4.559e-07	3.951e-07	4.454e-07	3.756e-07	4.216e-07	4.395e-07	4.169e-07	3.811e-07	3.719e-07	4.417e-07	4.314e-07	4.483e-07	4.031e-07	4.529e-07	3.664e-07	3.495e-07	4.57e-07	3.341e-07	3.319e-07
3.591e-07	4.352e-07	4.61e-07	4.596e-07	4.248e-07	3.896e-07	4.115e-07	4.344e-07	3.977e-07	4.085e-07	3.542e-07	3.833e-07	4.369e-07	4.461e-07	4.056e-07	3.918e-07	4.201e-07	4.315e-07	4.354e-07	3.89e-07	4.677e-07	3.805e-07	4.025e-07	4.497e-07	3.533e-07	3.566e-07
3.407e-07	4.189e-07	4.503e-07	4.443e-07	4.44e-07	3.856e-07	4.161e-07	4.575e-07	4.012e-07	4.324e-07	4.072e-07	4.242e-07	4.467e-07	4.424e-07	3.849e-07	3.779e-07	4.733e-07	4.066e-07	3.715e-07	4.595e-07	4.865e-07	3.805e-07	4.057e-07	4.958e-07	3.915e-07	3.396e-07
3.465e-07	4.14e-07	4.67e-07	4.482e-07	4.254e-07	3.872e-07	3.982e-07	4.255e-07	3.874e-07	4.291e-07	3.642e-07	4.411e-07	4.32e-07	4.495e-07	4.129e-07	3.833e-07	4.627e-07	4.146e-07	4.236e-07	4.561e-07	4.578e-07	3.713e-07	3.681e-07	4.794e-07	3.952e-07	3.521e-07
3.579e-07	3.956e-07	5.015e-07	4.298e-07	4.953e-07	3.9e-07	4.09e-07	4.673e-07	3.84e-07	4.368e-07	4.134e-07	3.969e-07	4.115e-07	4.452e-07	4.022e-07	3.91e-07	4.836e-07	4.212e-07	4.027e-07	4.694e-07	4.428e-07	3.807e-07	4.013e-07	5.335e-07	3.827e-07	3.703e-07
3.498e-07	4.406e-07	4.817e-07	4.48e-07	4.754e-07	3.925e-07	4.245e-07	4.286e-07	3.795e-07	4.256e-07	4.222e-07	3.959e-07	4.113e-07	4.795e-07	4.382e-07	3.876e-07	4.793e-07	4.444e-07	4.298e-07	4.848e-07	4.388e-07	3.625e-07	3.945e-07	5.428e-07	3.341e-07	3.425e-07
3.666e-07	3.901e-07	4.405e-07	4.063e-07	4.561e-07	3.928e-07	3.999e-07	4.107e-07	3.66e-07	4.118e-07	4.089e-07	3.962e-07	3.747e-07	4.628e-07	3.947e-07	3.923e-07	4.517e-07	4.261e-07	3.978e-07	4.959e-07	4.726e-07	3.786e-07	3.788e-07	5.034e-07	3.433e-07	3.457e-07
3.575e-07	3.999e-07	4.56e-07	4.04e-07	4.745e-07	3.473e-07	3.982e-07	4.332e-07	3.637e-07	4.046e-07	4.167e-07	4.321e-07	4.279e-07	4.441e-07	4.626e-07	4.037e-07	4.814e-07	4.352e-07	4.373e-07	4.535e-07	4.886e-07	3.965e-07	3.522e-07	4.443e-07	3.963e-07	3.473e-07
3.59e-07	3.943e-07	4.284e-07	4.521e-07	4.825e-07	3.59e-07	3.922e-07	4.519e-07	4.187e-07	4.078e-07	4.311e-07	4.201e-07	3.794e-07	3.678e-07	4.543e-07	3.536e-07	4.801e-07	4.076e-07	3.942e-07	4.551e-07	5.024e-07	3.598e-07	3.649e-07	4.641e-07	4.081e-07	3.736e-07
3.709e-07	3.638e-07	4.042e-07	4.529e-07	4.413e-07	3.988e-07	3.906e-07	4.073e-07	4.111e-07	4.023e-07	3.982e-07	4.159e-07	4.167e-07	4.062e-07	4.826e-07	4.03e-07	5.029e-07	4.334e-07	3.674e-07	4.401e-07	4.754e-07	3.526e-07	3.71e-07	4.676e-07	3.949e-07	3.481e-07
3.643e-07	4.039e-07	4.237e-07	4.988e-07	4.609e-07	3.923e-07	4.174e-07	3.721e-07	4.15e-07	3.771e-07	4.094e-07	4.049e-07	4.32e-07	4.252e-07	4.536e-07	3.748e-07	4.885e-07	4.302e-07	4.156e-07	4.33e-07	4.22e-07	4.1e-07	4.005e-07	4.766e-07	3.657e-07	3.461e-07
3.544e-07	3.485e-07	4.454e-07	5.141e-07	4.154e-07	4.103e-07	4.063e-07	3.843e-07	4.028e-07	3.809e-07	4.09e-07	4.105e-07	4.248e-07	3.716e-07	4.331e-07	3.65e-07	4.68e-07	3.938e-07	3.915e-07	4.303e-07	4.574e-07	4.015e-07	4.085e-07	4.334e-07	3.962e-07	3.548e-07
3.387e-07	3.671e-07	4.408e-07	4.9e-07	4.416e-07	4.043e-07	4.141e-07	3.806e-07	4.594e-07	3.606e-07	4.341e-07	3.7e-07	3.919e-07	3.953e-07	4.544e-07	3.635e-07	4.982e-07	4.078e-07	4.101e-07	3.709e-07	4.492e-07	3.904e-07	3.754e-07	4.368e-07	4.198e-07	3.745e-07
3.636e-07	4.201e-07	4.812e-07	4.812e-07	4.931e-07	3.902e-07	4.349e-07	4.027e-07	4.412e-07	3.787e-07	4.253e-07	4.049e-07	3.871e-07	4.147e-07	4.437e-07	3.563e-07	4.735e-07	3.912e-07	4.143e-07	3.729e-07	4.98e-07	4.099e-07	3.453e-07	4.312e-07	3.77e-07	3.457e-07
3.788e-07	4.284e-07	5.121e-07	4.776e-07	4.937e-07	3.697e-07	4.264e-07	3.727e-07	4.226e-07	3.997e-07	4.05e-07	4.293e-07	4.01e-07	3.767e-07	4.7e-07	3.663e-07	4.218e-07	3.988e-07	4.084e-07	3.92e-07	4.885e-07	4.181e-07	3.29e-07	4.395e-07	3.829e-07	3.188e-07
3.691e-07	4.378e-07	4.636e-07	4.993e-07	4.72e-07	3.551e-07	4.764e-07	4.201e-07	4.672e-07	3.615e-07	4.238e-07	4.086e-07	3.747e-07	4.068e-07	4.575e-07	3.756e-07	4.489e-07	4.809e-07	4.144e-07	3.661e-07	5.009e-07	3.761e-07	3.558e-07	3.96e-07	3.877e-07	3.49e-07
3.586e-07	4.109e-07	4.447e-07	5.008e-07	4.339e-07	4.033e-07	4.525e-07	3.961e-07	4.709e-07	3.765e-07	3.533e-07	4.365e-07	3.735e-07	3.894e-07	4.312e-07	3.939e-07	4.231e-07	4.669e-07	4.531e-07	4.111e-07	4.602e-07	3.633e-07	3.429e-07	4.002e-07	4.042e-07	3.477e-07
3.501e-07	4.319e-07	4.76e-07	5.105e-07	4.777e-07	3.745e-07	4.67e-07	4.576e-07	4.802e-07	4.174e-07	3.695e-07	4.493e-07	3.869e-07	4.095e-07	4.328e-07	4.071e-07	4.604e-07	4.334e-07	4.979e-07	3.965e-07	4.667e-07	3.919e-07	3.795e-07	4.309e-07	4.021e-07	3.391e-07
3.674e-07	3.703e-07	4.869e-07	5.043e-07	4.568e-07	3.937e-07	4.84e-07	3.824e-07	4.71e-07	4.192e-07	4.325e-07	4.571e-07	4.133e-07	4.156e-07	4.312e-07	3.827e-07	4.091e-07	4.639e-07	5.188e-07	4.099e-07	4.455e-07	3.94e-07	3.848e-07	4.558e-07	4.408e-07	3.589e-07
3.79e-07	3.804e-07	4.673e-07	4.848e-07	4.479e-07	3.856e-07	4.232e-07	3.888e-07	4.649e-07	4.243e-07	4.471e-07	4.101e-07	4.353e-07	4.241e-07	4.244e-07	3.919e-07	4.502e-07	4.641e-07	4.891e-07	3.735e-07	4.366e-07	3.715e-07	4.068e-07	4.895e-07	3.96e-07	3.515e-07
3.575e-07	4.128e-07	4.197e-07	4.7e-07	4.525e-07	3.919e-07	4.569e-07	4.224e-07	4.672e-07	4.237e-07	4.225e-07	3.714e-07	4.107e-07	3.974e-07	4.425e-07	3.977e-07	4.327e-07	4.508e-07	4.987e-07	3.774e-07	4.161e-07	4.028e-07	3.348e-07	4.798e-07	3.698e-07	3.775e-07
3.587e-07	4.339e-07	4.65e-07	4.544e-07	4.682e-07	4.031e-07	4.147e-07	4.369e-07	4.406e-07	4.187e-07	4.368e-07	3.73e-07	4.232e-07	3.87e-07	4.257e-07	4.254e-07	3.696e-07	4.637e-07	4.615e-07	3.721e-07	4.038e-07	3.993e-07	3.467e-07	4.625e-07	3.602e-07	3.786e-07
3.367e-07	3.758e-07	4.535e-07	4.531e-07	4.602e-07	3.798e-07	3.811e-07	4.213e-07	3.935e-07	4.016e-07	4.274e-07	4.105e-07	4.579e-07	3.854e-07	4.067e-07	4.19e-07	4.227e-07	4.339e-07	4.093e-07	4.031e-07	4.093e-07	3.701e-07	3.747e-07	4.436e-07	3.834e-07	3.559e-07
3.646e-07	3.918e-07	4.647e-07	4.815e-07	4.127e-07	4.019e-07	3.989e-07	4.089e-07	4.059e-07	3.784e-07	4.612e-07	4.214e-07	4.79e-07	4.13e-07	4.058e-07	4.284e-07	4.595e-07	4.309e-07	4.416e-07	4.11e-07	4.253e-07	3.961e-07	3.816e-07	4.4e-07	3.884e-07	3.555e-07
3.972e-07	3.844e-07	4.942e-07	5.104e-07	4.181e-07	4e-07	3.62e-07	3.949e-07	3.718e-07	3.637e-07	4.392e-07	4.202e-07	4.482e-07	3.966e-07	3.947e-07	3.674e-07	4.292e-07	4.341e-07	4.394e-07	4.189e-07	4.211e-07	3.958e-07	3.89e-07	4.2e-07	3.694e-07	4.05e-07
3.669e-07	4.252e-07	4.919e-07	5.351e-07	4.322e-07	3.772e-07	3.824e-07	4.139e-07	3.934e-07	4.085e-07	4.541e-07	4.352e-07	4.685e-07	4.133e-07	4.103e-07	3.9e-07	4.861e-07	4.389e-07	4.116e-07	4.587e-07	4.022e-07	3.966e-07	3.831e-07	4.459e-07	3.602e-07	4.096e-07
3.719e-07	3.842e-07	4.481e-07	4.878e-07	4.18e-07	3.705e-07	3.864e-07	4.305e-07	4.054e-07	4.668e-07	4.514e-07	4.55e-07	4.919e-07	4.282e-07	4.547e-07	3.919e-07	4.796e-07	4.302e-07	4.259e-07	4.589e-07	4.242e-07	3.971e-07	4.011e-07	4.154e-07	3.475e-07	3.956e-07
3.886e-07	3.902e-07	4.368e-07	4.679e-07	4.168e-07	3.565e-07	3.752e-07	4.142e-07	4.052e-07	4.715e-07	4.185e-07	5.029e-07	4.792e-07	4.264e-07	4.856e-07	3.824e-07	4.651e-07	4.589e-07	4.45e-07	4.364e-07	4.396e-07	3.958e-07	3.573e-07	4.173e-07	3.507e-07	4.129e-07
3.479e-07	4.062e-07	4.579e-07	5.13e-07	4.337e-07	3.996e-07	4.019e-07	4.636e-07	4.205e-07	4.791e-07	3.977e-07	4.574e-07	4.649e-07	4.321e-07	4.402e-07	3.529e-07	4.747e-07	4.7e-07	4.243e-07	4.398e-07	4.648e-07	3.693e-07	3.791e-07	4.454e-07	3.519e-07	4.2e-07
3.176e-07	4.058e-07	4.47e-07	4.844e-07	3.852e-07	3.587e-07	3.565e-07	4.614e-07	4.221e-07	4.59e-07	4.006e-07	4.343e-07	4.74e-07	4.199e-07	4.032e-07	3.901e-07	4.958e-07	4.784e-07	4.068e-07	3.798e-07	4.86e-07	3.972e-07	3.709e-07	4.145e-07	3.477e-07	4.073e-07
3.209e-07	4.325e-07	4.432e-07	4.792e-07	4.06e-07	3.924e-07	3.655e-07	4.093e-07	3.958e-07	4.349e-07	4.413e-07	4.407e-07	4.684e-07	4.339e-07	4.273e-07	3.727e-07	4.578e-07	4.539e-07	4.028e-07	3.97e-07	4.945e-07	3.844e-07	3.918e-07	4.73e-07	3.712e-07	3.904e-07
3.663e-07	4.427e-07	4.218e-07	4.849e-07	3.923e-07	3.813e-07	3.727e-07	4.229e-07	3.942e-07	4.013e-07	3.855e-07	4.219e-07	4.671e-07	3.927e-07	4.173e-07	3.492e-07	4.364e-07	4.403e-07	3.854e-07	4.237e-07	4.894e-07	3.746e-07	3.878e-07	4.314e-07	3.672e-07	3.684e-07
3.507e-07	4.359e-07	3.918e-07	4.57e-07	3.706e-07	4.038e-07	3.838e-07	4.52e-07	4.47e-07	4.432e-07	4.372e-07	4.269e-07	4.715e-07	3.858e-07	4.473e-07	3.596e-07	4.384e-07	4.453e-07	3.565e-07	3.967e-07	5.007e-07	3.803e-07	4.19e-07	4.62e-07	3.617e-07	3.899e-07
3.388e-07	4.53e-07	4.029e-07	4.491e-07	4.094e-07	3.894e-07	3.797e-07	4.379e-07	4.618e-07	4.247e-07	3.866e-07	4.344e-07	4.746e-07	4.286e-07	4.65e-07	3.673e-07	4.335e-07	4.486e-07	3.706e-07	3.943e-07	5.04e-07	4.309e-07	4.073e-07	4.055e-07	3.568e-07	3.561e-07
3.429e-07	5.078e-07	3.921e-07	4.72e-07	3.952e-07	3.963e-07	3.561e-07	4.248e-07	4.639e-07	4.178e-07	4.203e-07	3.94e-07	4.587e-07	4.547e-07	4.314e-07	3.544e-07	5.033e-07	4.778e-07	4.132e-07	4.21e-07	4.659e-07	4.163e-07	3.831e-07	4.279e-07	3.599e-07	4.11e-07
3.345e-07	4.826e-07	4.005e-07	4.915e-07	3.535e-07	3.698e-07	4.023e-07	4.422e-07	4.86e-07	4.535e-07	4.251e-07	4.042e-07	4.575e-07	4.623e-07	4.302e-07	3.94e-07	5.001e-07	4.603e-07	3.711e-07	4.094e-07	4.737e-07	3.658e-07	4.079e-07	3.954e-07	3.706e-07	4.13e-07
3.397e-07	4.19e-07	4.258e-07	4.849e-07	4.051e-07	3.861e-07	3.904e-07	4.229e-07	5.336e-07	4.387e-07	3.96e-07	4.395e-07	4.687e-07	4.459e-07	4.511e-07	3.869e-07	4.582e-07	4.196e-07	4.023e-07	4.218e-07	4.87e-07	3.863e-07	4.211e-07	4.154e-07	3.425e-07	3.902e-07
3.583e-07	4.237e-07	3.991e-07	4.822e-07	4.067e-07	4.259e-07	3.966e-07	4.025e-07	5.103e-07	4.252e-07	4.017e-07	4.139e-07	4.388e-07	4.419e-07	4.46e-07	3.598e-07	4.721e-07	4.368e-07	4.138e-07	4.515e-07	5.281e-07	3.794e-07	3.689e-07	4.183e-07	3.823e-07	3.624e-07
3.593e-07	4.068e-07	4.043e-07	4.912e-07	4.026e-07	3.715e-07	3.896e-07	4.198e-07	4.886e-07	4.708e-07	3.92e-07	3.982e-07	4.483e-07	4.652e-07	4.456e-07	4.013e-07	3.99e-07	4.21e-07	4.051e-07	4.266e-07	5.096e-07	3.715e-07	3.487e-07	4.486e-07	4.442e-07	3.707e-07
3.465e-07	4.107e-07	4.375e-07	4.685e-07	4.335e-07	3.844e-07	4.173e-07	4.241e-07	4.914e-07	4.715e-07	4.269e-07	4.378e-07	4.504e-07	4.469e-07	4.319e-07	3.861e-07	4.184e-07	4.344e-07	3.983e-07	4.002e-07	4.946e-07	3.965e-07	3.585e-07	4.429e-07	3.911e-07	3.603e-07
3.588e-07	4.167e-07	4.062e-07	4.798e-07	4.15e-07	3.813e-07	4.288e-07	4.247e-07	5.181e-07	5.018e-07	3.969e-07	4.517e-07	4.416e-07	4.04e-07	4.635e-07	3.855e-07	4.226e-07	4.122e-07	4.085e-07	4.459e-07	4.914e-07	3.92e-07	3.313e-07	3.801e-07	3.991e-07	3.617e-07
3.516e-07	4.297e-07	4.112e-07	4.747e-07	4.355e-07	3.813e-07	4.236e-07	4.081e-07	5.208e-07	4.929e-07	4.139e-07	3.886e-07	4.405e-07	3.847e-07	4.566e-07	3.873e-07	4.683e-07	4.546e-07	3.816e-07	4.467e-07	4.812e-07	3.954e-07	3.724e-07	4.692e-07	3.789e-07	3.416e-07
3.74e-07	4.182e-07	4.072e-07	5.232e-07	4.237e-07	3.829e-07	4.417e-07	4.209e-07	4.868e-07	4.273e-07	3.749e-07	4.327e-07	4.326e-07	4.542e-07	5.03e-07	4.191e-07	4.935e-07	4.669e-07	4.336e-07	3.87e-07	5.176e-07	4.202e-07	4.037e-07	4.709e-07	3.848e-07	3.834e-07
3.81e-07	3.664e-07	4.212e-07	5.094e-07	4.218e-07	3.853e-07	4.735e-07	4.355e-07	5.092e-07	4.249e-07	3.635e-07	4.424e-07	4.658e-07	4.141e-07	4.913e-07	3.65e-07	4.74e-07	4.96e-07	4.3e-07	3.879e-07	4.929e-07	3.947e-07	3.859e-07	4.933e-07	3.752e-07	3.837e-07
3.397e-07	4e-07	4.603e-07	5.146e-07	4.493e-07	4.085e-07	4.522e-07	4.259e-07	4.691e-07	3.722e-07	3.874e-07	4.486e-07	4.822e-07	3.817e-07	4.98e-07	3.451e-07	4.956e-07	5.178e-07	4.536e-07	3.85e-07	5.102e-07	4.134e-07	3.348e-07	4.634e-07	3.721e-07	3.658e-07
3.709e-07	4.014e-07	4.276e-07	4.855e-07	4.461e-07	3.957e-07	4.328e-07	3.963e-07	4.485e-07	4.034e-07	4.172e-07	4.33e-07	4.724e-07	3.582e-07	4.607e-07	3.742e-07	4.572e-07	4.874e-07	4.468e-07	4.002e-07	4.743e-07	4.067e-07	3.613e-07	4.727e-07	4.095e-07	3.694e-07
4.052e-07	3.701e-07	4.247e-07	5.073e-07	4.596e-07	4.02e-07	4.463e-07	4.351e-07	4.737e-07	4.042e-07	4.283e-07	4.271e-07	4.501e-07	4.245e-07	5.225e-07	3.69e-07	4.546e-07	4.566e-07	4.458e-07	3.809e-07	5.244e-07	3.85e-07	3.945e-07	4.758e-07	3.609e-07	3.722e-07
4.048e-07	3.876e-07	4.203e-07	4.701e-07	4.634e-07	3.91e-07	4.337e-07	4.067e-07	4.448e-07	3.958e-07	4.12e-07	4.29e-07	5.078e-07	4.368e-07	4.664e-07	3.679e-07	4.85e-07	4.293e-07	3.876e-07	3.998e-07	5.262e-07	4.014e-07	3.961e-07	4.533e-07	3.88e-07	3.513e-07
4.035e-07	3.975e-07	4.108e-07	4.887e-07	4.351e-07	4.17e-07	4.388e-07	4.078e-07	4.398e-07	3.919e-07	3.796e-07	4.441e-07	4.691e-07	4.457e-07	4.669e-07	3.995e-07	4.692e-07	4.403e-07	3.789e-07	4.13e-07	4.911e-07	3.814e-07	3.929e-07	4.292e-07	3.812e-07	3.351e-07
3.825e-07	3.97e-07	4.166e-07	4.997e-07	3.885e-07	4.033e-07	4.53e-07	3.944e-07	4.498e-07	4.185e-07	3.973e-07	4.839e-07	4.694e-07	4.508e-07	4.685e-07	3.817e-07	4.85e-07	3.623e-07	4.231e-07	3.659e-07	4.681e-07	3.692e-07	4.038e-07	4.216e-07	3.699e-07	3.447e-07
4.161e-07	3.749e-07	4.064e-07	4.671e-07	4.051e-07	3.791e-07	4.521e-07	4.416e-07	4.418e-07	4.124e-07	4.216e-07	4.75e-07	4.81e-07	4.292e-07	4.9e-07	3.857e-07	4.64e-07	4.058e-07	4.467e-07	4.203e-07	4.64e-07	3.319e-07	3.727e-07	4.61e-07	3.719e-07	3.58e-07
4.052e-07	3.902e-07	4.422e-07	4.374e-07	3.964e-07	3.841e-07	4.489e-07	4.367e-07	4.297e-07	4.129e-07	4.386e-07	4.841e-07	4.931e-07	3.937e-07	4.579e-07	3.911e-07	4.918e-07	3.609e-07	3.971e-07	4.469e-07	4.595e-07	3.641e-07	3.623e-07	4.629e-07	3.694e-07	3.782e-07
4.092e-07	4.085e-07	4.364e-07	4.397e-07	3.966e-07	3.906e-07	4.28e-07	4.333e-07	4.815e-07	4.452e-07	4.588e-07	4.882e-07	4.898e-07	4.089e-07	4.449e-07	3.681e-07	5.058e-07	3.882e-07	4.012e-07	4.541e-07	4.381e-07	3.727e-07	3.773e-07	4.499e-07	4.073e-07	3.744e-07
4.243e-07	4.064e-07	4.456e-07	4.786e-07	4.049e-07	3.869e-07	4.684e-07	4.086e-07	4.068e-07	4.781e-07	4.551e-07	4.709e-07	4.759e-07	3.84e-07	4.957e-07	3.627e-07	4.97e-07	3.962e-07	3.901e-07	3.817e-07	4.6e-07	3.588e-07	3.866e-07	4.205e-07	3.832e-07	3.719e-07
4.314e-07	4.436e-07	4.682e-07	4.509e-07	4.079e-07	4.215e-07	4.559e-07	3.929e-07	4.565e-07	4.238e-07	4.389e-07	5.001e-07	4.513e-07	3.579e-07	4.747e-07	3.799e-07	4.821e-07	4.004e-07	3.731e-07	4.209e-07	4.634e-07	3.855e-07	3.805e-07	4.163e-07	3.708e-07	3.728e-07
4.058e-07	4.345e-07	3.922e-07	4.375e-07	3.739e-07	3.842e-07	4.688e-07	4.213e-07	4.117e-07	4.299e-07	3.884e-07	4.618e-07	4.563e-07	4.005e-07	4.917e-07	3.434e-07	5.123e-07	4.232e-07	3.538e-07	4.021e-07	4.295e-07	3.323e-07	3.853e-07	4.131e-07	3.931e-07	3.762e-07
3.563e-07	4.39e-07	3.713e-07	4.311e-07	3.977e-07	3.578e-07	4.582e-07	4.286e-07	4.629e-07	4.718e-07	3.721e-07	4.617e-07	4.732e-07	3.969e-07	4.66e-07	3.427e-07	4.929e-07	4.033e-07	3.976e-07	4.236e-07	4.329e-07	3.657e-07	3.831e-07	4.128e-07	3.933e-07	3.495e-07
3.997e-07	4.304e-07	4.122e-07	4.625e-07	3.874e-07	3.881e-07	4.359e-07	3.913e-07	4.304e-07	4.094e-07	3.872e-07	5.036e-07	4.65e-07	4.451e-07	4.851e-07	3.436e-07	4.964e-07	3.866e-07	4.543e-07	3.816e-07	4.371e-07	3.467e-07	3.915e-07	4.254e-07	3.939e-07	3.981e-07
4.046e-07	4.146e-07	3.895e-07	4.303e-07	3.917e-07	3.651e-07	4.397e-07	4.115e-07	4.378e-07	4.291e-07	4.089e-07	4.803e-07	5.002e-07	4.539e-07	4.34e-07	3.836e-07	5.119e-07	4.021e-07	4.486e-07	3.624e-07	4.414e-07	3.752e-07	3.718e-07	4.249e-07	4.027e-07	3.463e-07
3.744e-07	4.286e-07	3.926e-07	4.537e-07	4.065e-07	3.575e-07	4.379e-07	3.874e-07	4.219e-07	4.558e-07	3.986e-07	5.027e-07	4.472e-07	4.633e-07	4.592e-07	3.738e-07	4.911e-07	3.956e-07	4.509e-07	3.964e-07	4.229e-07	3.612e-07	3.694e-07	4.479e-07	4.172e-07	3.615e-07
4.062e-07	4.434e-07	4.268e-07	4.631e-07	3.707e-07	3.459e-07	4.401e-07	3.588e-07	4.372e-07	4.143e-07	4.109e-07	4.142e-07	4.491e-07	4.982e-07	4.263e-07	3.953e-07	4.726e-07	3.545e-07	4.559e-07	4.123e-07	4.035e-07	3.325e-07	3.644e-07	4.513e-07	4.082e-07	3.406e-07
3.841e-07	4.222e-07	3.86e-07	4.971e-07	3.919e-07	4.027e-07	4.433e-07	3.53e-07	4.212e-07	3.921e-07	4.44e-07	4.479e-07	4.4e-07	4.731e-07	4.826e-07	3.677e-07	5.099e-07	3.634e-07	4.486e-07	4.03e-07	4.064e-07	3.73e-07	3.738e-07	4.154e-07	4.225e-07	3.751e-07
3.441e-07	4.395e-07	4.119e-07	4.306e-07	4.34e-07	4.415e-07	4.169e-07	4.107e-07	4.596e-07	4.36e-07	4.42e-07	4.404e-07	4.372e-07	5.481e-07	4.201e-07	3.658e-07	4.98e-07	4.107e-07	4.149e-07	4.032e-07	3.976e-07	3.638e-07	3.798e-07	3.986e-07	3.853e-07	3.619e-07
3.449e-07	4.325e-07	3.635e-07	4.655e-07	4.147e-07	4.049e-07	4.244e-07	4.095e-07	4.529e-07	3.811e-07	4.453e-07	4.745e-07	4.721e-07	4.956e-07	4.221e-07	3.761e-07	5.088e-07	4.247e-07	4.366e-07	4.112e-07	4.188e-07	3.907e-07	3.617e-07	4.584e-07	3.862e-07	3.563e-07
3.523e-07	4.386e-07	3.92e-07	4.3e-07	4.204e-07	4.147e-07	4.315e-07	4.35e-07	4.504e-07	3.899e-07	3.939e-07	4.847e-07	4.472e-07	5.037e-07	4.014e-07	3.942e-07	4.793e-07	4.021e-07	4.089e-07	4.179e-07	3.896e-07	3.555e-07	3.642e-07	4.254e-07	4.143e-07	3.999e-07
3.638e-07	4.429e-07	3.834e-07	4.458e-07	4.331e-07	4.09e-07	4.044e-07	4.55e-07	3.945e-07	4.069e-07	4.201e-07	4.958e-07	4.316e-07	4.882e-07	3.989e-07	3.955e-07	4.987e-07	4.256e-07	4.253e-07	4.123e-07	3.631e-07	3.744e-07	3.815e-07	4.665e-07	3.829e-07	3.837e-07
3.4e-07	4.32e-07	3.827e-07	4.7e-07	4.287e-07	4.194e-07	4.278e-07	4.719e-07	4.321e-07	4.203e-07	4.219e-07	5.287e-07	4.239e-07	4.801e-07	4.013e-07	4.046e-07	5.126e-07	4.078e-07	4.46e-07	4.173e-07	4.276e-07	3.833e-07	3.89e-07	4.49e-07	4.137e-07	3.53e-07
3.633e-07	4.199e-07	4.11e-07	4.433e-07	4.459e-07	4.118e-07	4.027e-07	4.633e-07	3.787e-07	4.225e-07	4.282e-07	4.908e-07	4.281e-07	4.665e-07	4.124e-07	4.05e-07	5.138e-07	4.221e-07	4.026e-07	4.02e-07	3.855e-07	3.757e-07	3.806e-07	4.82e-07	3.961e-07	3.666e-07
3.557e-07	4.127e-07	4.035e-07	4.857e-07	4.425e-07	4.024e-07	4.268e-07	4.698e-07	3.894e-07	4.37e-07	4.355e-07	4.91e-07	4.615e-07	4.668e-07	4.081e-07	3.8e-07	5.04e-07	4.694e-07	4.61e-07	4.201e-07	4.355e-07	3.817e-07	3.881e-07	4.329e-07	4.086e-07	3.458e-07
3.646e-07	3.924e-07	4.04e-07	4.802e-07	4.59e-07	4.094e-07	3.981e-07	4.609e-07	3.526e-07	4.317e-07	4.207e-07	4.744e-07	3.959e-07	4.475e-07	4.375e-07	3.643e-07	4.516e-07	4.656e-07	4.296e-07	4.692e-07	3.732e-07	3.747e-07	3.625e-07	4.263e-07	3.915e-07	3.75e-07
3.787e-07	4.317e-07	4.141e-07	5.558e-07	4.78e-07	3.636e-07	4.23e-07	4.661e-07	3.878e-07	3.856e-07	4.073e-07	4.557e-07	3.991e-07	4.171e-07	4.26e-07	3.885e-07	4.551e-07	4.392e-07	4.292e-07	4.872e-07	4.405e-07	3.862e-07	3.948e-07	4.595e-07	3.725e-07	3.267e-07
3.854e-07	4.141e-07	4.668e-07	5.505e-07	4.562e-07	3.753e-07	4.273e-07	4.44e-07	4.071e-07	3.986e-07	3.912e-07	4.869e-07	4.317e-07	4.081e-07	4.156e-07	3.962e-07	4.686e-07	4.771e-07	4.241e-07	4.669e-07	4.041e-07	3.887e-07	3.599e-07	4.252e-07	3.786e-07	3.37e-07
3.706e-07	4.551e-07	4.661e-07	5.331e-07	4.51e-07	3.686e-07	4.785e-07	4.313e-07	4.14e-07	4.006e-07	4.134e-07	5.072e-07	4.253e-07	4.056e-07	3.579e-07	4.34e-07	4.632e-07	4.799e-07	4.293e-07	4.592e-07	4.407e-07	3.883e-07	4.033e-07	4.187e-07	3.694e-07	3.468e-07
3.632e-07	4.301e-07	3.955e-07	5.098e-07	4.164e-07	3.697e-07	4.331e-07	4.38e-07	4.066e-07	4.102e-07	4.683e-07	4.383e-07	4.742e-07	4.19e-07	4.022e-07	4.42e-07	4.57e-07	4.752e-07	4.507e-07	4.736e-07	4.158e-07	3.832e-07	3.915e-07	4.181e-07	3.72e-07	3.738e-07
3.436e-07	4.184e-07	4.47e-07	5.204e-07	4.541e-07	3.888e-07	4.133e-07	4.525e-07	3.969e-07	4.167e-07	4.639e-07	4.254e-07	4.592e-07	4.6e-07	3.577e-07	4.101e-07	4.509e-07	4.916e-07	4.515e-07	4.857e-07	4.489e-07	3.86e-07	4.04e-07	4.719e-07	3.769e-07	3.703e-07
3.732e-07	4.109e-07	4.744e-07	4.957e-07	4.728e-07	3.953e-07	4.098e-07	4.152e-07	4.226e-07	3.724e-07	4.62e-07	4.501e-07	4.417e-07	4.413e-07	3.773e-07	4.101e-07	4.724e-07	5.125e-07	4.487e-07	4.62e-07	4.75e-07	4.055e-07	3.572e-07	4.737e-07	3.911e-07	3.295e-07
3.781e-07	4.389e-07	4.271e-07	5.205e-07	4.654e-07	3.468e-07	4.255e-07	4.376e-07	4.047e-07	3.894e-07	4.593e-07	4.801e-07	4.626e-07	4.209e-07	3.895e-07	3.941e-07	4.356e-07	4.877e-07	3.881e-07	4.544e-07	4.437e-07	3.764e-07	4.114e-07	4.494e-07	3.947e-07	3.125e-07
3.514e-07	4.713e-07	4.478e-07	5.123e-07	4.241e-07	3.935e-07	4.399e-07	4.587e-07	3.933e-07	3.747e-07	4.714e-07	4.556e-07	4.315e-07	4.535e-07	4.261e-07	4.398e-07	4.415e-07	4.571e-07	4.57e-07	4.694e-07	4.456e-07	4.125e-07	3.959e-07	4.396e-07	3.944e-07	3.417e-07
3.488e-07	4.283e-07	4.072e-07	5.034e-07	4.709e-07	3.736e-07	4.624e-07	4.688e-07	3.768e-07	3.988e-07	4.814e-07	4.538e-07	4.867e-07	4.252e-07	4.208e-07	4.093e-07	4.228e-07	4.712e-07	4.406e-07	4.946e-07	4.331e-07	4.78e-07	4.066e-07	4.41e-07	3.839e-07	3.434e-07
3.679e-07	4.267e-07	4.404e-07	4.984e-07	4.46e-07	3.823e-07	4.739e-07	4.443e-07	3.977e-07	4.098e-07	4.884e-07	4.597e-07	4.596e-07	4.144e-07	4.248e-07	4.172e-07	4.543e-07	4.638e-07	4.392e-07	4.445e-07	4.573e-07	4.358e-07	3.893e-07	4.628e-07	3.773e-07	3.375e-07
3.569e-07	3.885e-07	3.958e-07	4.845e-07	4.519e-07	3.677e-07	4.148e-07	4.816e-07	4.029e-07	3.842e-07	4.815e-07	4.359e-07	4.59e-07	3.919e-07	3.86e-07	4.145e-07	4.826e-07	4.323e-07	4.037e-07	4.444e-07	4.267e-07	4.262e-07	3.297e-07	4.659e-07	3.66e-07	3.717e-07
3.678e-07	4.116e-07	3.572e-07	5.363e-07	4.602e-07	3.825e-07	4.407e-07	4.754e-07	3.926e-07	3.873e-07	4.826e-07	4.155e-07	4.5e-07	3.716e-07	4.071e-07	4.356e-07	4.337e-07	4.467e-07	3.95e-07	4.395e-07	4.53e-07	4.493e-07	3.707e-07	4.296e-07	3.689e-07	3.489e-07
3.378e-07	4.232e-07	3.909e-07	5.103e-07	4.439e-07	4.106e-07	3.902e-07	4.516e-07	3.84e-07	4.031e-07	4.726e-07	4.121e-07	4.783e-07	4.063e-07	3.947e-07	4.029e-07	4.178e-07	4.467e-07	4.336e-07	4.197e-07	4.539e-07	4.669e-07	3.649e-07	4.764e-07	4.24e-07	3.518e-07
3.656e-07	4.277e-07	4.363e-07	5.491e-07	4.769e-07	3.712e-07	4.2e-07	5.138e-07	3.965e-07	4.243e-07	4.896e-07	4.055e-07	4.883e-07	4.116e-07	4e-07	3.762e-07	4.045e-07	4.418e-07	3.898e-07	4.346e-07	4.223e-07	4.72e-07	3.806e-07	4.761e-07	3.652e-07	3.368e-07
3.772e-07	3.791e-07	4.243e-07	5.21e-07	4.583e-07	4.012e-07	3.811e-07	5.187e-07	3.648e-07	4.457e-07	5.035e-07	3.789e-07	4.759e-07	4.596e-07	4.203e-07	3.471e-07	4.028e-07	4.368e-07	3.959e-07	4.373e-07	4.472e-07	4.749e-07	3.926e-07	4.668e-07	3.764e-07	3.698e-07
3.454e-07	3.744e-07	4.059e-07	5.594e-07	4.496e-07	4.066e-07	4.143e-07	4.797e-07	3.579e-07	4.209e-07	5.306e-07	3.965e-07	4.946e-07	4.604e-07	4.217e-07	3.868e-07	4.229e-07	4.111e-07	4.009e-07	4.734e-07	4.379e-07	4.982e-07	3.969e-07	4.955e-07	3.517e-07	3.258e-07
3.542e-07	4.202e-07	4.45e-07	5.381e-07	4.73e-07	4.085e-07	4.569e-07	4.756e-07	4.004e-07	4.352e-07	4.795e-07	3.907e-07	4.817e-07	4.581e-07	4.182e-07	3.994e-07	4.334e-07	4.465e-07	3.98e-07	4.591e-07	4.69e-07	4.914e-07	4.087e-07	4.747e-07	3.293e-07	3.54e-07
3.373e-07	4.284e-07	4.38e-07	5.389e-07	4.055e-07	3.781e-07	4.56e-07	5.079e-07	3.892e-07	4.129e-07	4.608e-07	3.512e-07	5.006e-07	4.368e-07	4.266e-07	4.251e-07	4.393e-07	4.408e-07	4.1e-07	4.787e-07	4.383e-07	4.532e-07	3.803e-07	4.604e-07	3.646e-07	3.525e-07
3.549e-07	3.848e-07	4.35e-07	5.316e-07	4.114e-07	3.856e-07	4.631e-07	4.387e-07	3.618e-07	4.089e-07	4.515e-07	3.794e-07	4.538e-07	4.387e-07	4.438e-07	3.768e-07	4.357e-07	4.557e-07	4.264e-07	4.752e-07	4.078e-07	4.637e-07	4.038e-07	4.763e-07	3.496e-07	3.541e-07
3.442e-07	3.889e-07	4.444e-07	4.837e-07	4.113e-07	3.976e-07	4.659e-07	4.614e-07	4.154e-07	3.867e-07	4.427e-07	3.94e-07	4.846e-07	4.289e-07	4.37e-07	3.844e-07	4.406e-07	4.839e-07	4.606e-07	4.992e-07	4.063e-07	4.673e-07	3.816e-07	4.692e-07	4.036e-07	3.932e-07
3.602e-07	3.922e-07	4.305e-07	4.787e-07	4.306e-07	4.23e-07	5.021e-07	4.464e-07	3.838e-07	3.917e-07	4.724e-07	3.874e-07	4.708e-07	4.335e-07	4.209e-07	3.487e-07	4.104e-07	4.803e-07	4.203e-07	5.033e-07	4.639e-07	4.23e-07	3.91e-07	5.089e-07	3.623e-07	3.963e-07
3.507e-07	3.91e-07	4.216e-07	4.537e-07	4.238e-07	3.993e-07	5.366e-07	4.788e-07	4.009e-07	3.945e-07	4.508e-07	3.892e-07	4.338e-07	3.92e-07	5.135e-07	3.647e-07	4.069e-07	4.91e-07	4.088e-07	5.093e-07	4.727e-07	4.328e-07	3.837e-07	5.364e-07	3.887e-07	4.054e-07
3.72e-07	4.051e-07	4.377e-07	4.474e-07	4.119e-07	4.049e-07	4.798e-07	4.422e-07	3.73e-07	4.081e-07	4.561e-07	3.801e-07	4.495e-07	3.739e-07	5.058e-07	4.03e-07	4.559e-07	5.283e-07	3.917e-07	4.69e-07	4.77e-07	4.524e-07	3.873e-07	4.968e-07	3.969e-07	4.145e-07
3.594e-07	4.124e-07	4.344e-07	4.52e-07	4.131e-07	3.913e-07	4.467e-07	4.914e-07	3.787e-07	4.369e-07	4.414e-07	3.914e-07	3.813e-07	4.225e-07	4.88e-07	4.149e-07	4.387e-07	5.012e-07	3.84e-07	4.991e-07	4.472e-07	4.661e-07	3.933e-07	5.042e-07	3.538e-07	4.245e-07
3.798e-07	4.128e-07	4.126e-07	4.763e-07	4.184e-07	3.931e-07	4.015e-07	4.771e-07	4.227e-07	4.259e-07	4.627e-07	4.23e-07	4.444e-07	4.178e-07	4.959e-07	4.19e-07	5.185e-07	4.866e-07	3.81e-07	5.033e-07	4.566e-07	4.24e-07	3.803e-07	4.925e-07	3.788e-07	4.291e-07
4.053e-07	3.891e-07	4.09e-07	4.796e-07	4.172e-07	3.935e-07	4.347e-07	4.565e-07	4.371e-07	4.107e-07	4.649e-07	3.813e-07	4.634e-07	4.595e-07	4.995e-07	4.118e-07	5.196e-07	5.061e-07	4.057e-07	4.796e-07	4.688e-07	4.241e-07	3.735e-07	4.694e-07	3.908e-07	3.975e-07
4.084e-07	3.817e-07	4.368e-07	4.869e-07	4.107e-07	4.053e-07	4.083e-07	4.351e-07	4.105e-07	4.459e-07	4.301e-07	3.867e-07	5.129e-07	4.33e-07	4.779e-07	3.863e-07	5.309e-07	5.322e-07	4.745e-07	5.271e-07	4.527e-07	4.562e-07	3.877e-07	4.847e-07	3.913e-07	3.804e-07
3.752e-07	3.929e-07	4.582e-07	4.947e-07	4.137e-07	3.951e-07	4.288e-07	4.857e-07	3.951e-07	4.624e-07	4.419e-07	3.547e-07	4.996e-07	4.463e-07	4.43e-07	4.009e-07	4.817e-07	5.158e-07	4.687e-07	5.127e-07	4.546e-07	4.362e-07	3.648e-07	5.231e-07	3.792e-07	3.855e-07
3.245e-07	3.889e-07	4.183e-07	4.806e-07	4.057e-07	3.813e-07	4.442e-07	4.925e-07	4.178e-07	5.043e-07	4.043e-07	3.796e-07	5.303e-07	4.369e-07	5.026e-07	3.777e-07	5.154e-07	5.063e-07	4.805e-07	5.084e-07	4.516e-07	4.53e-07	3.683e-07	5.356e-07	3.754e-07	3.837e-07
3.424e-07	3.737e-07	4.67e-07	5.083e-07	4.39e-07	3.675e-07	4.072e-07	4.401e-07	3.838e-07	4.644e-07	4.321e-07	3.41e-07	5.169e-07	4.521e-07	4.636e-07	3.683e-07	5.195e-07	5.113e-07	4.709e-07	5.343e-07	4.717e-07	4.146e-07	3.788e-07	5.449e-07	3.805e-07	4.035e-07
3.401e-07	3.939e-07	4.358e-07	5.262e-07	3.983e-07	3.683e-07	4.625e-07	4.147e-07	3.944e-07	4.612e-07	4.278e-07	3.683e-07	5.432e-07	4.781e-07	3.961e-07	3.826e-07	4.889e-07	4.744e-07	4.584e-07	5.035e-07	4.486e-07	4.266e-07	3.985e-07	4.797e-07	3.733e-07	4.23e-07
3.448e-07	3.691e-07	4.519e-07	5.033e-07	4.161e-07	3.752e-07	4.469e-07	4.327e-07	4.011e-07	4.656e-07	4.149e-07	3.473e-07	4.923e-07	4.737e-07	4.161e-07	3.917e-07	4.848e-07	4.786e-07	4.852e-07	5.437e-07	4.423e-07	4.464e-07	3.504e-07	4.711e-07	3.576e-07	4.146e-07
3.789e-07	3.836e-07	3.923e-07	4.915e-07	3.994e-07	3.88e-07	4.017e-07	4.281e-07	3.918e-07	4.775e-07	4.321e-07	3.778e-07	5.347e-07	4.602e-07	4.101e-07	4.155e-07	4.808e-07	4.812e-07	4.577e-07	5.163e-07	4.372e-07	4.314e-07	3.769e-07	4.811e-07	3.93e-07	4.157e-07
3.329e-07	3.931e-07	4.163e-07	5.047e-07	3.93e-07	4.019e-07	4.133e-07	4.448e-07	3.874e-07	4.758e-07	3.549e-07	3.547e-07	5.251e-07	4.754e-07	4.341e-07	4.208e-07	4.819e-07	4.138e-07	4.172e-07	5.287e-07	4.504e-07	4.005e-07	3.767e-07	5.111e-07	3.806e-07	3.794e-07
3.44e-07	4.066e-07	3.897e-07	4.634e-07	4.281e-07	3.797e-07	4.016e-07	4.412e-07	3.89e-07	4.52e-07	4.207e-07	3.87e-07	4.883e-07	4.699e-07	4.761e-07	4.351e-07	4.782e-07	4.254e-07	4.307e-07	5.131e-07	4.485e-07	4.366e-07	3.606e-07	4.75e-07	3.785e-07	3.675e-07
3.219e-07	4.138e-07	4.142e-07	4.792e-07	4.035e-07	4.278e-07	4.278e-07	4.262e-07	3.906e-07	4.275e-07	4.154e-07	3.955e-07	5.022e-07	4.708e-07	4.721e-07	4.505e-07	4.957e-07	4.091e-07	4.315e-07	5.177e-07	4.328e-07	4.119e-07	4.024e-07	4.661e-07	3.59e-07	3.767e-07
3.38e-07	4.209e-07	4.1e-07	4.728e-07	4.117e-07	4.032e-07	4.325e-07	4.338e-07	3.998e-07	4.402e-07	4.142e-07	3.681e-07	5.227e-07	4.722e-07	4.209e-07	4.772e-07	4.368e-07	4.221e-07	4.064e-07	5.294e-07	4.757e-07	4.125e-07	3.737e-07	4.811e-07	3.942e-07	4.528e-07
3.296e-07	4.166e-07	4.761e-07	4.834e-07	3.813e-07	4.138e-07	4.312e-07	4.587e-07	4.468e-07	4.573e-07	4.138e-07	3.752e-07	4.802e-07	4.556e-07	4.369e-07	4.662e-07	4.248e-07	4.134e-07	4.236e-07	5.072e-07	4.201e-07	4.099e-07	3.858e-07	4.868e-07	4.003e-07	3.829e-07
3.495e-07	4.117e-07	4.246e-07	4.357e-07	3.849e-07	3.687e-07	3.813e-07	4.187e-07	4.399e-07	4.821e-07	4.11e-07	4.022e-07	5.219e-07	4.529e-07	4.005e-07	4.324e-07	4.232e-07	4.361e-07	4.331e-07	4.747e-07	4.065e-07	3.824e-07	3.829e-07	5.047e-07	3.916e-07	3.472e-07
3.464e-07	4.023e-07	4.285e-07	4.83e-07	4.009e-07	3.949e-07	3.894e-07	4.551e-07	4.328e-07	4.821e-07	3.898e-07	3.709e-07	5.517e-07	4.292e-07	3.941e-07	4.247e-07	4.499e-07	4.361e-07	4.214e-07	4.789e-07	4.554e-07	3.977e-07	3.652e-07	5.036e-07	4.143e-07	3.632e-07
3.589e-07	4.037e-07	3.956e-07	4.568e-07	3.734e-07	3.855e-07	3.937e-07	4.484e-07	4.309e-07	4.408e-07	3.991e-07	3.698e-07	5.354e-07	4.355e-07	4.066e-07	4.51e-07	3.908e-07	4.148e-07	4.21e-07	4.83e-07	4.655e-07	4.205e-07	3.53e-07	5.329e-07	4.082e-07	4.246e-07
3.632e-07	4.124e-07	4.208e-07	4.653e-07	3.723e-07	3.606e-07	4.307e-07	4.428e-07	4.553e-07	4.45e-07	4.084e-07	3.535e-07	5.05e-07	4.179e-07	4.183e-07	4.463e-07	4.071e-07	4.203e-07	4.143e-07	4.821e-07	4.508e-07	4.245e-07	3.674e-07	5.633e-07	3.829e-07	3.932e-07
3.515e-07	3.756e-07	4.225e-07	4.765e-07	3.914e-07	3.522e-07	4.195e-07	4.655e-07	4.536e-07	4.732e-07	4.117e-07	3.84e-07	4.741e-07	4.197e-07	4.286e-07	4.518e-07	3.572e-07	4.136e-07	4.677e-07	5.19e-07	4.117e-07	3.848e-07	3.676e-07	5.099e-07	3.939e-07	3.587e-07
3.4e-07	3.988e-07	4.029e-07	4.099e-07	4.435e-07	3.728e-07	4.565e-07	4.539e-07	4.698e-07	4.611e-07	4.052e-07	3.769e-07	4.804e-07	4.161e-07	4.623e-07	4.626e-07	3.991e-07	4.457e-07	4.467e-07	4.997e-07	4.324e-07	4.342e-07	4.025e-07	5.123e-07	4.078e-07	3.962e-07
3.413e-07	3.836e-07	4.023e-07	4.287e-07	4.55e-07	3.853e-07	4.853e-07	4.609e-07	4.564e-07	4.389e-07	3.625e-07	3.518e-07	4.333e-07	4.465e-07	4.683e-07	4.735e-07	3.601e-07	3.973e-07	4.152e-07	4.776e-07	4.29e-07	4.194e-07	3.622e-07	4.982e-07	3.772e-07	3.75e-07
3.464e-07	3.784e-07	4.407e-07	4.612e-07	4.016e-07	3.862e-07	4.379e-07	4.26e-07	4.612e-07	4.621e-07	4.218e-07	3.696e-07	4.002e-07	4.259e-07	4.677e-07	4.664e-07	3.578e-07	4.058e-07	4.106e-07	4.877e-07	4.748e-07	4.324e-07	3.709e-07	5e-07	3.777e-07	3.775e-07
3.743e-07	3.59e-07	4.507e-07	4.71e-07	3.939e-07	4.465e-07	4.86e-07	4.65e-07	4.63e-07	4.301e-07	4.31e-07	3.668e-07	4.029e-07	4.364e-07	5.127e-07	4.313e-07	3.76e-07	4.129e-07	4.015e-07	4.755e-07	4.541e-07	4.166e-07	3.809e-07	4.674e-07	4e-07	3.843e-07
3.568e-07	4.127e-07	4.272e-07	4.305e-07	4.14e-07	3.929e-07	5.023e-07	4.467e-07	4.551e-07	4.124e-07	4.448e-07	3.793e-07	3.861e-07	4.167e-07	4.899e-07	4.176e-07	4.233e-07	4.139e-07	4.329e-07	4.428e-07	4.878e-07	4.301e-07	3.345e-07	4.869e-07	3.892e-07	4.173e-07
3.886e-07	3.648e-07	4.606e-07	4.182e-07	4.047e-07	3.656e-07	5.164e-07	4.123e-07	4.546e-07	4.207e-07	4.951e-07	3.807e-07	4.255e-07	4.141e-07	4.861e-07	4.191e-07	3.608e-07	4.285e-07	4.074e-07	4.426e-07	4.698e-07	3.911e-07	3.658e-07	5.21e-07	3.955e-07	3.869e-07
3.883e-07	3.64e-07	4.468e-07	4.308e-07	4.471e-07	3.624e-07	5.099e-07	4.09e-07	4.134e-07	4.131e-07	4.599e-07	3.537e-07	4.437e-07	3.968e-07	4.98e-07	4.274e-07	3.742e-07	4.081e-07	4.678e-07	4.79e-07	4.468e-07	4.057e-07	3.88e-07	5.332e-07	3.993e-07	3.932e-07
4.119e-07	3.911e-07	4.404e-07	4.123e-07	4.004e-07	3.733e-07	5.298e-07	4.399e-07	4.218e-07	4.096e-07	4.907e-07	4.255e-07	4.956e-07	4.15e-07	4.863e-07	4.12e-07	4.096e-07	3.919e-07	4.46e-07	4.741e-07	4.669e-07	3.995e-07	3.486e-07	4.689e-07	4.18e-07	3.56e-07
3.917e-07	3.689e-07	3.954e-07	4.139e-07	3.878e-07	3.497e-07	5.129e-07	4.222e-07	4.447e-07	4.474e-07	4.464e-07	3.821e-07	4.911e-07	4.124e-07	5.295e-07	4.295e-07	3.892e-07	3.772e-07	4.143e-07	5.029e-07	4.785e-07	3.868e-07	3.788e-07	5.164e-07	3.931e-07	3.832e-07
3.935e-07	3.687e-07	4.292e-07	4.148e-07	3.969e-07	3.474e-07	5.042e-07	3.94e-07	4.72e-07	4.244e-07	4.515e-07	3.817e-07	5.064e-07	3.989e-07	5.439e-07	4.154e-07	3.827e-07	4.055e-07	4.581e-07	4.495e-07	4.778e-07	3.871e-07	3.782e-07	5.194e-07	3.691e-07	3.539e-07
4.033e-07	3.81e-07	4.437e-07	4.287e-07	3.754e-07	3.828e-07	5.31e-07	3.976e-07	4.591e-07	4.425e-07	4.705e-07	3.601e-07	4.864e-07	4.273e-07	5.169e-07	3.989e-07	3.795e-07	4.255e-07	4.442e-07	4.858e-07	4.894e-07	3.734e-07	3.815e-07	4.667e-07	3.692e-07	3.464e-07
4.29e-07	3.82e-07	4.292e-07	4.168e-07	4.156e-07	3.592e-07	4.933e-07	4.161e-07	4.781e-07	4.278e-07	4.783e-07	3.744e-07	4.983e-07	3.871e-07	5.262e-07	4.093e-07	4.015e-07	4.129e-07	4.876e-07	4.613e-07	4.814e-07	3.717e-07	4.207e-07	5.06e-07	3.976e-07	3.643e-07
3.731e-07	4.052e-07	3.845e-07	4.65e-07	3.883e-07	3.947e-07	5.016e-07	4.181e-07	4.545e-07	4.223e-07	4.487e-07	3.568e-07	4.287e-07	4.565e-07	5.183e-07	4.08e-07	3.591e-07	4.25e-07	4.695e-07	4.405e-07	5.116e-07	4.126e-07	3.986e-07	4.872e-07	3.889e-07	3.687e-07
3.851e-07	3.895e-07	4.057e-07	4.46e-07	3.69e-07	4.003e-07	4.639e-07	4.177e-07	4.636e-07	4.2e-07	4.8e-07	3.636e-07	4.559e-07	4.191e-07	5.443e-07	4.024e-07	3.874e-07	4.247e-07	4.58e-07	4.118e-07	4.945e-07	3.731e-07	3.584e-07	5.062e-07	4.189e-07	3.705e-07
3.654e-07	4.126e-07	4.238e-07	4.398e-07	3.96e-07	3.923e-07	4.868e-07	3.991e-07	4.605e-07	4.2e-07	4.694e-07	3.455e-07	4.39e-07	4.624e-07	5.422e-07	4.317e-07	3.936e-07	4.297e-07	4.581e-07	4.236e-07	4.826e-07	3.363e-07	3.552e-07	4.676e-07	3.956e-07	3.309e-07
3.668e-07	4.341e-07	4.336e-07	3.899e-07	4.049e-07	4.05e-07	4.734e-07	3.887e-07	4.336e-07	3.499e-07	4.595e-07	3.387e-07	4.508e-07	4.63e-07	5.223e-07	3.902e-07	3.853e-07	4.643e-07	4.78e-07	4.276e-07	4.841e-07	3.689e-07	4.158e-07	5.132e-07	4.353e-07	3.452e-07
3.653e-07	4.012e-07	3.9e-07	4.31e-07	3.938e-07	4.062e-07	4.805e-07	4.115e-07	4.826e-07	3.567e-07	4.451e-07	3.683e-07	4.886e-07	4.395e-07	5.41e-07	3.533e-07	3.747e-07	4.449e-07	4.818e-07	4.319e-07	4.798e-07	3.952e-07	3.979e-07	5.194e-07	4.258e-07	3.535e-07
3.989e-07	4.293e-07	3.765e-07	4.216e-07	3.971e-07	3.806e-07	5.073e-07	4.134e-07	4.455e-07	4.196e-07	4.425e-07	3.522e-07	4.711e-07	4.241e-07	5.298e-07	3.486e-07	3.48e-07	4.512e-07	4.793e-07	4.456e-07	5.1e-07	3.995e-07	3.629e-07	5.037e-07	3.799e-07	3.54e-07
3.607e-07	3.921e-07	4.077e-07	4.236e-07	4.182e-07	4.29e-07	5.175e-07	4.472e-07	4.338e-07	3.813e-07	4.833e-07	3.47e-07	4.501e-07	4.662e-07	4.939e-07	4.006e-07	3.833e-07	4.603e-07	5.082e-07	4.929e-07	5.125e-07	4.043e-07	3.698e-07	4.921e-07	3.843e-07	3.919e-07
3.817e-07	3.983e-07	3.971e-07	4.401e-07	3.919e-07	4.268e-07	4.767e-07	4.352e-07	4.47e-07	4.103e-07	4.569e-07	3.745e-07	4.457e-07	4.096e-07	4.719e-07	3.775e-07	4.179e-07	4.676e-07	5.353e-07	4.468e-07	4.76e-07	3.995e-07	3.967e-07	5.036e-07	3.874e-07	3.827e-07
3.779e-07	3.698e-07	3.996e-07	4.344e-07	4.115e-07	4.352e-07	4.735e-07	4.393e-07	4.775e-07	4.025e-07	4.279e-07	3.773e-07	4.391e-07	4.26e-07	5.017e-07	3.401e-07	3.971e-07	4.689e-07	4.856e-07	4.352e-07	5.292e-07	3.744e-07	4.197e-07	4.943e-07	3.917e-07	3.658e-07
3.581e-07	3.839e-07	3.715e-07	4.705e-07	4.291e-07	4.062e-07	4.573e-07	4.389e-07	4.123e-07	4.086e-07	4.244e-07	3.781e-07	4.326e-07	4.383e-07	5.281e-07	3.556e-07	3.648e-07	4.735e-07	4.794e-07	4.155e-07	5.015e-07	3.846e-07	3.79e-07	5.327e-07	4.25e-07	3.799e-07
3.386e-07	3.969e-07	3.8e-07	4.921e-07	4.843e-07	3.842e-07	4.391e-07	4.3e-07	3.56e-07	4.048e-07	4.071e-07	3.425e-07	4.011e-07	4.115e-07	5.157e-07	3.821e-07	3.769e-07	4.407e-07	4.787e-07	4.317e-07	5.667e-07	3.741e-07	3.948e-07	4.784e-07	4.573e-07	3.941e-07
3.693e-07	3.457e-07	4.109e-07	4.932e-07	5.039e-07	3.999e-07	4.301e-07	4.349e-07	3.955e-07	4.513e-07	4.198e-07	3.667e-07	4.336e-07	4.741e-07	4.913e-07	4.065e-07	3.847e-07	4.236e-07	5.016e-07	4.271e-07	5.505e-07	4.062e-07	3.723e-07	4.741e-07	4.615e-07	3.914e-07
3.657e-07	3.988e-07	4.03e-07	4.786e-07	4.432e-07	3.733e-07	4.334e-07	4.735e-07	4.13e-07	4.106e-07	4.52e-07	3.475e-07	4.062e-07	4.351e-07	5.06e-07	4.151e-07	3.985e-07	4.123e-07	4.986e-07	4.026e-07	5.648e-07	4.338e-07	3.882e-07	4.686e-07	4.157e-07	3.486e-07
3.613e-07	3.743e-07	3.96e-07	4.679e-07	4.054e-07	3.818e-07	4.493e-07	4.517e-07	4.064e-07	4.175e-07	4.453e-07	3.518e-07	3.871e-07	4.365e-07	4.723e-07	3.792e-07	3.856e-07	4.048e-07	4.788e-07	3.99e-07	5.211e-07	4.228e-07	3.748e-07	4.872e-07	4.517e-07	3.614e-07
4.118e-07	3.879e-07	4.186e-07	4.085e-07	4.219e-07	4.339e-07	4.262e-07	4.093e-07	4.15e-07	3.996e-07	4.367e-07	3.779e-07	4.277e-07	4.354e-07	4.976e-07	3.609e-07	4.171e-07	4.119e-07	4.833e-07	4.036e-07	5.16e-07	4.379e-07	3.98e-07	4.857e-07	4.259e-07	3.703e-07
4.032e-07	3.792e-07	4.211e-07	4.401e-07	4.353e-07	3.914e-07	4.583e-07	4.12e-07	3.987e-07	4.198e-07	4.312e-07	4.024e-07	3.93e-07	4.358e-07	4.693e-07	3.942e-07	4.069e-07	3.93e-07	4.542e-07	3.941e-07	4.865e-07	4.488e-07	4.003e-07	4.648e-07	4.153e-07	3.702e-07
3.623e-07	3.955e-07	4.357e-07	4.654e-07	4.425e-07	4.34e-07	4.538e-07	4.119e-07	4.371e-07	4.191e-07	4.009e-07	3.775e-07	4.308e-07	4.459e-07	5.088e-07	4.026e-07	3.749e-07	4.043e-07	4.435e-07	3.805e-07	4.52e-07	4.632e-07	3.705e-07	4.842e-07	4.034e-07	3.474e-07
3.681e-07	3.932e-07	4.1e-07	4.805e-07	4.224e-07	4.688e-07	5.142e-07	4.2e-07	4.259e-07	4.287e-07	4.09e-07	3.822e-07	4.431e-07	4.278e-07	5.078e-07	3.511e-07	3.745e-07	4.081e-07	4.405e-07	4.017e-07	4.958e-07	4.459e-07	3.773e-07	4.629e-07	4.036e-07	3.498e-07
3.432e-07	3.928e-07	4.197e-07	4.965e-07	4.145e-07	4.4e-07	4.75e-07	4.419e-07	3.852e-07	4.283e-07	4.415e-07	3.983e-07	4.377e-07	4.706e-07	4.611e-07	3.524e-07	3.793e-07	4.421e-07	4.452e-07	4.377e-07	4.505e-07	4.062e-07	3.627e-07	4.956e-07	4.4e-07	3.496e-07
3.739e-07	4.146e-07	4.234e-07	4.668e-07	4.151e-07	4.017e-07	4.92e-07	4.715e-07	4.026e-07	3.888e-07	4.454e-07	3.944e-07	4.455e-07	4.842e-07	4.961e-07	3.776e-07	4.167e-07	3.981e-07	4.467e-07	4.272e-07	4.832e-07	3.886e-07	3.847e-07	5.416e-07	4.307e-07	3.343e-07
3.396e-07	4.282e-07	4.224e-07	4.561e-07	4.111e-07	3.685e-07	5.142e-07	4.16e-07	4.126e-07	4.228e-07	4.513e-07	3.812e-07	5.044e-07	4.284e-07	4.966e-07	3.991e-07	4.116e-07	4.323e-07	4.565e-07	3.992e-07	5.068e-07	3.984e-07	4.008e-07	5.128e-07	4.515e-07	3.711e-07
3.483e-07	4.196e-07	3.839e-07	4.528e-07	4.361e-07	4.189e-07	5.13e-07	4.317e-07	3.876e-07	4.318e-07	4.37e-07	3.731e-07	4.701e-07	4.439e-07	4.612e-07	3.978e-07	4.151e-07	4.121e-07	4.28e-07	4.43e-07	5.107e-07	4.488e-07	3.828e-07	5.062e-07	5.008e-07	3.8e-07
3.413e-07	4.002e-07	3.666e-07	4.496e-07	4.156e-07	4.079e-07	5.228e-07	4.447e-07	3.82e-07	4.632e-07	4.471e-07	3.813e-07	4.601e-07	4.141e-07	4.636e-07	3.504e-07	3.915e-07	4.297e-07	4.409e-07	4.518e-07	5.381e-07	4.054e-07	3.923e-07	5.087e-07	4.814e-07	3.718e-07
3.528e-07	3.968e-07	3.647e-07	4.864e-07	4.194e-07	4.147e-07	5.066e-07	4.331e-07	3.725e-07	4.801e-07	4.527e-07	3.624e-07	4.717e-07	4.609e-07	4.948e-07	3.689e-07	3.963e-07	3.848e-07	4.291e-07	3.984e-07	5.381e-07	4.159e-07	3.608e-07	5.119e-07	4.979e-07	3.746e-07
3.459e-07	4.105e-07	3.451e-07	4.474e-07	3.683e-07	3.911e-07	4.894e-07	4.666e-07	4.05e-07	5.307e-07	4.19e-07	3.391e-07	4.475e-07	4.184e-07	4.936e-07	3.676e-07	3.729e-07	3.909e-07	4.643e-07	3.971e-07	4.895e-07	4.233e-07	3.966e-07	4.918e-07	4.6e-07	3.615e-07
3.79e-07	3.985e-07	3.938e-07	4.501e-07	3.385e-07	3.837e-07	5.314e-07	4.185e-07	4.281e-07	5.051e-07	4.696e-07	3.786e-07	4.425e-07	4.366e-07	5.012e-07	3.584e-07	3.974e-07	3.715e-07	4.707e-07	4.25e-07	5.394e-07	4.043e-07	3.408e-07	4.93e-07	4.468e-07	3.497e-07
3.96e-07	3.864e-07	3.868e-07	4.692e-07	3.507e-07	3.481e-07	4.972e-07	4.121e-07	4.259e-07	5.087e-07	4.411e-07	3.602e-07	4.951e-07	4.146e-07	4.725e-07	4.052e-07	4.301e-07	3.963e-07	4.735e-07	3.725e-07	5.15e-07	3.8e-07	3.719e-07	4.463e-07	4.484e-07	3.573e-07
3.983e-07	3.971e-07	4.048e-07	4.678e-07	3.334e-07	3.786e-07	5.029e-07	3.967e-07	4.289e-07	4.776e-07	4.571e-07	3.503e-07	4.721e-07	4.481e-07	4.979e-07	3.537e-07	3.922e-07	3.54e-07	4.379e-07	4.242e-07	5.011e-07	3.61e-07	3.351e-07	4.303e-07	4.384e-07	3.689e-07
3.375e-07	3.85e-07	4.188e-07	4.376e-07	3.532e-07	3.957e-07	5.003e-07	3.659e-07	4.134e-07	4.782e-07	4.044e-07	3.926e-07	4.539e-07	4.197e-07	4.827e-07	3.715e-07	3.975e-07	3.49e-07	4.846e-07	4.372e-07	5.442e-07	3.831e-07	3.347e-07	4.47e-07	4.588e-07	3.265e-07
3.775e-07	3.922e-07	4.273e-07	4.287e-07	4.167e-07	3.659e-07	4.693e-07	3.771e-07	3.675e-07	4.93e-07	4.305e-07	3.557e-07	4.594e-07	4.641e-07	4.264e-07	4.117e-07	3.977e-07	3.916e-07	4.561e-07	4.069e-07	5.397e-07	3.727e-07	3.524e-07	4.445e-07	5.002e-07	3.262e-07
3.575e-07	3.998e-07	3.82e-07	4.338e-07	4.096e-07	3.545e-07	5.478e-07	4.188e-07	3.907e-07	4.88e-07	4.383e-07	3.565e-07	4.758e-07	4.433e-07	4.558e-07	4.296e-07	4.109e-07	4.127e-07	4.496e-07	4.407e-07	5.441e-07	3.928e-07	3.963e-07	4.002e-07	4.882e-07	3.363e-07
3.836e-07	4.015e-07	3.895e-07	4.238e-07	4.003e-07	3.78e-07	4.949e-07	4.295e-07	3.969e-07	4.923e-07	4.549e-07	3.411e-07	4.972e-07	4.299e-07	4.987e-07	4.142e-07	3.772e-07	4.304e-07	4.815e-07	4.783e-07	5.071e-07	4.102e-07	4.167e-07	4.409e-07	4.538e-07	3.112e-07
3.512e-07	3.871e-07	4.048e-07	4.152e-07	4.3e-07	3.672e-07	5.172e-07	4.508e-07	4.112e-07	4.528e-07	4.295e-07	3.627e-07	4.561e-07	4.601e-07	4.578e-07	4.245e-07	3.958e-07	4.39e-07	4.803e-07	4.606e-07	5.272e-07	4.388e-07	3.897e-07	4.54e-07	4.53e-07	3.845e-07
3.616e-07	4.123e-07	4.52e-07	4.124e-07	3.735e-07	4.106e-07	5.103e-07	4.043e-07	3.735e-07	4.666e-07	4.172e-07	3.421e-07	4.83e-07	4.813e-07	4.427e-07	4.473e-07	4.181e-07	4.331e-07	4.298e-07	4.474e-07	4.883e-07	3.805e-07	3.654e-07	4.845e-07	4.506e-07	3.524e-07
3.323e-07	4.126e-07	3.963e-07	4.281e-07	3.846e-07	4.048e-07	5.298e-07	4.461e-07	4.006e-07	4.761e-07	4.377e-07	3.9e-07	4.464e-07	4.125e-07	4.673e-07	3.9e-07	3.616e-07	4.089e-07	4.038e-07	4.365e-07	4.874e-07	3.753e-07	4.098e-07	4.431e-07	4.285e-07	3.673e-07
3.254e-07	4.054e-07	4.096e-07	4.626e-07	3.907e-07	4.032e-07	5.055e-07	4.609e-07	4.164e-07	5.142e-07	4.281e-07	3.515e-07	4.691e-07	4.807e-07	4.65e-07	4.181e-07	3.395e-07	4.508e-07	4.474e-07	3.864e-07	4.74e-07	3.994e-07	3.719e-07	4.786e-07	4.534e-07	3.523e-07
3.721e-07	3.89e-07	4.425e-07	4.288e-07	3.922e-07	4.243e-07	5.18e-07	5.147e-07	3.839e-07	4.934e-07	4.466e-07	3.529e-07	4.791e-07	4.815e-07	4.165e-07	3.985e-07	3.696e-07	4.108e-07	4.205e-07	4.157e-07	4.607e-07	3.774e-07	3.8e-07	4.931e-07	4.123e-07	3.996e-07
3.589e-07	4.225e-07	4.618e-07	4.015e-07	3.665e-07	3.816e-07	5.131e-07	5.211e-07	4.177e-07	4.843e-07	4.588e-07	3.557e-07	4.473e-07	4.722e-07	4.16e-07	4.421e-07	3.901e-07	4.251e-07	4.358e-07	4.309e-07	4.479e-07	4.048e-07	3.872e-07	4.558e-07	3.898e-07	4.262e-07
3.618e-07	4.634e-07	4.224e-07	4.298e-07	4.02e-07	4.002e-07	5.2e-07	4.956e-07	4.211e-07	4.749e-07	4.398e-07	4.029e-07	4.563e-07	4.708e-07	4.864e-07	4.113e-07	3.76e-07	3.914e-07	4.017e-07	4.426e-07	4.782e-07	4.078e-07	3.921e-07	4.467e-07	3.867e-07	3.851e-07
3.471e-07	4.69e-07	4.218e-07	4.731e-07	3.917e-07	3.901e-07	4.723e-07	4.504e-07	3.997e-07	4.859e-07	4.525e-07	3.682e-07	4.328e-07	4.545e-07	4.685e-07	4.054e-07	3.882e-07	3.936e-07	4.122e-07	4.476e-07	4.563e-07	4.013e-07	3.873e-07	4.384e-07	3.941e-07	3.868e-07
3.541e-07	4.337e-07	4.096e-07	4.24e-07	3.856e-07	4.313e-07	4.184e-07	4.28e-07	3.89e-07	4.724e-07	4.646e-07	3.555e-07	4.392e-07	4.603e-07	4.159e-07	3.903e-07	3.801e-07	4.279e-07	4.333e-07	4.41e-07	4.1e-07	3.802e-07	3.813e-07	4.68e-07	3.857e-07	3.704e-07
3.789e-07	4.124e-07	4.206e-07	4.497e-07	4.14e-07	4.355e-07	4.387e-07	4.571e-07	4.024e-07	4.824e-07	4.434e-07	3.872e-07	4.395e-07	4.45e-07	4.313e-07	4.49e-07	3.753e-07	4.173e-07	4.268e-07	4.323e-07	4.095e-07	3.803e-07	4.135e-07	4.809e-07	3.832e-07	3.677e-07
3.906e-07	4.021e-07	4.316e-07	4.001e-07	3.725e-07	4.114e-07	4.622e-07	4.606e-07	4.08e-07	4.378e-07	4.37e-07	3.791e-07	4.276e-07	4.391e-07	4.023e-07	4.506e-07	4.077e-07	4.137e-07	4.418e-07	4e-07	4.382e-07	3.801e-07	4.071e-07	4.454e-07	4.291e-07	3.707e-07
3.517e-07	4.21e-07	4.689e-07	3.924e-07	4.185e-07	4.665e-07	4.535e-07	4.695e-07	3.805e-07	4.546e-07	4.425e-07	3.591e-07	3.899e-07	4.729e-07	4.104e-07	4.219e-07	4.123e-07	4.166e-07	4.583e-07	4.192e-07	4.368e-07	3.682e-07	3.716e-07	4.541e-07	4.13e-07	3.791e-07
3.819e-07	4.39e-07	4.715e-07	3.888e-07	4.069e-07	4.369e-07	4.523e-07	4.88e-07	4.101e-07	4.097e-07	4.383e-07	3.88e-07	4.366e-07	5.069e-07	4.445e-07	4.45e-07	3.985e-07	4.458e-07	4.465e-07	4.476e-07	4.17e-07	3.831e-07	3.87e-07	4.827e-07	3.751e-07	4.127e-07
3.871e-07	4.152e-07	5.085e-07	3.865e-07	4.085e-07	4.587e-07	4.482e-07	5.043e-07	3.975e-07	4.107e-07	4.641e-07	4.067e-07	4.416e-07	5.358e-07	4.598e-07	4.443e-07	4.069e-07	4.667e-07	4.339e-07	4.575e-07	3.996e-07	3.75e-07	4.174e-07	4.674e-07	3.572e-07	3.891e-07
3.45e-07	4.252e-07	4.601e-07	3.61e-07	3.952e-07	4.243e-07	4.544e-07	5.047e-07	3.893e-07	3.889e-07	4.4e-07	3.906e-07	4.432e-07	4.889e-07	4.334e-07	4.372e-07	3.97e-07	4.605e-07	4.313e-07	4.299e-07	4.091e-07	3.531e-07	4.242e-07	4.928e-07	4.338e-07	4.23e-07
3.645e-07	4.163e-07	4.337e-07	3.989e-07	3.618e-07	4.577e-07	4.782e-07	5.18e-07	3.86e-07	3.997e-07	4.416e-07	4.029e-07	3.994e-07	4.981e-07	4.569e-07	3.989e-07	4.461e-07	4.298e-07	4.413e-07	4.454e-07	4.368e-07	3.618e-07	3.537e-07	4.604e-07	4.189e-07	3.993e-07
4.015e-07	4.404e-07	4.103e-07	4.512e-07	3.839e-07	4.342e-07	4.709e-07	5.167e-07	3.917e-07	4.136e-07	4.506e-07	3.736e-07	4.281e-07	4.539e-07	4.666e-07	4.083e-07	3.953e-07	4.083e-07	4.704e-07	4.344e-07	4.443e-07	3.932e-07	3.778e-07	4.688e-07	4.366e-07	4.044e-07
3.808e-07	4.279e-07	3.802e-07	4.154e-07	3.836e-07	4.441e-07	4.57e-07	4.77e-07	3.901e-07	4.375e-07	4.812e-07	4.109e-07	4.568e-07	3.981e-07	4.602e-07	4.138e-07	4.025e-07	4.442e-07	4.155e-07	4.589e-07	4.191e-07	3.756e-07	4.023e-07	4.915e-07	4.063e-07	3.564e-07
3.826e-07	4.12e-07	4.157e-07	4.32e-07	3.652e-07	4.147e-07	4.8e-07	5.028e-07	3.948e-07	5.097e-07	5.019e-07	3.389e-07	4.317e-07	3.858e-07	4.58e-07	4.224e-07	4.65e-07	4.468e-07	4.177e-07	4.679e-07	4.387e-07	4.006e-07	4e-07	4.912e-07	3.796e-07	3.692e-07
3.637e-07	4.219e-07	4.061e-07	4.705e-07	3.45e-07	4.265e-07	4.583e-07	4.94e-07	4.349e-07	4.37e-07	5.014e-07	3.607e-07	4.21e-07	3.872e-07	4.722e-07	3.695e-07	4.781e-07	4.645e-07	3.841e-07	4.569e-07	4.745e-07	4.338e-07	3.536e-07	4.443e-07	3.785e-07	3.65e-07
3.55e-07	3.947e-07	4.15e-07	4.459e-07	3.302e-07	4.311e-07	4.83e-07	4.602e-07	4.342e-07	4.535e-07	4.922e-07	3.661e-07	3.894e-07	3.846e-07	4.327e-07	3.823e-07	4.695e-07	4.335e-07	3.944e-07	4.972e-07	4.058e-07	4.248e-07	3.825e-07	4.936e-07	3.844e-07	3.573e-07
3.504e-07	3.918e-07	4.117e-07	4.949e-07	3.713e-07	4.147e-07	4.365e-07	4.886e-07	4.609e-07	4.735e-07	4.75e-07	3.905e-07	4.464e-07	3.678e-07	3.867e-07	4.295e-07	4.381e-07	3.761e-07	4.285e-07	4.695e-07	3.993e-07	4.296e-07	3.646e-07	4.953e-07	4.186e-07	3.56e-07
3.721e-07	4.087e-07	4.24e-07	4.772e-07	3.995e-07	3.956e-07	3.905e-07	4.471e-07	4.364e-07	4.337e-07	4.074e-07	3.565e-07	4.259e-07	3.862e-07	4.028e-07	4.18e-07	4.601e-07	4.092e-07	4.124e-07	4.564e-07	4.214e-07	4e-07	3.731e-07	4.624e-07	3.999e-07	3.685e-07
3.871e-07	4.081e-07	4.341e-07	4.755e-07	4.33e-07	3.989e-07	4.509e-07	4.442e-07	4.48e-07	4.003e-07	3.885e-07	3.827e-07	4.584e-07	4.406e-07	3.987e-07	4.544e-07	4.664e-07	4.017e-07	4.066e-07	4.541e-07	4.075e-07	4.246e-07	4.091e-07	4.325e-07	3.966e-07	4.251e-07
3.885e-07	3.979e-07	4.267e-07	4.423e-07	3.829e-07	3.885e-07	4.27e-07	4.38e-07	4.163e-07	3.726e-07	4.099e-07	3.681e-07	4.422e-07	4.867e-07	4.222e-07	4.375e-07	4.522e-07	3.556e-07	4.035e-07	4.632e-07	4.106e-07	3.983e-07	4.035e-07	4.482e-07	4.085e-07	4.089e-07
3.71e-07	4.476e-07	4.244e-07	4.441e-07	3.978e-07	3.701e-07	4.313e-07	4.622e-07	4.513e-07	3.902e-07	3.862e-07	3.262e-07	4.489e-07	4.462e-07	4.4e-07	4.177e-07	4.732e-07	4.067e-07	3.966e-07	4.627e-07	3.723e-07	3.904e-07	3.998e-07	4.477e-07	3.944e-07	4.325e-07
3.669e-07	4.125e-07	3.992e-07	4.838e-07	4.232e-07	4.025e-07	4.436e-07	5.014e-07	4.061e-07	3.727e-07	4.225e-07	3.686e-07	4.8e-07	4.477e-07	4.742e-07	3.692e-07	4.581e-07	4.554e-07	4.061e-07	4.769e-07	4.061e-07	3.655e-07	3.917e-07	4.322e-07	3.814e-07	4.226e-07
3.559e-07	4.247e-07	4.215e-07	4.9e-07	4.271e-07	4.112e-07	4.067e-07	4.385e-07	4.008e-07	3.809e-07	4.659e-07	3.829e-07	5.067e-07	4.227e-07	4.2e-07	3.725e-07	4.525e-07	4.438e-07	3.942e-07	4.644e-07	3.976e-07	3.937e-07	3.917e-07	4.12e-07	3.698e-07	3.944e-07
3.846e-07	4.778e-07	3.807e-07	4.87e-07	4.504e-07	4.065e-07	4.307e-07	4.544e-07	3.833e-07	3.86e-07	4.872e-07	3.705e-07	4.859e-07	4.5e-07	4.241e-07	3.711e-07	4.239e-07	4.472e-07	3.977e-07	4.793e-07	4.024e-07	4.308e-07	3.709e-07	4.599e-07	3.958e-07	4.365e-07
3.798e-07	4.44e-07	3.881e-07	5.425e-07	4.645e-07	4.044e-07	4.325e-07	4.746e-07	4.179e-07	3.537e-07	4.37e-07	4.367e-07	4.552e-07	4.23e-07	4.218e-07	3.83e-07	4.004e-07	4.465e-07	4.04e-07	4.691e-07	3.755e-07	4.09e-07	3.735e-07	4.464e-07	3.909e-07	4.21e-07
3.658e-07	3.891e-07	4.19e-07	5.262e-07	4.414e-07	4.093e-07	4.044e-07	4.799e-07	3.531e-07	3.575e-07	4.554e-07	3.41e-07	4.329e-07	4.598e-07	4.398e-07	3.948e-07	3.875e-07	4.153e-07	4.266e-07	4.482e-07	4.419e-07	4.484e-07	4.202e-07	4.709e-07	3.918e-07	4.114e-07
3.877e-07	3.797e-07	4.282e-07	5.096e-07	4.329e-07	4.003e-07	4.105e-07	4.64e-07	3.799e-07	3.975e-07	4.593e-07	3.741e-07	4.445e-07	4.7e-07	4.328e-07	4.082e-07	3.984e-07	4.344e-07	4.313e-07	4.201e-07	4.2e-07	4.901e-07	3.906e-07	4.647e-07	3.947e-07	4.399e-07
3.689e-07	4.023e-07	4.499e-07	5.057e-07	4.469e-07	4.18e-07	3.896e-07	4.973e-07	4.186e-07	3.642e-07	4.581e-07	3.945e-07	4.803e-07	4.432e-07	4.897e-07	3.767e-07	3.851e-07	4.487e-07	4.459e-07	4.732e-07	4.081e-07	4.524e-07	3.628e-07	4.61e-07	4.234e-07	4.26e-07
3.873e-07	3.785e-07	4.512e-07	4.746e-07	4.691e-07	4.47e-07	3.956e-07	4.63e-07	4.113e-07	3.889e-07	4.515e-07	3.909e-07	4.666e-07	4.795e-07	4.674e-07	4.298e-07	4.201e-07	4.394e-07	4.322e-07	4.519e-07	4.396e-07	4.716e-07	3.913e-07	4.614e-07	4.099e-07	4.215e-07
4.029e-07	4.107e-07	4.333e-07	4.558e-07	4.404e-07	3.649e-07	4.563e-07	4.295e-07	4.219e-07	3.975e-07	4.705e-07	4.576e-07	4.951e-07	4.504e-07	4.526e-07	4.222e-07	4.119e-07	4.372e-07	4.374e-07	4.248e-07	4.39e-07	4.742e-07	3.536e-07	4.636e-07	3.642e-07	4.388e-07
3.97e-07	3.883e-07	4.462e-07	4.537e-07	4.579e-07	3.653e-07	4.559e-07	4.535e-07	4.196e-07	4.109e-07	4.873e-07	4.433e-07	4.611e-07	4.283e-07	4.884e-07	4.36e-07	3.562e-07	4.515e-07	4.265e-07	4.092e-07	4.735e-07	4.744e-07	4.004e-07	4.359e-07	4.152e-07	4.178e-07
4.028e-07	4.221e-07	4.508e-07	4.465e-07	4.406e-07	3.929e-07	4.056e-07	4.113e-07	3.838e-07	4.013e-07	4.869e-07	4.462e-07	4.555e-07	3.847e-07	4.577e-07	4.43e-07	3.699e-07	4.439e-07	4.109e-07	4.183e-07	4.446e-07	4.443e-07	3.603e-07	4.451e-07	3.82e-07	4.51e-07
3.837e-07	3.542e-07	4.848e-07	4.443e-07	4.067e-07	4.118e-07	3.914e-07	4.226e-07	4.078e-07	4.515e-07	4.815e-07	4.432e-07	4.814e-07	4.237e-07	4.923e-07	4.286e-07	4.057e-07	4.544e-07	4.277e-07	4.369e-07	4.187e-07	4.328e-07	3.682e-07	4.575e-07	3.897e-07	4.173e-07
3.828e-07	3.54e-07	4.821e-07	4.701e-07	4.131e-07	4.054e-07	3.878e-07	4.74e-07	4.28e-07	3.83e-07	4.914e-07	4.402e-07	4.604e-07	3.995e-07	5.084e-07	4.404e-07	3.87e-07	4.393e-07	4.289e-07	4.362e-07	4.478e-07	4.008e-07	3.755e-07	4.477e-07	3.898e-07	3.93e-07
3.823e-07	3.511e-07	4.427e-07	4.878e-07	4.189e-07	3.818e-07	3.952e-07	4.744e-07	4.152e-07	4.475e-07	5.219e-07	4.008e-07	4.7e-07	4.25e-07	4.671e-07	4.281e-07	3.695e-07	4.461e-07	4.385e-07	4.111e-07	4.198e-07	4.11e-07	4.261e-07	4.511e-07	4.34e-07	3.966e-07
4.11e-07	3.669e-07	4.504e-07	4.893e-07	4.115e-07	3.59e-07	4.01e-07	4.756e-07	4.194e-07	4.134e-07	4.819e-07	4.275e-07	4.597e-07	4.525e-07	4.704e-07	4.281e-07	4.049e-07	4.219e-07	4.533e-07	4.102e-07	4.213e-07	4.081e-07	4.282e-07	4.669e-07	3.928e-07	3.938e-07
3.934e-07	4.02e-07	4.612e-07	4.598e-07	4.179e-07	3.731e-07	3.739e-07	5.066e-07	3.778e-07	4.193e-07	4.727e-07	4.093e-07	4.343e-07	4.591e-07	5.086e-07	4.032e-07	4.166e-07	4.618e-07	4.391e-07	4.351e-07	4.62e-07	4.233e-07	4.076e-07	4.934e-07	3.589e-07	3.992e-07
3.968e-07	3.607e-07	4.387e-07	4.991e-07	4.32e-07	3.59e-07	4.158e-07	4.444e-07	4.11e-07	3.87e-07	4.513e-07	4.055e-07	4.699e-07	4.221e-07	4.862e-07	4.17e-07	4.117e-07	4.383e-07	4.121e-07	4.412e-07	5.051e-07	4.258e-07	3.838e-07	4.609e-07	3.613e-07	4.254e-07
3.731e-07	3.908e-07	4.518e-07	4.776e-07	4.117e-07	3.657e-07	4.389e-07	4.314e-07	4.479e-07	3.88e-07	4.619e-07	3.982e-07	4.498e-07	4.134e-07	5.063e-07	4.431e-07	3.97e-07	4.242e-07	4.38e-07	4.366e-07	4.578e-07	4.185e-07	3.764e-07	4.654e-07	3.681e-07	4.358e-07
3.415e-07	3.652e-07	4.498e-07	4.587e-07	4.238e-07	3.882e-07	4.442e-07	4.228e-07	4.101e-07	3.911e-07	4.819e-07	3.992e-07	4.416e-07	4.551e-07	4.697e-07	4.743e-07	3.979e-07	4.3e-07	4.518e-07	4.153e-07	4.888e-07	4.435e-07	3.522e-07	4.632e-07	3.719e-07	4.05e-07
3.757e-07	3.477e-07	4.402e-07	4.808e-07	4.222e-07	3.884e-07	4.697e-07	4.121e-07	3.83e-07	3.939e-07	4.506e-07	3.896e-07	4.342e-07	4.109e-07	4.457e-07	4.447e-07	4.621e-07	4.177e-07	4.551e-07	3.902e-07	5.063e-07	4.909e-07	3.862e-07	4.574e-07	3.555e-07	3.922e-07
3.874e-07	3.794e-07	4.983e-07	4.906e-07	4.46e-07	4.121e-07	5e-07	4.484e-07	3.519e-07	3.98e-07	4.027e-07	3.86e-07	4.25e-07	3.892e-07	4.451e-07	4.438e-07	4.57e-07	4.784e-07	4.217e-07	3.948e-07	5.192e-07	4.368e-07	3.981e-07	4.355e-07	3.541e-07	3.75e-07
3.706e-07	3.604e-07	4.523e-07	4.633e-07	4.626e-07	3.998e-07	4.978e-07	4.217e-07	3.464e-07	3.811e-07	4.58e-07	3.863e-07	4.445e-07	3.612e-07	4.349e-07	4.258e-07	4.206e-07	4.427e-07	4.493e-07	4.074e-07	4.851e-07	4.36e-07	3.707e-07	4.251e-07	3.608e-07	4.021e-07
3.788e-07	3.762e-07	4.611e-07	5.163e-07	4.3e-07	3.766e-07	4.997e-07	4.487e-07	4.217e-07	3.761e-07	4.189e-07	3.714e-07	4.34e-07	3.722e-07	4.216e-07	3.644e-07	4.005e-07	4.426e-07	4.535e-07	3.725e-07	4.897e-07	3.908e-07	3.961e-07	4.296e-07	3.639e-07	3.997e-07
4.002e-07	3.72e-07	4.433e-07	4.692e-07	4.091e-07	3.686e-07	4.783e-07	4.348e-07	3.509e-07	4.189e-07	4.203e-07	3.714e-07	4.14e-07	3.837e-07	4.611e-07	4.111e-07	3.834e-07	4.532e-07	4.37e-07	3.921e-07	4.607e-07	4.218e-07	4.193e-07	4.438e-07	3.315e-07	4.369e-07
4.522e-07	3.716e-07	4.445e-07	4.438e-07	4.3e-07	4.135e-07	4.491e-07	3.987e-07	4.048e-07	4.349e-07	3.785e-07	3.518e-07	4.25e-07	3.977e-07	4.825e-07	4.25e-07	3.689e-07	4.273e-07	3.987e-07	4.109e-07	4.553e-07	4.141e-07	3.662e-07	4.411e-07	3.499e-07	4.075e-07
4.298e-07	4.084e-07	4.881e-07	3.781e-07	4.565e-07	4.312e-07	4.311e-07	4.24e-07	3.996e-07	4.563e-07	3.809e-07	3.598e-07	3.998e-07	4.237e-07	4.123e-07	3.815e-07	4.169e-07	4.525e-07	3.721e-07	4.391e-07	4.947e-07	4.136e-07	3.743e-07	4.459e-07	3.526e-07	4.38e-07
4.372e-07	3.94e-07	4.111e-07	3.647e-07	4.541e-07	4.176e-07	4.259e-07	4.299e-07	3.852e-07	5.081e-07	4.046e-07	3.855e-07	3.889e-07	3.835e-07	4.086e-07	3.557e-07	3.747e-07	4.469e-07	4.196e-07	4.97e-07	4.783e-07	3.812e-07	4.128e-07	4.533e-07	3.716e-07	4.39e-07
4.456e-07	3.86e-07	4.656e-07	3.982e-07	4.545e-07	4.116e-07	4.136e-07	4.553e-07	4.331e-07	4.888e-07	4.123e-07	3.698e-07	3.949e-07	4.216e-07	4.546e-07	4.003e-07	3.839e-07	4.63e-07	4.311e-07	5.238e-07	4.857e-07	3.887e-07	3.765e-07	4.242e-07	3.961e-07	4.449e-07
4.616e-07	4.059e-07	4.836e-07	4.576e-07	4.606e-07	3.769e-07	4.311e-07	4.475e-07	3.772e-07	4.862e-07	4.274e-07	4.005e-07	4.059e-07	4.232e-07	4.519e-07	4.413e-07	4.29e-07	4.787e-07	4.567e-07	4.672e-07	4.826e-07	3.709e-07	4.01e-07	4.439e-07	4.061e-07	4.62e-07
4.157e-07	3.722e-07	4.88e-07	4.617e-07	3.985e-07	3.749e-07	4.137e-07	4.341e-07	4.076e-07	4.766e-07	4.436e-07	4.018e-07	4.165e-07	4.347e-07	4.197e-07	3.885e-07	4.227e-07	4.402e-07	4.344e-07	4.587e-07	4.933e-07	3.833e-07	3.597e-07	4.42e-07	4.178e-07	4.598e-07
4.372e-07	3.749e-07	4.741e-07	4.49e-07	4.068e-07	3.76e-07	4.382e-07	4.572e-07	4.921e-07	5.07e-07	4.46e-07	4.055e-07	4.252e-07	4.145e-07	4.359e-07	3.955e-07	4.202e-07	4.456e-07	4.151e-07	4.646e-07	4.822e-07	3.728e-07	3.634e-07	4.452e-07	4.071e-07	4.321e-07
4.602e-07	3.806e-07	4.488e-07	4.729e-07	4.11e-07	4.083e-07	4.475e-07	4.167e-07	4.63e-07	4.825e-07	4.55e-07	3.85e-07	4.104e-07	4.09e-07	4.296e-07	3.75e-07	4.406e-07	4.377e-07	4.244e-07	4.245e-07	4.6e-07	4.06e-07	4.07e-07	4.534e-07	3.819e-07	4.348e-07
4.326e-07	4.106e-07	4.272e-07	4.623e-07	4.358e-07	3.999e-07	4.035e-07	3.942e-07	4.045e-07	4.786e-07	4.328e-07	3.46e-07	3.885e-07	3.962e-07	4.073e-07	3.908e-07	4.367e-07	4.538e-07	3.925e-07	4.349e-07	4.51e-07	3.97e-07	3.742e-07	4.506e-07	3.748e-07	4.143e-07
3.594e-07	3.945e-07	4.177e-07	4.516e-07	4.361e-07	3.706e-07	3.799e-07	4.202e-07	4.023e-07	4.715e-07	4.518e-07	3.551e-07	3.786e-07	3.848e-07	4.12e-07	3.702e-07	4.147e-07	4.309e-07	4.286e-07	4.682e-07	4.645e-07	4.104e-07	4.209e-07	3.955e-07	4.21e-07	4.127e-07
3.73e-07	4.304e-07	3.895e-07	4.298e-07	3.782e-07	3.83e-07	4.099e-07	3.887e-07	4.053e-07	4.617e-07	4.775e-07	3.668e-07	3.798e-07	3.544e-07	4.049e-07	3.529e-07	4.101e-07	4.213e-07	4.374e-07	4.647e-07	4.36e-07	4.074e-07	3.794e-07	4.331e-07	3.821e-07	3.943e-07
4.01e-07	4.25e-07	3.916e-07	4.3e-07	3.83e-07	3.64e-07	4.419e-07	3.541e-07	4.099e-07	4.77e-07	5.209e-07	3.485e-07	3.89e-07	4.038e-07	4.097e-07	3.603e-07	3.84e-07	4.565e-07	4.161e-07	4.666e-07	4.589e-07	3.914e-07	3.998e-07	4.308e-07	4.218e-07	4.089e-07
4.332e-07	4.508e-07	4.373e-07	3.939e-07	3.911e-07	3.588e-07	4.258e-07	4.184e-07	4.161e-07	4.787e-07	4.886e-07	3.339e-07	3.949e-07	4.025e-07	4.373e-07	4.113e-07	3.751e-07	4.775e-07	4.073e-07	4.75e-07	4.662e-07	4.273e-07	3.662e-07	4.272e-07	3.891e-07	3.828e-07
4.585e-07	4.251e-07	4.3e-07	4.189e-07	3.748e-07	3.704e-07	3.786e-07	4.333e-07	3.663e-07	4.635e-07	4.607e-07	3.646e-07	4.268e-07	3.768e-07	4.813e-07	4.015e-07	3.685e-07	4.803e-07	4.354e-07	5.031e-07	4.456e-07	4.328e-07	3.533e-07	4.403e-07	3.595e-07	3.754e-07
4.619e-07	4.177e-07	4.564e-07	4.27e-07	3.77e-07	3.829e-07	4.246e-07	4.017e-07	3.837e-07	4.921e-07	4.199e-07	4.07e-07	3.757e-07	3.684e-07	4.219e-07	3.524e-07	3.756e-07	5.3e-07	4.183e-07	4.893e-07	4.729e-07	4.366e-07	3.6e-07	4.606e-07	3.537e-07	3.478e-07
4.708e-07	4.203e-07	4.291e-07	4.241e-07	3.877e-07	3.6e-07	3.993e-07	4.333e-07	3.778e-07	4.442e-07	4.661e-07	3.777e-07	4.059e-07	3.675e-07	3.991e-07	3.506e-07	3.685e-07	4.563e-07	4.222e-07	4.826e-07	4.81e-07	3.915e-07	3.543e-07	4.676e-07	3.326e-07	3.755e-07
4.564e-07	4.137e-07	4.342e-07	4.144e-07	3.567e-07	3.697e-07	3.562e-07	3.844e-07	3.965e-07	4.653e-07	4.269e-07	4.111e-07	4.178e-07	3.632e-07	4.405e-07	3.946e-07	3.801e-07	4.698e-07	3.798e-07	4.686e-07	4.965e-07	3.636e-07	3.772e-07	4.217e-07	3.597e-07	3.943e-07
4.238e-07	3.984e-07	4.13e-07	4.393e-07	3.706e-07	4.414e-07	3.816e-07	4.186e-07	3.686e-07	4.324e-07	4.312e-07	3.859e-07	3.951e-07	4.016e-07	3.84e-07	3.844e-07	3.674e-07	4.681e-07	3.597e-07	4.799e-07	4.66e-07	3.739e-07	3.604e-07	4.242e-07	3.746e-07	3.721e-07
4.509e-07	3.919e-07	4.693e-07	4.263e-07	3.983e-07	3.657e-07	3.506e-07	4.897e-07	3.879e-07	4.64e-07	4.063e-07	3.609e-07	4.11e-07	3.962e-07	3.873e-07	4.151e-07	3.548e-07	4.489e-07	3.968e-07	4.507e-07	4.837e-07	3.648e-07	3.64e-07	4.734e-07	3.565e-07	3.836e-07
4.327e-07	3.929e-07	4.739e-07	4.588e-07	3.924e-07	3.987e-07	3.547e-07	4.436e-07	3.942e-07	4.26e-07	4.352e-07	3.907e-07	3.886e-07	3.847e-07	3.979e-07	3.792e-07	3.764e-07	5.088e-07	4.084e-07	4.304e-07	5.219e-07	3.95e-07	4.245e-07	4.765e-07	3.855e-07	4.18e-07
4.11e-07	3.614e-07	4.414e-07	4.505e-07	3.512e-07	3.903e-07	4.046e-07	4.388e-07	3.992e-07	4.404e-07	4.446e-07	3.93e-07	3.981e-07	4.095e-07	4.385e-07	3.9e-07	3.663e-07	4.854e-07	4.11e-07	4.317e-07	5.532e-07	4.137e-07	3.847e-07	4.463e-07	3.822e-07	4.52e-07
4.004e-07	3.96e-07	4.079e-07	4.483e-07	3.489e-07	3.857e-07	4.25e-07	4.173e-07	4.253e-07	4.251e-07	3.981e-07	3.701e-07	4.494e-07	4.027e-07	4.545e-07	3.911e-07	4.103e-07	4.963e-07	4.129e-07	3.968e-07	5.202e-07	4.578e-07	3.687e-07	4.501e-07	3.507e-07	4.542e-07
4.076e-07	4.08e-07	4.379e-07	4.249e-07	3.629e-07	4.198e-07	3.97e-07	4.229e-07	4.351e-07	4.232e-07	4.929e-07	3.534e-07	4.296e-07	4.168e-07	4.192e-07	3.812e-07	3.867e-07	4.607e-07	3.987e-07	4.239e-07	4.998e-07	4.401e-07	3.742e-07	4.766e-07	3.915e-07	4.271e-07
4.248e-07	4.056e-07	4.498e-07	4.31e-07	3.763e-07	3.741e-07	3.647e-07	4.433e-07	3.979e-07	4.115e-07	4.847e-07	3.882e-07	4.953e-07	4.296e-07	4.588e-07	3.828e-07	4.081e-07	4.448e-07	4.276e-07	4.284e-07	5.062e-07	4.435e-07	3.477e-07	4.681e-07	3.932e-07	4.546e-07
3.526e-07	4.059e-07	4.462e-07	4.411e-07	3.392e-07	3.882e-07	3.795e-07	4.359e-07	3.585e-07	4.226e-07	4.548e-07	3.455e-07	4.803e-07	4.43e-07	3.778e-07	3.897e-07	4.098e-07	4.896e-07	3.521e-07	4.377e-07	4.909e-07	4.023e-07	3.793e-07	4.61e-07	3.513e-07	4.41e-07
4.069e-07	4.359e-07	4.368e-07	4.441e-07	3.621e-07	3.896e-07	4.033e-07	4.212e-07	3.833e-07	4.086e-07	4.695e-07	3.632e-07	4.613e-07	4.021e-07	4.085e-07	3.723e-07	3.978e-07	4.193e-07	3.829e-07	4.294e-07	4.66e-07	4.251e-07	3.48e-07	4.883e-07	3.802e-07	4.089e-07
3.601e-07	3.965e-07	4.447e-07	4.59e-07	3.546e-07	4.002e-07	3.738e-07	4.352e-07	3.742e-07	4.043e-07	4.71e-07	3.869e-07	4.612e-07	4.129e-07	4.16e-07	4.003e-07	4.527e-07	4.726e-07	3.986e-07	4.1e-07	4.735e-07	4.619e-07	3.731e-07	4.95e-07	3.686e-07	4.291e-07
3.763e-07	4.203e-07	4.264e-07	4.668e-07	3.89e-07	3.968e-07	3.448e-07	4.06e-07	4.023e-07	4.211e-07	5.061e-07	4.209e-07	4.747e-07	4.168e-07	4.194e-07	3.566e-07	4.772e-07	4.515e-07	3.65e-07	4.247e-07	4.777e-07	4.34e-07	3.476e-07	4.595e-07	4.411e-07	4.387e-07
3.915e-07	4.126e-07	4.205e-07	4.454e-07	3.776e-07	4.326e-07	3.845e-07	3.915e-07	4.468e-07	4.083e-07	4.815e-07	3.819e-07	4.637e-07	4.136e-07	4.043e-07	3.774e-07	4.786e-07	4.631e-07	3.526e-07	3.982e-07	4.47e-07	3.846e-07	3.629e-07	4.194e-07	4.065e-07	4.035e-07
3.75e-07	4.146e-07	4.521e-07	4.284e-07	3.548e-07	3.926e-07	3.918e-07	4.406e-07	4.393e-07	4.565e-07	4.68e-07	3.858e-07	4.583e-07	4.407e-07	4.105e-07	3.659e-07	4.539e-07	4.589e-07	3.989e-07	4.111e-07	4.545e-07	4.349e-07	3.55e-07	4.265e-07	3.769e-07	4.122e-07
4.156e-07	4.015e-07	4.342e-07	4.261e-07	3.552e-07	3.821e-07	3.723e-07	4.08e-07	4.402e-07	4.194e-07	4.646e-07	3.484e-07	4.317e-07	4.114e-07	4.012e-07	3.85e-07	4.182e-07	4.374e-07	3.685e-07	4.004e-07	4.675e-07	4.422e-07	3.538e-07	4.419e-07	3.803e-07	3.651e-07
3.806e-07	3.617e-07	4.14e-07	4.155e-07	3.947e-07	3.577e-07	3.374e-07	4.007e-07	4.105e-07	4.324e-07	4.779e-07	3.676e-07	4.355e-07	3.986e-07	3.552e-07	3.904e-07	4.367e-07	4.379e-07	4.198e-07	4.113e-07	4.54e-07	4.468e-07	4.248e-07	4.785e-07	3.875e-07	4.118e-07
4.175e-07	4.152e-07	4.519e-07	4.298e-07	3.811e-07	3.689e-07	3.695e-07	4.124e-07	4.159e-07	4.632e-07	4.425e-07	3.667e-07	4.359e-07	4.076e-07	3.516e-07	3.881e-07	4.891e-07	4.512e-07	3.82e-07	3.782e-07	4.6e-07	4.346e-07	4.054e-07	4.358e-07	3.984e-07	4.136e-07
3.869e-07	3.718e-07	4.749e-07	4.154e-07	3.77e-07	3.724e-07	3.825e-07	4.007e-07	4.143e-07	4.107e-07	4.321e-07	3.626e-07	4.238e-07	4.485e-07	3.791e-07	3.751e-07	4.698e-07	4.509e-07	4.278e-07	3.962e-07	5.056e-07	4.242e-07	3.697e-07	4.776e-07	3.677e-07	3.949e-07
3.665e-07	3.758e-07	4.607e-07	3.764e-07	3.727e-07	3.831e-07	4.116e-07	4.022e-07	3.829e-07	4.059e-07	4.255e-07	3.782e-07	3.85e-07	3.891e-07	4.006e-07	3.991e-07	4.732e-07	4.275e-07	4.31e-07	4.192e-07	5.366e-07	4.023e-07	3.718e-07	4.84e-07	3.97e-07	3.854e-07
3.92e-07	3.931e-07	4.715e-07	3.999e-07	3.917e-07	3.969e-07	4.105e-07	4.044e-07	3.891e-07	4.519e-07	4.516e-07	3.869e-07	3.569e-07	4.089e-07	4.056e-07	3.959e-07	4.661e-07	4.486e-07	4.424e-07	4.21e-07	5.245e-07	4.238e-07	4.222e-07	4.852e-07	3.71e-07	3.785e-07
4.068e-07	4.031e-07	5.027e-07	4.209e-07	4.114e-07	3.893e-07	3.572e-07	4.278e-07	3.789e-07	4.59e-07	4.55e-07	3.576e-07	3.802e-07	4.283e-07	4.164e-07	3.598e-07	4.81e-07	4.893e-07	4.545e-07	4.286e-07	5.095e-07	3.694e-07	3.932e-07	4.25e-07	3.694e-07	3.993e-07
3.755e-07	4.14e-07	4.934e-07	4.402e-07	4.146e-07	3.668e-07	3.579e-07	4.493e-07	3.762e-07	4.623e-07	4.213e-07	3.896e-07	3.943e-07	4.195e-07	4.387e-07	3.812e-07	4.863e-07	4.6e-07	4.302e-07	4.404e-07	4.578e-07	4.006e-07	3.912e-07	4.451e-07	3.76e-07	4.292e-07
3.91e-07	4.029e-07	5.102e-07	4.727e-07	3.716e-07	3.493e-07	3.708e-07	4.684e-07	4.181e-07	4.807e-07	4.204e-07	4.284e-07	4.331e-07	3.941e-07	4.53e-07	3.792e-07	4.9e-07	4.984e-07	4.305e-07	4.62e-07	4.587e-07	3.96e-07	3.998e-07	4.659e-07	3.754e-07	4.09e-07
3.956e-07	4.072e-07	4.522e-07	4.588e-07	3.702e-07	4.021e-07	3.87e-07	4.459e-07	3.953e-07	4.494e-07	4.269e-07	3.86e-07	4.295e-07	4.105e-07	4.702e-07	3.918e-07	4.401e-07	5.176e-07	4.678e-07	4.527e-07	4.513e-07	4.297e-07	4.277e-07	4.337e-07	3.623e-07	4.181e-07
4.289e-07	4.159e-07	4.57e-07	4.26e-07	3.902e-07	3.56e-07	3.982e-07	4.412e-07	3.679e-07	4.535e-07	4.265e-07	4.141e-07	4.198e-07	4.456e-07	4.423e-07	3.74e-07	4.416e-07	4.943e-07	4.654e-07	4.464e-07	4.318e-07	4.021e-07	3.712e-07	4.582e-07	3.967e-07	4.406e-07
3.921e-07	4.223e-07	4.307e-07	4.4e-07	3.893e-07	3.929e-07	4.118e-07	4.091e-07	4.115e-07	4.387e-07	3.804e-07	3.615e-07	3.734e-07	4.339e-07	4.214e-07	3.83e-07	4.124e-07	4.872e-07	4.279e-07	4.435e-07	4.254e-07	3.884e-07	3.534e-07	4.038e-07	3.355e-07	4.251e-07
3.579e-07	4.305e-07	4.871e-07	4.348e-07	3.831e-07	3.595e-07	4.024e-07	4.2e-07	3.618e-07	4.218e-07	4.312e-07	3.545e-07	3.581e-07	4.316e-07	4.619e-07	3.997e-07	4.199e-07	4.856e-07	4.108e-07	4.304e-07	4.176e-07	3.645e-07	3.607e-07	4.632e-07	3.499e-07	4.128e-07
3.773e-07	4.676e-07	4.42e-07	4.24e-07	3.835e-07	3.987e-07	3.955e-07	4.425e-07	3.75e-07	4.277e-07	4.313e-07	3.873e-07	3.723e-07	4.386e-07	4.251e-07	3.911e-07	4.394e-07	4.86e-07	3.972e-07	4.497e-07	3.964e-07	3.986e-07	3.645e-07	4.511e-07	3.414e-07	4.376e-07
4.334e-07	4.177e-07	4.219e-07	3.926e-07	3.903e-07	3.619e-07	3.917e-07	4.525e-07	3.702e-07	4.176e-07	4.065e-07	3.84e-07	3.891e-07	4.427e-07	4.399e-07	4.071e-07	4.379e-07	5.132e-07	4.133e-07	4.483e-07	4.464e-07	4.172e-07	3.583e-07	4.517e-07	3.484e-07	4.406e-07
4.334e-07	4.75e-07	4.493e-07	3.909e-07	4.051e-07	3.992e-07	3.519e-07	4.667e-07	3.653e-07	4.439e-07	4.418e-07	3.544e-07	3.717e-07	4.174e-07	4.119e-07	3.738e-07	4.955e-07	4.938e-07	3.888e-07	4.507e-07	4.672e-07	4.21e-07	3.918e-07	4.702e-07	3.606e-07	4.249e-07
4.093e-07	4.448e-07	4.551e-07	4.187e-07	4.116e-07	3.722e-07	3.248e-07	4.754e-07	3.526e-07	4.354e-07	4.186e-07	3.4e-07	3.88e-07	4.199e-07	4.594e-07	4.085e-07	4.951e-07	4.469e-07	4.063e-07	4.709e-07	4.366e-07	4.148e-07	3.942e-07	4.491e-07	3.813e-07	4.396e-07
4.27e-07	4.483e-07	4.411e-07	4.456e-07	3.949e-07	3.553e-07	3.393e-07	4.775e-07	3.556e-07	4.284e-07	3.804e-07	3.515e-07	4.184e-07	4.742e-07	4.222e-07	3.88e-07	5.597e-07	4.634e-07	4.034e-07	4.765e-07	4.111e-07	4.215e-07	3.762e-07	4.702e-07	3.66e-07	4.217e-07
4.143e-07	4.149e-07	4.813e-07	3.806e-07	3.712e-07	3.948e-07	3.3e-07	4.902e-07	3.918e-07	4.573e-07	3.885e-07	3.959e-07	4.217e-07	4.778e-07	3.81e-07	3.854e-07	5.539e-07	4.762e-07	4.241e-07	4.451e-07	4.138e-07	4.132e-07	3.681e-07	4.192e-07	3.996e-07	4.107e-07
4.817e-07	4.301e-07	4.599e-07	4.117e-07	3.9e-07	3.653e-07	3.702e-07	4.734e-07	3.804e-07	4.53e-07	4.1e-07	3.384e-07	4.552e-07	4.828e-07	3.83e-07	4.579e-07	4.855e-07	4.481e-07	4.425e-07	4.279e-07	4.041e-07	4.063e-07	3.739e-07	4.128e-07	3.854e-07	4.204e-07
4.733e-07	4.012e-07	4.818e-07	4.351e-07	3.798e-07	3.843e-07	3.546e-07	4.354e-07	3.978e-07	4.409e-07	4.651e-07	3.89e-07	4.394e-07	4.266e-07	4.37e-07	4.022e-07	4.676e-07	4.07e-07	4.003e-07	4.286e-07	4.035e-07	4.179e-07	4.261e-07	4.472e-07	3.428e-07	4.322e-07
4.46e-07	3.921e-07	5.156e-07	4.327e-07	3.464e-07	3.65e-07	3.955e-07	4.605e-07	3.668e-07	4.54e-07	4.101e-07	3.708e-07	3.975e-07	3.941e-07	4.44e-07	4.158e-07	4.982e-07	4.243e-07	4.031e-07	4.304e-07	3.899e-07	4.51e-07	3.99e-07	4.449e-07	3.842e-07	3.855e-07
4.275e-07	3.659e-07	4.594e-07	4.132e-07	3.895e-07	3.803e-07	4.155e-07	4.6e-07	3.371e-07	4.329e-07	4.057e-07	3.515e-07	3.861e-07	4.158e-07	4.186e-07	3.902e-07	4.825e-07	4.518e-07	4.078e-07	4.315e-07	3.915e-07	4.65e-07	3.922e-07	4.375e-07	3.679e-07	3.797e-07
4.087e-07	3.728e-07	4.691e-07	4.348e-07	3.67e-07	3.987e-07	3.674e-07	4.691e-07	3.858e-07	4.688e-07	3.946e-07	3.374e-07	3.721e-07	4.211e-07	4.128e-07	3.78e-07	5.189e-07	4.449e-07	4.185e-07	4.622e-07	4.117e-07	4.065e-07	3.707e-07	4.863e-07	3.561e-07	3.897e-07
3.82e-07	3.655e-07	4.937e-07	4.429e-07	3.931e-07	3.835e-07	4.035e-07	4.509e-07	3.792e-07	4.436e-07	3.813e-07	3.564e-07	3.643e-07	4.282e-07	4.259e-07	3.669e-07	5.483e-07	4.164e-07	3.757e-07	4.408e-07	3.886e-07	4.208e-07	3.723e-07	4.467e-07	3.608e-07	3.708e-07
4.258e-07	3.968e-07	4.587e-07	4.443e-07	4.149e-07	3.89e-07	3.699e-07	4.431e-07	3.377e-07	4.516e-07	3.86e-07	3.782e-07	3.828e-07	4.033e-07	4.307e-07	3.86e-07	5.277e-07	4.112e-07	3.673e-07	4.459e-07	4.004e-07	4.308e-07	4.155e-07	4.275e-07	4.168e-07	3.773e-07
4.249e-07	4.226e-07	4.549e-07	3.838e-07	4.103e-07	4.043e-07	3.981e-07	4.579e-07	3.844e-07	4.768e-07	3.906e-07	3.89e-07	4.09e-07	4.35e-07	4.085e-07	3.797e-07	4.938e-07	4.321e-07	4.182e-07	4.168e-07	3.91e-07	4.124e-07	3.698e-07	4.098e-07	3.943e-07	3.925e-07
4.525e-07	4.456e-07	4.696e-07	4.053e-07	3.651e-07	4.225e-07	4.293e-07	4.106e-07	4.022e-07	4.594e-07	3.839e-07	3.568e-07	3.92e-07	4.636e-07	3.975e-07	4.04e-07	4.937e-07	4.173e-07	4.055e-07	4.013e-07	3.928e-07	4.173e-07	4.068e-07	4.2e-07	4.012e-07	3.919e-07
4.364e-07	4.164e-07	4.691e-07	4.444e-07	3.361e-07	4.022e-07	4.094e-07	3.837e-07	3.786e-07	4.195e-07	4.444e-07	3.557e-07	3.918e-07	4.246e-07	3.939e-07	4.135e-07	4.98e-07	3.83e-07	4.148e-07	3.654e-07	3.931e-07	4.349e-07	3.564e-07	4.073e-07	4.002e-07	4.282e-07
4.085e-07	4.458e-07	4.41e-07	4.76e-07	3.561e-07	3.849e-07	4.597e-07	4.149e-07	3.732e-07	4.271e-07	4.559e-07	3.827e-07	3.766e-07	4.544e-07	3.813e-07	4.123e-07	4.955e-07	3.823e-07	3.785e-07	3.949e-07	4.04e-07	4.186e-07	3.49e-07	3.979e-07	3.758e-07	3.871e-07
4.191e-07	4.432e-07	4.291e-07	4.571e-07	3.524e-07	3.858e-07	4.429e-07	4.226e-07	3.789e-07	4.849e-07	4.582e-07	3.573e-07	4.113e-07	4.123e-07	3.892e-07	4.145e-07	4.789e-07	4.203e-07	4.218e-07	3.858e-07	3.932e-07	4.284e-07	3.948e-07	4.378e-07	4.072e-07	4.071e-07
4.348e-07	4.468e-07	4.17e-07	4.935e-07	3.572e-07	4.014e-07	4.037e-07	4.318e-07	4.411e-07	4.631e-07	3.995e-07	3.601e-07	4.364e-07	4.102e-07	3.814e-07	4.177e-07	4.576e-07	4.522e-07	4.241e-07	4.202e-07	4.419e-07	4.566e-07	3.773e-07	4.333e-07	3.638e-07	4.198e-07
4.487e-07	4.383e-07	3.893e-07	4.611e-07	3.246e-07	3.976e-07	3.996e-07	4.191e-07	4.01e-07	4.478e-07	3.712e-07	3.765e-07	4.346e-07	4.709e-07	4.097e-07	4.22e-07	4.547e-07	4.658e-07	4.088e-07	3.909e-07	4.252e-07	4.347e-07	4.138e-07	3.767e-07	3.818e-07	4.093e-07
4.351e-07	4.216e-07	4.235e-07	5.09e-07	3.396e-07	3.886e-07	3.894e-07	4.455e-07	3.954e-07	4.505e-07	3.895e-07	3.706e-07	4.18e-07	4.76e-07	4.239e-07	3.954e-07	4.771e-07	4.534e-07	4.235e-07	3.789e-07	4.369e-07	4.109e-07	3.905e-07	4.061e-07	3.905e-07	4.161e-07
4.138e-07	4.6e-07	4.204e-07	4.983e-07	3.423e-07	4.001e-07	3.87e-07	4.182e-07	4.504e-07	4.586e-07	4.151e-07	4.024e-07	3.935e-07	4.683e-07	3.904e-07	3.87e-07	4.564e-07	4.536e-07	3.944e-07	3.983e-07	4.136e-07	4.386e-07	3.985e-07	3.815e-07	3.712e-07	4.047e-07
3.63e-07	4.488e-07	4.252e-07	5.118e-07	3.508e-07	3.907e-07	4.004e-07	4.54e-07	4.073e-07	4.798e-07	4.125e-07	4.049e-07	3.991e-07	4.988e-07	4.187e-07	4.151e-07	4.809e-07	4.91e-07	3.536e-07	4.062e-07	4.66e-07	4.377e-07	3.958e-07	3.99e-07	3.899e-07	3.945e-07
4.099e-07	4.322e-07	4.177e-07	4.956e-07	3.393e-07	3.809e-07	3.779e-07	3.872e-07	3.876e-07	4.106e-07	3.87e-07	3.472e-07	3.701e-07	4.791e-07	4.186e-07	3.798e-07	4.417e-07	4.899e-07	3.818e-07	4.127e-07	4.579e-07	4.043e-07	3.474e-07	4.319e-07	3.62e-07	3.991e-07
3.912e-07	4.446e-07	4.225e-07	4.44e-07	3.718e-07	3.901e-07	4.598e-07	4.169e-07	4.035e-07	3.612e-07	3.819e-07	3.463e-07	3.335e-07	4.914e-07	3.76e-07	3.915e-07	4.784e-07	4.678e-07	4.275e-07	3.981e-07	3.663e-07	4.096e-07	3.924e-07	4.226e-07	4.052e-07	3.998e-07
3.921e-07	4.274e-07	4.517e-07	4.635e-07	3.74e-07	4.068e-07	4.34e-07	3.839e-07	4.657e-07	4.065e-07	4.076e-07	3.377e-07	3.544e-07	4.809e-07	4.088e-07	3.794e-07	4.493e-07	4.394e-07	4.002e-07	3.771e-07	3.849e-07	4.015e-07	3.787e-07	4.188e-07	4.592e-07	4.107e-07
3.539e-07	4.316e-07	4.494e-07	4.691e-07	3.76e-07	4.26e-07	4.516e-07	4.562e-07	4.577e-07	4.077e-07	4.106e-07	3.564e-07	3.885e-07	4.917e-07	3.909e-07	3.862e-07	4.18e-07	4.286e-07	3.953e-07	3.818e-07	4.307e-07	3.825e-07	3.86e-07	3.841e-07	4.684e-07	3.792e-07
3.728e-07	4.454e-07	4.857e-07	4.566e-07	4.014e-07	4.274e-07	4.226e-07	4.837e-07	4.328e-07	4.091e-07	4.016e-07	3.652e-07	3.722e-07	4.71e-07	3.82e-07	4.471e-07	4.485e-07	4.355e-07	3.801e-07	3.809e-07	4.639e-07	4.194e-07	3.907e-07	4.085e-07	4.193e-07	3.687e-07
3.891e-07	4.546e-07	4.974e-07	4.633e-07	3.439e-07	4.189e-07	4.515e-07	5.002e-07	3.995e-07	4.333e-07	4.318e-07	3.16e-07	3.942e-07	4.651e-07	3.896e-07	4.337e-07	4.563e-07	4.617e-07	4.4e-07	3.61e-07	3.872e-07	4.142e-07	3.745e-07	4.469e-07	4.303e-07	3.842e-07
4.002e-07	3.745e-07	4.787e-07	4.831e-07	3.641e-07	4.222e-07	4.499e-07	4.905e-07	4.078e-07	4.271e-07	3.99e-07	3.487e-07	4.211e-07	4.534e-07	4.127e-07	4.592e-07	4.278e-07	4.817e-07	3.982e-07	3.981e-07	4.618e-07	4.225e-07	3.998e-07	4.464e-07	4.019e-07	3.725e-07
4.105e-07	3.804e-07	4.242e-07	4.984e-07	3.837e-07	4.107e-07	4.425e-07	4.72e-07	3.914e-07	4.393e-07	4.377e-07	3.667e-07	4.193e-07	4.649e-07	4.119e-07	4.45e-07	4.558e-07	4.807e-07	4.128e-07	4.183e-07	4.075e-07	4.053e-07	3.892e-07	4.159e-07	3.714e-07	4.095e-07
4.536e-07	3.887e-07	4.474e-07	5.348e-07	3.75e-07	4.048e-07	4.68e-07	4.564e-07	3.66e-07	4.249e-07	4.632e-07	3.75e-07	4.432e-07	4.412e-07	4.43e-07	4.183e-07	4.252e-07	4.303e-07	4.252e-07	4.581e-07	3.736e-07	4.071e-07	3.936e-07	4.309e-07	3.784e-07	3.647e-07
4.264e-07	3.856e-07	4.29e-07	5.27e-07	3.751e-07	4.122e-07	4.395e-07	4.451e-07	3.573e-07	4.453e-07	4.362e-07	3.798e-07	4.601e-07	3.976e-07	4.327e-07	3.816e-07	3.586e-07	4.268e-07	4.084e-07	3.926e-07	3.994e-07	3.89e-07	4.064e-07	4.189e-07	4.239e-07	3.545e-07
3.847e-07	4.073e-07	4.258e-07	5.614e-07	3.451e-07	4.357e-07	4.25e-07	4.353e-07	3.791e-07	4.549e-07	4.302e-07	3.523e-07	4.485e-07	4.45e-07	4.12e-07	4.004e-07	4.265e-07	4.387e-07	3.781e-07	3.888e-07	3.926e-07	4.351e-07	4.067e-07	4.493e-07	3.799e-07	3.281e-07
4.004e-07	3.822e-07	4.87e-07	5.05e-07	3.228e-07	3.968e-07	4.258e-07	4.17e-07	3.968e-07	4.625e-07	4.305e-07	3.612e-07	4.339e-07	4.446e-07	4.335e-07	4.115e-07	4.325e-07	4.372e-07	4.167e-07	4.225e-07	4.021e-07	4.373e-07	4.109e-07	4.638e-07	3.585e-07	3.4e-07
4.281e-07	3.793e-07	4.82e-07	5.124e-07	3.473e-07	4.061e-07	4.105e-07	4.131e-07	3.785e-07	4.709e-07	4.233e-07	3.532e-07	4.309e-07	4.434e-07	4.285e-07	4.157e-07	4.813e-07	4.707e-07	3.906e-07	4.459e-07	4.099e-07	4.322e-07	3.82e-07	4.539e-07	3.967e-07	3.655e-07
4.17e-07	3.852e-07	4.644e-07	4.93e-07	3.605e-07	3.951e-07	4.336e-07	4.481e-07	3.912e-07	4.741e-07	4.845e-07	3.791e-07	3.955e-07	4.19e-07	4.049e-07	3.806e-07	4.348e-07	4.808e-07	4.015e-07	3.843e-07	4.016e-07	4.297e-07	4.181e-07	4.351e-07	4.019e-07	3.631e-07
4.199e-07	3.83e-07	4.756e-07	5.534e-07	3.935e-07	4.046e-07	4.39e-07	4.467e-07	4.098e-07	4.516e-07	4.856e-07	3.678e-07	4.435e-07	4.371e-07	4.288e-07	3.838e-07	4.439e-07	4.671e-07	4.29e-07	4.043e-07	3.975e-07	4.522e-07	4.058e-07	4.409e-07	3.791e-07	3.266e-07
4.063e-07	4.138e-07	4.877e-07	5.572e-07	4.093e-07	3.904e-07	4.765e-07	4.576e-07	3.866e-07	4.19e-07	4.984e-07	3.797e-07	4.204e-07	4.611e-07	4.285e-07	3.584e-07	4.568e-07	4.191e-07	4.334e-07	3.858e-07	4.008e-07	4.086e-07	4.15e-07	4.427e-07	3.573e-07	3.714e-07
4.062e-07	4.175e-07	4.682e-07	5.472e-07	4.168e-07	4.272e-07	4.868e-07	4.407e-07	4.026e-07	3.577e-07	4.62e-07	3.942e-07	4.259e-07	4.644e-07	4.165e-07	3.689e-07	4.177e-07	3.973e-07	4.567e-07	3.891e-07	4.126e-07	3.983e-07	3.828e-07	4.192e-07	4.108e-07	3.647e-07
4.058e-07	3.803e-07	5.121e-07	5.252e-07	3.678e-07	4.174e-07	4.702e-07	4.284e-07	4.607e-07	4.394e-07	4.26e-07	3.42e-07	4.148e-07	4.558e-07	4.476e-07	3.676e-07	3.871e-07	4.312e-07	4.485e-07	4.034e-07	4.144e-07	4.081e-07	3.937e-07	4.363e-07	3.867e-07	3.402e-07
4.273e-07	3.648e-07	5.103e-07	4.828e-07	3.84e-07	3.94e-07	4.259e-07	3.919e-07	4.687e-07	4.52e-07	4.37e-07	3.975e-07	4.044e-07	4.634e-07	4.006e-07	3.998e-07	4.746e-07	3.983e-07	4.531e-07	3.986e-07	4.117e-07	4.175e-07	3.785e-07	4.382e-07	3.354e-07	3.387e-07
4.217e-07	4.104e-07	4.911e-07	4.928e-07	4.141e-07	4.338e-07	4.676e-07	3.954e-07	4.685e-07	4.673e-07	4.41e-07	3.736e-07	4.206e-07	4.593e-07	4.191e-07	3.589e-07	4.486e-07	3.854e-07	4.664e-07	4.166e-07	4.136e-07	4.376e-07	3.85e-07	4.19e-07	4.142e-07	3.568e-07
4.66e-07	4.277e-07	5.119e-07	5.059e-07	4.126e-07	4.09e-07	4.741e-07	3.423e-07	4.426e-07	4.705e-07	4.57e-07	3.849e-07	4.147e-07	4.486e-07	4.334e-07	3.399e-07	4.069e-07	3.827e-07	4.539e-07	4.22e-07	4.729e-07	3.945e-07	3.846e-07	3.995e-07	3.929e-07	3.384e-07
5.029e-07	3.845e-07	5.046e-07	5.074e-07	4.438e-07	4.423e-07	4.731e-07	3.587e-07	4.514e-07	4.742e-07	4.842e-07	3.758e-07	4.074e-07	4.528e-07	4.283e-07	4.022e-07	4.255e-07	3.845e-07	4.427e-07	4.249e-07	4.554e-07	4.229e-07	3.902e-07	4.116e-07	4.066e-07	3.498e-07
5.007e-07	4.446e-07	4.936e-07	4.923e-07	3.742e-07	4.076e-07	4.86e-07	3.978e-07	4.164e-07	4.748e-07	4.625e-07	3.525e-07	3.359e-07	3.957e-07	4.413e-07	4.137e-07	4.023e-07	3.732e-07	4.74e-07	4.151e-07	4.228e-07	4.09e-07	3.882e-07	4.206e-07	3.847e-07	3.506e-07
4.87e-07	4.121e-07	4.811e-07	4.78e-07	4.37e-07	4.226e-07	4.993e-07	4.176e-07	4.158e-07	4.768e-07	4.654e-07	3.741e-07	3.865e-07	4.341e-07	4.244e-07	4.126e-07	4.285e-07	3.813e-07	5.312e-07	4.11e-07	4.398e-07	4.166e-07	3.885e-07	4.25e-07	4.303e-07	3.61e-07
4.828e-07	4.451e-07	5.171e-07	4.534e-07	4.526e-07	4.002e-07	4.746e-07	3.941e-07	4.074e-07	4.314e-07	4.047e-07	3.843e-07	4.173e-07	4.044e-07	4.281e-07	4.197e-07	3.961e-07	3.904e-07	5.291e-07	4.428e-07	4.531e-07	3.995e-07	3.787e-07	4.294e-07	4.405e-07	3.486e-07
4.922e-07	4.489e-07	5.171e-07	4.739e-07	4.307e-07	3.796e-07	4.776e-07	4.255e-07	4.057e-07	4.704e-07	4.16e-07	3.622e-07	4.399e-07	4.038e-07	4.104e-07	3.512e-07	4.549e-07	4.24e-07	4.992e-07	4.665e-07	4.24e-07	3.674e-07	4.201e-07	4.46e-07	4.405e-07	3.557e-07
4.693e-07	4.529e-07	4.903e-07	4.656e-07	4.21e-07	3.944e-07	4.775e-07	4.072e-07	3.967e-07	4.356e-07	3.977e-07	3.833e-07	4.162e-07	3.859e-07	4.151e-07	3.498e-07	4.758e-07	3.589e-07	4.785e-07	4.627e-07	4.24e-07	3.865e-07	4.211e-07	5.005e-07	4.091e-07	3.689e-07
4.866e-07	4.419e-07	5.077e-07	4.864e-07	4.113e-07	4.239e-07	4.691e-07	4.21e-07	4.145e-07	4.741e-07	4.302e-07	4.005e-07	4.023e-07	3.923e-07	4.126e-07	3.658e-07	4.739e-07	3.567e-07	5.012e-07	4.904e-07	4.422e-07	4.105e-07	4.091e-07	4.863e-07	4.046e-07	3.786e-07
4.86e-07	4.314e-07	4.757e-07	4.518e-07	3.733e-07	4.002e-07	4.599e-07	4.021e-07	4.601e-07	4.532e-07	4.504e-07	4.087e-07	3.787e-07	4.076e-07	3.935e-07	3.842e-07	4.543e-07	3.713e-07	4.802e-07	4.716e-07	4.338e-07	4.059e-07	3.736e-07	4.719e-07	4.052e-07	3.857e-07
4.634e-07	4.236e-07	4.716e-07	4.371e-07	3.503e-07	3.86e-07	4.546e-07	3.668e-07	4.248e-07	4.428e-07	4.022e-07	4.334e-07	3.953e-07	3.519e-07	4.245e-07	3.366e-07	4.661e-07	3.949e-07	4.785e-07	4.981e-07	4.375e-07	4.275e-07	3.45e-07	4.479e-07	4.14e-07	3.611e-07
4.293e-07	4.109e-07	4.992e-07	4.741e-07	3.414e-07	4.051e-07	4.368e-07	3.963e-07	3.971e-07	4.176e-07	3.676e-07	4.644e-07	4.006e-07	3.961e-07	4.636e-07	3.678e-07	4.437e-07	4.14e-07	4.808e-07	4.665e-07	4.703e-07	4.574e-07	3.691e-07	4.245e-07	3.921e-07	3.549e-07
4.244e-07	3.989e-07	5.097e-07	4.386e-07	3.522e-07	4.005e-07	3.983e-07	4.163e-07	4.414e-07	4.384e-07	3.77e-07	4.676e-07	3.872e-07	3.93e-07	4.494e-07	3.988e-07	4.285e-07	4.443e-07	4.921e-07	4.832e-07	4.817e-07	4.094e-07	3.698e-07	4.507e-07	4.051e-07	3.512e-07
4.497e-07	3.922e-07	4.838e-07	4.298e-07	3.593e-07	3.908e-07	3.698e-07	4.428e-07	4.935e-07	4.233e-07	3.828e-07	4.485e-07	3.804e-07	4.08e-07	4.699e-07	3.838e-07	4.431e-07	4.439e-07	4.696e-07	4.905e-07	4.676e-07	4.268e-07	3.455e-07	4.449e-07	3.723e-07	3.741e-07
4.577e-07	4.318e-07	4.791e-07	4.393e-07	3.607e-07	3.59e-07	3.594e-07	4.297e-07	4.848e-07	4.176e-07	4.252e-07	4.952e-07	4.235e-07	3.714e-07	4.635e-07	3.673e-07	4.636e-07	4.016e-07	4.677e-07	4.937e-07	4.053e-07	4.55e-07	3.743e-07	4.666e-07	3.849e-07	3.57e-07
4.585e-07	4.101e-07	4.063e-07	4.659e-07	3.469e-07	3.924e-07	4.006e-07	4.908e-07	4.523e-07	4.016e-07	4.511e-07	4.235e-07	4.362e-07	4.054e-07	4.802e-07	3.798e-07	4.95e-07	4.165e-07	4.913e-07	4.69e-07	4.107e-07	4.645e-07	4.297e-07	4.544e-07	4.096e-07	3.584e-07
4.736e-07	4.169e-07	4.319e-07	4.677e-07	3.787e-07	4.067e-07	4.296e-07	4.647e-07	4.526e-07	4.016e-07	4.118e-07	4.595e-07	4.391e-07	3.97e-07	4.662e-07	3.818e-07	5.003e-07	3.868e-07	5.191e-07	4.817e-07	4.114e-07	4.554e-07	4.313e-07	4.383e-07	3.791e-07	3.39e-07
4.898e-07	4.156e-07	4.359e-07	4.756e-07	3.663e-07	4.145e-07	4.47e-07	4.437e-07	4.209e-07	4.268e-07	4.793e-07	4.399e-07	4.667e-07	4.48e-07	4.713e-07	3.909e-07	4.504e-07	3.863e-07	5.365e-07	4.631e-07	3.798e-07	4.898e-07	4.015e-07	4.544e-07	3.904e-07	3.464e-07
4.786e-07	3.806e-07	3.814e-07	4.371e-07	3.752e-07	3.691e-07	4.383e-07	4.338e-07	4.151e-07	4.041e-07	5.189e-07	4.853e-07	4.92e-07	4.566e-07	5.079e-07	3.973e-07	4.645e-07	3.56e-07	5.324e-07	4.837e-07	4.221e-07	4.692e-07	3.539e-07	4.55e-07	3.858e-07	3.533e-07
4.714e-07	3.956e-07	4.396e-07	4.488e-07	3.543e-07	3.87e-07	3.93e-07	4.301e-07	4.572e-07	3.944e-07	4.764e-07	4.65e-07	4.622e-07	4.408e-07	4.982e-07	3.845e-07	4.464e-07	3.568e-07	4.654e-07	4.739e-07	4.497e-07	4.483e-07	3.608e-07	4.537e-07	3.6e-07	3.456e-07
5.198e-07	4.101e-07	4.686e-07	4.365e-07	3.488e-07	4.275e-07	4.128e-07	4.143e-07	4.87e-07	4.594e-07	4.032e-07	4.833e-07	4.097e-07	4.275e-07	5.047e-07	3.421e-07	4.308e-07	4.012e-07	4.292e-07	4.538e-07	4.193e-07	4.665e-07	3.838e-07	4.454e-07	3.438e-07	3.396e-07
5.302e-07	4.079e-07	4.322e-07	4.131e-07	3.617e-07	3.905e-07	4.371e-07	4.686e-07	4.583e-07	4.419e-07	3.94e-07	4.998e-07	4.508e-07	4.65e-07	4.679e-07	3.736e-07	4.496e-07	3.96e-07	4.309e-07	4.935e-07	4.424e-07	5.003e-07	4.014e-07	4.612e-07	4.016e-07	3.686e-07
5.716e-07	3.797e-07	3.665e-07	4.464e-07	3.671e-07	4.104e-07	4.079e-07	4.67e-07	4.6e-07	4.529e-07	3.804e-07	4.712e-07	4.429e-07	4.701e-07	4.537e-07	3.63e-07	5.206e-07	4.081e-07	4.193e-07	4.933e-07	4.471e-07	5.006e-07	3.767e-07	4.803e-07	3.567e-07	3.769e-07
5.128e-07	3.955e-07	3.8e-07	4.343e-07	4.076e-07	3.806e-07	3.912e-07	4.527e-07	5.21e-07	4.964e-07	4.187e-07	4.229e-07	4.234e-07	4.395e-07	5.023e-07	3.73e-07	4.724e-07	4.227e-07	4.404e-07	4.631e-07	4.28e-07	4.79e-07	3.554e-07	4.513e-07	3.677e-07	3.627e-07
5.032e-07	4.123e-07	4.01e-07	4.044e-07	4.057e-07	4.278e-07	3.945e-07	4.296e-07	5.138e-07	4.926e-07	3.996e-07	4.544e-07	4.393e-07	3.982e-07	4.557e-07	3.824e-07	4.741e-07	4.306e-07	4.385e-07	4.636e-07	4.286e-07	4.772e-07	3.418e-07	4.577e-07	3.407e-07	3.48e-07
4.954e-07	3.723e-07	3.853e-07	4.163e-07	4.187e-07	3.88e-07	4.35e-07	4.399e-07	4.866e-07	5.205e-07	3.644e-07	4.552e-07	4.359e-07	4.281e-07	4.453e-07	4.019e-07	4.815e-07	4.097e-07	4.275e-07	4.649e-07	4.334e-07	4.597e-07	3.354e-07	4.685e-07	3.62e-07	3.39e-07
4.982e-07	3.588e-07	4.071e-07	4.298e-07	3.887e-07	3.835e-07	4.14e-07	4.136e-07	4.894e-07	4.762e-07	3.667e-07	4.75e-07	4.049e-07	4.326e-07	4.76e-07	4.285e-07	4.876e-07	3.978e-07	4.429e-07	5.038e-07	4.289e-07	4.814e-07	3.547e-07	4.739e-07	3.429e-07	3.747e-07
4.358e-07	4.172e-07	3.509e-07	4.115e-07	3.85e-07	3.743e-07	4.05e-07	4.45e-07	5.087e-07	4.425e-07	3.384e-07	4.482e-07	4.376e-07	3.859e-07	4.238e-07	4.07e-07	4.703e-07	4.652e-07	4.653e-07	4.778e-07	4.617e-07	4.864e-07	4.073e-07	4.633e-07	3.796e-07	3.61e-07
4.293e-07	4.066e-07	4.137e-07	4.26e-07	3.642e-07	3.975e-07	4.093e-07	4.708e-07	4.988e-07	4.448e-07	3.992e-07	4.302e-07	3.945e-07	3.763e-07	4.118e-07	4.368e-07	4.676e-07	4.512e-07	4.881e-07	4.819e-07	4.698e-07	5.051e-07	3.862e-07	4.836e-07	4.064e-07	3.401e-07
4.597e-07	4.121e-07	4.292e-07	4.535e-07	3.852e-07	4.103e-07	3.894e-07	4.921e-07	5.003e-07	4.105e-07	3.998e-07	4.256e-07	3.73e-07	4.039e-07	4.352e-07	4.096e-07	4.798e-07	4.297e-07	5.24e-07	4.702e-07	4.273e-07	4.758e-07	4.199e-07	4.908e-07	3.89e-07	3.509e-07
4.644e-07	4.294e-07	4.204e-07	4.577e-07	3.683e-07	3.885e-07	3.878e-07	5.094e-07	4.86e-07	3.939e-07	3.951e-07	4.206e-07	3.723e-07	4.371e-07	4.488e-07	4.348e-07	4.703e-07	4.514e-07	4.696e-07	4.498e-07	4.303e-07	4.963e-07	4.371e-07	5.053e-07	4.087e-07	3.253e-07
4.124e-07	4.093e-07	3.939e-07	4.288e-07	3.9e-07	3.884e-07	4.108e-07	4.978e-07	4.417e-07	4.643e-07	4.609e-07	4.69e-07	3.898e-07	4.125e-07	4.554e-07	4.22e-07	4.534e-07	4.488e-07	4.05e-07	4.558e-07	4.586e-07	4.83e-07	4.026e-07	5.29e-07	4.041e-07	3.356e-07
4.149e-07	4.311e-07	3.813e-07	4.237e-07	3.948e-07	3.93e-07	4.08e-07	4.647e-07	5.042e-07	4.211e-07	4.305e-07	4.325e-07	3.685e-07	3.917e-07	4.479e-07	3.888e-07	4.204e-07	4.394e-07	4.325e-07	4.875e-07	4.394e-07	4.353e-07	3.678e-07	5.041e-07	4.371e-07	3.296e-07
3.951e-07	4.221e-07	4.063e-07	4.439e-07	3.899e-07	4.016e-07	4.139e-07	4.703e-07	4.876e-07	4.282e-07	4.458e-07	4.306e-07	3.739e-07	3.862e-07	4.467e-07	4.071e-07	4.385e-07	4.368e-07	4.229e-07	4.766e-07	4.367e-07	4.747e-07	3.974e-07	4.727e-07	4.559e-07	3.5e-07
3.96e-07	4.195e-07	4.089e-07	4.302e-07	4.123e-07	4.008e-07	3.82e-07	4.191e-07	4.807e-07	3.986e-07	4.4e-07	4.255e-07	3.869e-07	4.441e-07	4.278e-07	3.896e-07	3.936e-07	4.693e-07	4.1e-07	4.479e-07	4.526e-07	4.374e-07	4.009e-07	4.438e-07	3.954e-07	3.592e-07
3.988e-07	4.086e-07	3.922e-07	4.228e-07	3.8e-07	4.304e-07	4.171e-07	4.007e-07	4.714e-07	4.029e-07	4.176e-07	4.145e-07	3.555e-07	4.157e-07	4.417e-07	3.753e-07	4.226e-07	4.595e-07	3.906e-07	4.713e-07	4.146e-07	4.503e-07	4.089e-07	4.523e-07	3.926e-07	3.69e-07
4.312e-07	4.219e-07	3.97e-07	4.226e-07	3.847e-07	4.023e-07	4.113e-07	4.249e-07	4.661e-07	3.904e-07	3.943e-07	3.857e-07	3.67e-07	3.932e-07	4.321e-07	3.761e-07	4.297e-07	4.711e-07	4.358e-07	4.708e-07	4.427e-07	4.355e-07	3.808e-07	4.64e-07	3.809e-07	3.39e-07
4.012e-07	4.174e-07	4.273e-07	4.614e-07	4.162e-07	4.091e-07	4.144e-07	4.389e-07	4.582e-07	4.15e-07	3.844e-07	3.895e-07	3.469e-07	4.204e-07	4.687e-07	3.604e-07	4.518e-07	4.471e-07	3.585e-07	4.717e-07	4.379e-07	4.497e-07	3.748e-07	4.95e-07	3.649e-07	3.525e-07
4.478e-07	4.055e-07	4.495e-07	4.772e-07	3.698e-07	4.125e-07	3.538e-07	4.325e-07	4.877e-07	4.076e-07	4.165e-07	3.614e-07	4.158e-07	4.204e-07	4.295e-07	4.135e-07	3.924e-07	4.923e-07	3.879e-07	4.442e-07	4.683e-07	4.266e-07	4.029e-07	4.688e-07	3.678e-07	3.623e-07
4.384e-07	3.958e-07	4.147e-07	4.675e-07	3.837e-07	4.045e-07	3.838e-07	4.105e-07	4.748e-07	4.04e-07	3.929e-07	3.736e-07	3.682e-07	5.061e-07	4.362e-07	3.699e-07	4.211e-07	4.867e-07	4.294e-07	4.782e-07	4.76e-07	4.324e-07	3.879e-07	4.383e-07	3.81e-07	3.754e-07
4.083e-07	3.917e-07	4.135e-07	5.092e-07	4.08e-07	3.828e-07	3.675e-07	3.991e-07	4.591e-07	4.491e-07	3.592e-07	4.218e-07	3.726e-07	4.978e-07	4.454e-07	4.096e-07	4.064e-07	4.93e-07	4.194e-07	4.617e-07	4.597e-07	4.166e-07	3.886e-07	4.332e-07	3.614e-07	3.504e-07
4.186e-07	3.878e-07	3.973e-07	4.416e-07	4.049e-07	3.928e-07	3.883e-07	4.298e-07	4.483e-07	4.569e-07	3.877e-07	4.07e-07	3.735e-07	4.775e-07	4.229e-07	4.164e-07	3.894e-07	4.871e-07	4.034e-07	4.485e-07	3.86e-07	4.075e-07	3.823e-07	4.57e-07	3.981e-07	3.758e-07
4.25e-07	3.79e-07	4.055e-07	4.439e-07	4.122e-07	4.011e-07	4.363e-07	4.412e-07	4.507e-07	4.472e-07	3.962e-07	4.22e-07	3.726e-07	4.755e-07	4.689e-07	3.782e-07	3.898e-07	5.22e-07	4.841e-07	3.821e-07	4.188e-07	4.066e-07	4.025e-07	4.982e-07	4.184e-07	3.479e-07
4.02e-07	4.2e-07	4.305e-07	3.955e-07	4.081e-07	3.683e-07	4.267e-07	4.435e-07	4.379e-07	4.27e-07	4.488e-07	4.268e-07	4.087e-07	4.618e-07	5.193e-07	4.262e-07	3.859e-07	5.11e-07	4.307e-07	3.925e-07	4.122e-07	3.769e-07	4.009e-07	4.763e-07	4.1e-07	3.579e-07
3.727e-07	3.789e-07	4.654e-07	4.38e-07	4.262e-07	3.616e-07	4.361e-07	4.338e-07	4.289e-07	4.241e-07	4.125e-07	3.927e-07	3.736e-07	4.837e-07	5.203e-07	4.143e-07	3.702e-07	5.109e-07	4.379e-07	4.416e-07	3.93e-07	3.754e-07	3.876e-07	4.603e-07	3.881e-07	3.831e-07
3.498e-07	3.927e-07	4.604e-07	4.273e-07	4.725e-07	3.616e-07	3.766e-07	4.363e-07	4.497e-07	4.053e-07	3.799e-07	3.77e-07	3.752e-07	4.7e-07	5.092e-07	4.156e-07	3.823e-07	4.78e-07	4.669e-07	3.815e-07	4.337e-07	3.96e-07	3.745e-07	4.22e-07	4.017e-07	3.513e-07
3.769e-07	3.942e-07	4.524e-07	3.843e-07	4.096e-07	3.588e-07	4.351e-07	4.633e-07	4.136e-07	4.187e-07	3.7e-07	3.899e-07	4.052e-07	4.537e-07	5.194e-07	4.299e-07	3.844e-07	4.67e-07	4.268e-07	3.893e-07	4.381e-07	3.764e-07	3.761e-07	4.652e-07	3.593e-07	3.616e-07
3.733e-07	3.552e-07	4.631e-07	4.24e-07	3.966e-07	3.699e-07	4.067e-07	4.572e-07	4.029e-07	4.309e-07	4.625e-07	4.43e-07	3.794e-07	3.985e-07	5.394e-07	4.399e-07	3.834e-07	4.42e-07	4.52e-07	3.738e-07	4.133e-07	3.615e-07	4.046e-07	4.533e-07	3.662e-07	3.349e-07
4.183e-07	3.291e-07	4.83e-07	4.199e-07	3.664e-07	3.939e-07	3.572e-07	4.742e-07	4.032e-07	4.264e-07	4.566e-07	4.226e-07	4.189e-07	4.3e-07	5.109e-07	4.509e-07	3.681e-07	4.558e-07	4.208e-07	3.717e-07	4.296e-07	3.709e-07	3.929e-07	4.745e-07	3.859e-07	3.775e-07
4.375e-07	3.493e-07	4.986e-07	4.279e-07	3.94e-07	3.472e-07	3.902e-07	4.73e-07	3.763e-07	4.157e-07	4.501e-07	4.427e-07	3.938e-07	4.226e-07	4.734e-07	4.54e-07	3.976e-07	4.678e-07	4.044e-07	3.684e-07	4.415e-07	3.451e-07	3.804e-07	4.728e-07	3.956e-07	3.548e-07
4.265e-07	3.688e-07	4.756e-07	4.293e-07	3.92e-07	3.853e-07	3.83e-07	4.364e-07	3.967e-07	4.566e-07	4.161e-07	4.372e-07	3.944e-07	4.185e-07	4.681e-07	4.193e-07	4.233e-07	4.481e-07	4.061e-07	3.751e-07	4.769e-07	3.711e-07	3.9e-07	4.465e-07	3.698e-07	3.811e-07
4.421e-07	3.735e-07	4.411e-07	4.393e-07	3.718e-07	3.611e-07	3.981e-07	4.422e-07	3.946e-07	4.247e-07	4.155e-07	4.687e-07	3.707e-07	4.461e-07	4.713e-07	3.854e-07	3.571e-07	4.553e-07	4.093e-07	3.899e-07	4.377e-07	3.533e-07	3.749e-07	4.839e-07	3.741e-07	3.708e-07
4.051e-07	3.588e-07	4.786e-07	3.931e-07	4.045e-07	3.53e-07	4.089e-07	4.566e-07	4.006e-07	4.236e-07	4.311e-07	5.061e-07	3.567e-07	4.111e-07	4.802e-07	3.649e-07	4.093e-07	4.699e-07	3.938e-07	4.112e-07	4.765e-07	3.576e-07	3.63e-07	4.418e-07	3.662e-07	3.515e-07
3.999e-07	4.006e-07	5.208e-07	3.786e-07	4.114e-07	3.636e-07	3.891e-07	4.521e-07	4.454e-07	4.483e-07	4.736e-07	4.724e-07	3.321e-07	4.198e-07	4.603e-07	3.526e-07	4.121e-07	4.789e-07	3.95e-07	4.156e-07	4.977e-07	3.8e-07	4.172e-07	4.092e-07	3.823e-07	3.415e-07
4.152e-07	3.773e-07	4.684e-07	3.791e-07	3.924e-07	3.527e-07	4.087e-07	4.59e-07	3.936e-07	4.32e-07	4.2e-07	4.631e-07	3.621e-07	4.421e-07	4.9e-07	3.962e-07	3.883e-07	4.861e-07	4.315e-07	4.05e-07	4.879e-07	3.775e-07	3.991e-07	3.847e-07	4.306e-07	3.783e-07
3.974e-07	3.922e-07	4.816e-07	4.045e-07	3.931e-07	3.703e-07	3.974e-07	4.197e-07	4.137e-07	4.137e-07	4.135e-07	4.484e-07	3.966e-07	4.408e-07	4.46e-07	3.744e-07	3.585e-07	4.977e-07	4.041e-07	4.016e-07	4.799e-07	3.378e-07	3.566e-07	4.078e-07	3.834e-07	3.429e-07
3.389e-07	3.866e-07	4.934e-07	4.151e-07	3.708e-07	4.137e-07	3.987e-07	4.288e-07	3.837e-07	4.334e-07	4.324e-07	4.336e-07	3.849e-07	5.039e-07	4.583e-07	3.904e-07	3.92e-07	4.885e-07	4.268e-07	3.827e-07	4.821e-07	3.97e-07	3.78e-07	4.117e-07	3.984e-07	3.309e-07
3.826e-07	3.945e-07	4.907e-07	4.431e-07	3.504e-07	3.905e-07	4.175e-07	4.35e-07	4.111e-07	4.26e-07	4.403e-07	4.211e-07	3.486e-07	5.079e-07	4.24e-07	3.767e-07	3.911e-07	4.498e-07	4.026e-07	3.885e-07	4.724e-07	4.077e-07	3.488e-07	3.787e-07	4.112e-07	3.419e-07
3.832e-07	3.695e-07	4.946e-07	4.315e-07	3.416e-07	3.671e-07	4.394e-07	4.007e-07	4.074e-07	4.522e-07	4.305e-07	4.481e-07	3.403e-07	4.869e-07	3.918e-07	3.926e-07	4.033e-07	4.48e-07	3.997e-07	4.261e-07	4.574e-07	4.627e-07	3.746e-07	4.206e-07	3.871e-07	3.711e-07
3.984e-07	3.648e-07	4.846e-07	4.032e-07	3.735e-07	4.116e-07	4.225e-07	4.005e-07	3.878e-07	4.668e-07	4.114e-07	4.244e-07	3.658e-07	4.42e-07	4.059e-07	3.83e-07	4.155e-07	4.443e-07	4.11e-07	4.143e-07	4.804e-07	4.478e-07	3.809e-07	4.155e-07	3.77e-07	3.585e-07
3.852e-07	3.835e-07	4.671e-07	4.375e-07	3.69e-07	4.002e-07	4.541e-07	3.939e-07	4.244e-07	4.692e-07	4.272e-07	4.184e-07	3.422e-07	4.825e-07	3.849e-07	4.34e-07	4.727e-07	4.207e-07	4.113e-07	4.072e-07	4.666e-07	4.324e-07	3.806e-07	4.231e-07	4.191e-07	3.599e-07
3.979e-07	3.753e-07	4.666e-07	4.1e-07	3.372e-07	4.143e-07	4.23e-07	4.109e-07	4.489e-07	4.302e-07	3.897e-07	4.251e-07	3.685e-07	4.8e-07	3.781e-07	4.242e-07	4.695e-07	4.488e-07	4.157e-07	4.095e-07	4.563e-07	4.254e-07	3.82e-07	4.477e-07	3.755e-07	3.563e-07
3.565e-07	4.038e-07	4.287e-07	4.214e-07	3.315e-07	4.239e-07	4.432e-07	4.371e-07	4.33e-07	4.607e-07	3.954e-07	4.076e-07	3.48e-07	4.897e-07	3.819e-07	4.16e-07	4.542e-07	4.026e-07	3.928e-07	3.817e-07	4.597e-07	4.188e-07	3.667e-07	4.659e-07	3.771e-07	3.668e-07
3.846e-07	3.806e-07	4.322e-07	4.102e-07	3.736e-07	3.963e-07	4.001e-07	4.331e-07	4.676e-07	4.269e-07	3.854e-07	4.138e-07	3.519e-07	5.02e-07	4.044e-07	4.478e-07	4.306e-07	4.435e-07	4.017e-07	3.885e-07	4.639e-07	4.408e-07	4.072e-07	4.564e-07	3.746e-07	3.422e-07
3.553e-07	3.696e-07	4.568e-07	4.163e-07	3.887e-07	4.008e-07	4.124e-07	4.19e-07	4.223e-07	4.313e-07	4.24e-07	4.486e-07	3.832e-07	5.28e-07	3.787e-07	4.824e-07	4.104e-07	4.449e-07	3.853e-07	4.027e-07	4.325e-07	4.112e-07	3.998e-07	4.421e-07	3.843e-07	3.302e-07
3.437e-07	3.978e-07	4.703e-07	4.438e-07	3.158e-07	3.854e-07	4.12e-07	4.611e-07	4.29e-07	4.115e-07	4.068e-07	4.186e-07	3.702e-07	5.229e-07	3.979e-07	5.265e-07	4.566e-07	4.201e-07	4.126e-07	3.641e-07	4.936e-07	4.136e-07	3.863e-07	4.325e-07	3.649e-07	3.675e-07
3.36e-07	4.198e-07	4.387e-07	4.075e-07	3.731e-07	3.886e-07	4.443e-07	4.887e-07	4.721e-07	4.269e-07	3.999e-07	4.256e-07	3.711e-07	5.027e-07	3.607e-07	4.736e-07	4.496e-07	4.223e-07	4.024e-07	3.554e-07	4.75e-07	4.324e-07	3.896e-07	4.231e-07	3.846e-07	3.437e-07
3.44e-07	3.898e-07	3.88e-07	3.982e-07	3.614e-07	3.701e-07	3.656e-07	4.594e-07	4.317e-07	4.398e-07	4.203e-07	4.09e-07	3.603e-07	4.784e-07	3.906e-07	5.134e-07	4.504e-07	4.644e-07	4.023e-07	3.648e-07	4.253e-07	4.445e-07	3.423e-07	4.59e-07	3.363e-07	3.442e-07
3.582e-07	4.058e-07	4.034e-07	3.955e-07	3.478e-07	3.818e-07	4.26e-07	4.792e-07	4.193e-07	4.387e-07	4.115e-07	4.47e-07	3.517e-07	4.772e-07	4.185e-07	4.837e-07	4.463e-07	4.905e-07	4.13e-07	3.868e-07	4.461e-07	4.328e-07	3.898e-07	4.685e-07	3.87e-07	3.42e-07
3.359e-07	3.928e-07	4.455e-07	4.129e-07	3.396e-07	3.992e-07	4.179e-07	5.011e-07	4.541e-07	4.438e-07	3.735e-07	4.356e-07	3.533e-07	4.579e-07	4.145e-07	4.674e-07	3.942e-07	4.915e-07	4.347e-07	3.754e-07	4.76e-07	4.426e-07	3.621e-07	4.03e-07	3.997e-07	3.709e-07
3.604e-07	3.766e-07	4.454e-07	3.885e-07	3.856e-07	3.997e-07	4.285e-07	4.902e-07	4.434e-07	4.668e-07	3.96e-07	4.804e-07	4.194e-07	4.828e-07	4.34e-07	4.48e-07	4.584e-07	4.523e-07	4.569e-07	4.123e-07	4.334e-07	4.637e-07	3.632e-07	4.171e-07	3.934e-07	3.767e-07
3.396e-07	3.635e-07	4.637e-07	4.018e-07	3.591e-07	4.082e-07	3.803e-07	4.611e-07	4.517e-07	4.102e-07	4.313e-07	4.921e-07	3.744e-07	4.868e-07	3.846e-07	4.231e-07	4.568e-07	4.447e-07	4.474e-07	4.335e-07	4.342e-07	4.092e-07	3.698e-07	4.303e-07	4.006e-07	3.707e-07
3.456e-07	3.637e-07	4.602e-07	4.303e-07	3.421e-07	3.984e-07	3.936e-07	4.596e-07	4.352e-07	4.261e-07	4.302e-07	4.768e-07	3.917e-07	4.711e-07	4.095e-07	4.323e-07	4.52e-07	5.025e-07	4.475e-07	4.549e-07	4.09e-07	4.445e-07	4.024e-07	3.889e-07	3.454e-07	3.813e-07
3.43e-07	3.576e-07	4.366e-07	4.584e-07	3.827e-07	3.624e-07	3.709e-07	4.712e-07	4.097e-07	4.207e-07	3.663e-07	4.724e-07	3.651e-07	4.526e-07	4.076e-07	4.517e-07	4.695e-07	5.082e-07	4.865e-07	4.399e-07	4.758e-07	4.475e-07	3.795e-07	4.244e-07	4.074e-07	3.71e-07
3.447e-07	3.868e-07	4.995e-07	4.424e-07	3.738e-07	3.903e-07	4.352e-07	4.513e-07	3.724e-07	4.254e-07	3.971e-07	4.595e-07	3.793e-07	4.364e-07	4.28e-07	4.294e-07	4.643e-07	4.878e-07	4.982e-07	4.54e-07	4.349e-07	4.099e-07	3.75e-07	4.472e-07	3.901e-07	3.554e-07
3.28e-07	3.906e-07	4.916e-07	4.172e-07	3.85e-07	4.064e-07	4.382e-07	4.677e-07	4.049e-07	4.487e-07	4.262e-07	4.628e-07	4.083e-07	4.037e-07	4.461e-07	4.456e-07	4.711e-07	4.698e-07	4.616e-07	4.236e-07	5.01e-07	3.817e-07	4.037e-07	4.492e-07	3.745e-07	3.316e-07
3.284e-07	4.138e-07	4.995e-07	3.885e-07	3.588e-07	4.276e-07	4.653e-07	4.755e-07	4.036e-07	4.077e-07	4.72e-07	4.387e-07	3.754e-07	3.785e-07	4.117e-07	4.008e-07	4.769e-07	4.91e-07	4.214e-07	4.163e-07	4.65e-07	4.076e-07	4.026e-07	4.031e-07	4.295e-07	3.372e-07
3.881e-07	3.935e-07	4.674e-07	4.339e-07	4.004e-07	3.909e-07	4.096e-07	4.566e-07	3.875e-07	4.124e-07	4.613e-07	4.467e-07	3.418e-07	4.166e-07	4.106e-07	4.148e-07	4.704e-07	5.093e-07	4.257e-07	4.264e-07	4.614e-07	3.973e-07	3.616e-07	4.239e-07	3.8e-07	3.423e-07
3.863e-07	3.976e-07	4.847e-07	4.15e-07	3.638e-07	3.828e-07	4.057e-07	4.418e-07	4.099e-07	4.721e-07	4.238e-07	4.632e-07	3.848e-07	4.3e-07	3.919e-07	4.061e-07	4.517e-07	4.576e-07	4.464e-07	4.425e-07	5.203e-07	3.79e-07	4.008e-07	3.939e-07	3.996e-07	3.814e-07
3.669e-07	3.662e-07	4.863e-07	4.29e-07	4.193e-07	3.601e-07	3.697e-07	4.443e-07	3.793e-07	4.643e-07	4.217e-07	4.567e-07	4.214e-07	4.142e-07	4.056e-07	4.441e-07	4.533e-07	4.523e-07	4.493e-07	4.406e-07	4.446e-07	3.904e-07	4.119e-07	4.149e-07	3.992e-07	3.94e-07
3.265e-07	4.032e-07	4.958e-07	4.218e-07	4.111e-07	3.508e-07	4.024e-07	4.962e-07	4.138e-07	5.009e-07	4.503e-07	4.735e-07	4.379e-07	4.241e-07	4.187e-07	3.79e-07	4.606e-07	4.736e-07	4.831e-07	4.475e-07	4.437e-07	3.993e-07	4.188e-07	4.345e-07	3.696e-07	3.677e-07
3.423e-07	3.936e-07	5.244e-07	4.132e-07	3.928e-07	3.747e-07	4.505e-07	4.684e-07	3.545e-07	5.028e-07	4.786e-07	4.635e-07	4.26e-07	3.962e-07	4.446e-07	4.156e-07	4.346e-07	4.298e-07	4.265e-07	4.537e-07	4.433e-07	3.97e-07	3.983e-07	3.94e-07	3.728e-07	3.832e-07
3.424e-07	3.794e-07	4.884e-07	4.569e-07	4.107e-07	3.76e-07	4.521e-07	4.585e-07	3.998e-07	4.661e-07	4.361e-07	4.596e-07	4.061e-07	4.091e-07	3.878e-07	4.245e-07	4.453e-07	4.125e-07	4.171e-07	4.645e-07	4.369e-07	4.026e-07	3.517e-07	3.829e-07	3.585e-07	4.08e-07
3.265e-07	3.814e-07	4.913e-07	4.672e-07	4.512e-07	3.889e-07	4.795e-07	5.174e-07	3.999e-07	4.974e-07	4.775e-07	4.557e-07	4.204e-07	3.977e-07	3.984e-07	3.95e-07	4.658e-07	4.36e-07	4.278e-07	4.214e-07	4.592e-07	3.906e-07	3.86e-07	4.152e-07	3.657e-07	4.235e-07
3.332e-07	4.228e-07	4.868e-07	4.097e-07	4.064e-07	3.996e-07	4.275e-07	5.074e-07	3.817e-07	4.977e-07	4.56e-07	4.704e-07	4.279e-07	4.023e-07	4.104e-07	4.086e-07	5.21e-07	4.157e-07	4.463e-07	4.426e-07	4.84e-07	4.334e-07	4.027e-07	3.912e-07	3.608e-07	4.074e-07
3.434e-07	4.349e-07	4.572e-07	4.086e-07	4.541e-07	3.997e-07	4.409e-07	5.296e-07	3.999e-07	4.784e-07	4.413e-07	4.824e-07	4.361e-07	4.342e-07	4.097e-07	4.298e-07	4.558e-07	4.211e-07	4.392e-07	4.944e-07	4.338e-07	4.328e-07	3.942e-07	3.863e-07	3.67e-07	4.257e-07
3.494e-07	4.093e-07	4.584e-07	4.479e-07	4.544e-07	4.052e-07	4.122e-07	4.64e-07	4.251e-07	4.69e-07	4.558e-07	4.972e-07	4.31e-07	4.412e-07	4.17e-07	4.273e-07	4.754e-07	3.792e-07	4.368e-07	4.911e-07	4.079e-07	4.409e-07	3.843e-07	3.72e-07	3.598e-07	4.293e-07
3.521e-07	4.412e-07	4.45e-07	4.326e-07	4.086e-07	4.214e-07	4.394e-07	4.499e-07	3.745e-07	5.19e-07	4.433e-07	4.91e-07	3.759e-07	4.075e-07	4.455e-07	4.553e-07	4.345e-07	4.127e-07	4.145e-07	4.837e-07	4.091e-07	4.206e-07	3.795e-07	3.708e-07	4.033e-07	4.43e-07
3.616e-07	3.773e-07	4.751e-07	4.672e-07	3.656e-07	4.229e-07	4.126e-07	4.482e-07	4.059e-07	4.766e-07	4.547e-07	5.081e-07	3.814e-07	3.765e-07	4.802e-07	4.95e-07	4.584e-07	4.088e-07	4.307e-07	4.441e-07	4.533e-07	4.363e-07	3.987e-07	4.068e-07	4.007e-07	4.368e-07
3.404e-07	4.12e-07	4.244e-07	4.431e-07	3.615e-07	4.15e-07	4.31e-07	4.477e-07	3.855e-07	4.655e-07	3.863e-07	4.766e-07	3.591e-07	4.088e-07	4.939e-07	4.923e-07	4.485e-07	3.885e-07	4.231e-07	4.152e-07	4.839e-07	3.852e-07	3.708e-07	3.932e-07	3.732e-07	4.472e-07
3.84e-07	3.821e-07	4.272e-07	4.488e-07	4.169e-07	3.98e-07	4.029e-07	4.322e-07	3.786e-07	4.775e-07	4.108e-07	4.414e-07	3.707e-07	4.067e-07	5.114e-07	4.83e-07	4.648e-07	3.946e-07	4.31e-07	4.706e-07	4.636e-07	4.231e-07	3.442e-07	3.966e-07	3.785e-07	4.552e-07
3.81e-07	4.072e-07	4.494e-07	4.394e-07	3.925e-07	3.901e-07	3.883e-07	4.165e-07	4.001e-07	5.033e-07	4.467e-07	4.565e-07	3.492e-07	3.908e-07	5.228e-07	4.741e-07	4.654e-07	4.165e-07	4.781e-07	4.128e-07	4.777e-07	4.091e-07	4.056e-07	4.115e-07	3.658e-07	3.887e-07
3.911e-07	3.965e-07	4.401e-07	3.921e-07	3.574e-07	4.11e-07	4.053e-07	4.794e-07	3.725e-07	4.971e-07	4.893e-07	4.49e-07	3.851e-07	4.052e-07	4.951e-07	4.849e-07	4.453e-07	3.69e-07	4.869e-07	4.213e-07	4.624e-07	3.976e-07	3.765e-07	4.273e-07	3.823e-07	4.102e-07
4.32e-07	4.02e-07	4.473e-07	4.058e-07	3.92e-07	4.089e-07	3.9e-07	4.121e-07	4.248e-07	5.044e-07	4.467e-07	4.431e-07	3.389e-07	3.949e-07	5.305e-07	4.891e-07	4.61e-07	3.761e-07	4.782e-07	4.495e-07	5.012e-07	4.546e-07	3.8e-07	4.329e-07	3.735e-07	4.387e-07
3.996e-07	4.158e-07	4.613e-07	4.266e-07	3.508e-07	4.41e-07	4.714e-07	4.589e-07	3.947e-07	4.598e-07	4.286e-07	5.077e-07	3.711e-07	4.399e-07	5.259e-07	4.989e-07	4.523e-07	4.295e-07	4.539e-07	4.839e-07	4.72e-07	4.353e-07	3.793e-07	4.559e-07	3.869e-07	4.398e-07
3.815e-07	4.316e-07	4.18e-07	4.588e-07	3.924e-07	4.004e-07	4.348e-07	4.513e-07	4.143e-07	4.446e-07	3.615e-07	5.1e-07	4.049e-07	3.82e-07	5.529e-07	4.958e-07	4.762e-07	4.12e-07	4.514e-07	4.727e-07	4.751e-07	3.98e-07	3.681e-07	4.553e-07	3.96e-07	4.213e-07
3.696e-07	4.447e-07	4.388e-07	4.563e-07	3.879e-07	3.873e-07	3.761e-07	4.178e-07	4.02e-07	4.654e-07	3.818e-07	5.382e-07	4.163e-07	4.08e-07	4.877e-07	5.15e-07	5.113e-07	4.289e-07	4.557e-07	4.351e-07	4.653e-07	4.163e-07	3.609e-07	4.138e-07	3.841e-07	4.252e-07
3.99e-07	4.346e-07	4.41e-07	4.276e-07	3.939e-07	3.658e-07	3.943e-07	4.261e-07	4.111e-07	4.602e-07	4.114e-07	4.844e-07	3.833e-07	3.717e-07	4.926e-07	4.839e-07	5.015e-07	4.361e-07	4.671e-07	5.051e-07	4.878e-07	3.926e-07	3.676e-07	3.677e-07	3.287e-07	4.832e-07
4.28e-07	4.314e-07	4.326e-07	4.564e-07	4.252e-07	3.772e-07	3.879e-07	4.349e-07	4.412e-07	4.62e-07	4.028e-07	4.397e-07	3.927e-07	4.037e-07	5.092e-07	4.744e-07	4.709e-07	4.583e-07	4.471e-07	4.861e-07	4.991e-07	4.377e-07	3.593e-07	4.211e-07	3.838e-07	4.45e-07
3.861e-07	4.34e-07	5.201e-07	4.416e-07	3.792e-07	3.727e-07	4.015e-07	4.045e-07	3.959e-07	4.414e-07	3.942e-07	4.327e-07	3.54e-07	4.302e-07	4.514e-07	5.113e-07	4.454e-07	4.181e-07	4.835e-07	4.85e-07	4.848e-07	4.33e-07	3.617e-07	4.327e-07	4.319e-07	4.052e-07
4.056e-07	4.312e-07	4.92e-07	4.581e-07	3.712e-07	3.875e-07	3.905e-07	3.906e-07	3.969e-07	4.596e-07	4.52e-07	4.299e-07	3.859e-07	3.989e-07	4.666e-07	5.045e-07	4.465e-07	4.155e-07	4.425e-07	4.641e-07	4.994e-07	3.903e-07	3.791e-07	4.29e-07	4.044e-07	4.389e-07
3.797e-07	3.965e-07	5.104e-07	4.293e-07	3.736e-07	4.243e-07	3.857e-07	3.409e-07	4.209e-07	4.108e-07	4.798e-07	4.468e-07	3.897e-07	4.009e-07	4.449e-07	5.181e-07	4.343e-07	4.162e-07	4.305e-07	4.61e-07	4.749e-07	3.976e-07	3.836e-07	4.429e-07	3.979e-07	4.818e-07
3.685e-07	4.118e-07	4.622e-07	4.245e-07	3.834e-07	3.938e-07	4.485e-07	3.655e-07	4.526e-07	4.429e-07	4.649e-07	4.537e-07	4.124e-07	4.169e-07	4.741e-07	5.695e-07	4.483e-07	3.643e-07	4.036e-07	4.959e-07	4.854e-07	4.122e-07	3.746e-07	5.086e-07	3.95e-07	4.394e-07
3.754e-07	4.18e-07	4.274e-07	4.203e-07	3.968e-07	3.82e-07	4.337e-07	3.572e-07	4.398e-07	4.601e-07	4.318e-07	4.427e-07	3.488e-07	4.466e-07	4.693e-07	5.284e-07	4.25e-07	3.423e-07	3.59e-07	4.685e-07	4.75e-07	3.769e-07	3.808e-07	4.834e-07	4.147e-07	3.975e-07
3.696e-07	4.413e-07	4.71e-07	3.904e-07	3.882e-07	3.785e-07	4.2e-07	3.844e-07	4.442e-07	4.399e-07	4.536e-07	4.245e-07	3.792e-07	3.865e-07	4.679e-07	5.388e-07	4.352e-07	3.808e-07	3.508e-07	4.564e-07	4.873e-07	3.746e-07	3.776e-07	4.364e-07	3.813e-07	4.159e-07
4.048e-07	4.357e-07	5.16e-07	4.257e-07	3.707e-07	3.889e-07	4.071e-07	3.801e-07	4.503e-07	4.619e-07	4.686e-07	3.929e-07	4.047e-07	4.05e-07	4.896e-07	4.947e-07	4.514e-07	3.991e-07	3.87e-07	4.746e-07	4.624e-07	3.916e-07	3.507e-07	4.407e-07	4.1e-07	4.193e-07
3.582e-07	4.484e-07	4.934e-07	4.254e-07	3.459e-07	3.797e-07	3.996e-07	4.248e-07	4.305e-07	4.34e-07	4.402e-07	4.288e-07	3.85e-07	3.979e-07	4.41e-07	4.517e-07	4.347e-07	3.692e-07	3.93e-07	4.583e-07	4.73e-07	4.121e-07	3.947e-07	4.481e-07	3.754e-07	3.787e-07
3.671e-07	4.14e-07	5.348e-07	4.135e-07	3.676e-07	3.822e-07	3.589e-07	4.465e-07	4.363e-07	4.039e-07	4.462e-07	4.056e-07	4.273e-07	4.031e-07	4.629e-07	4.68e-07	4.299e-07	3.887e-07	4.488e-07	4.894e-07	4.98e-07	3.747e-07	4.062e-07	4.545e-07	3.442e-07	4.272e-07
3.793e-07	4.366e-07	5.27e-07	4.424e-07	3.897e-07	3.796e-07	3.868e-07	4.655e-07	4.517e-07	4.124e-07	4.553e-07	4.147e-07	3.885e-07	4.475e-07	3.836e-07	4.81e-07	4.662e-07	4.296e-07	4.275e-07	4.575e-07	4.647e-07	3.912e-07	3.873e-07	3.896e-07	3.905e-07	3.961e-07
3.646e-07	4.305e-07	5.182e-07	4.389e-07	4.134e-07	3.98e-07	4.05e-07	4.771e-07	4.458e-07	3.745e-07	4.859e-07	4.251e-07	3.767e-07	4.858e-07	3.692e-07	4.568e-07	5.433e-07	4.193e-07	3.542e-07	5.257e-07	4.436e-07	3.769e-07	3.769e-07	4.129e-07	3.746e-07	3.998e-07
3.35e-07	4.03e-07	4.961e-07	4.266e-07	3.594e-07	4.233e-07	3.65e-07	4.605e-07	4.031e-07	3.824e-07	4.568e-07	4.237e-07	4.102e-07	4.518e-07	4.161e-07	4.885e-07	5.218e-07	4.325e-07	3.724e-07	4.999e-07	4.672e-07	4.005e-07	3.887e-07	3.707e-07	3.723e-07	3.906e-07
3.652e-07	4.147e-07	5.099e-07	4.21e-07	3.719e-07	3.787e-07	3.678e-07	4.666e-07	4.086e-07	3.683e-07	4.721e-07	4.344e-07	4.282e-07	4.639e-07	4.28e-07	4.728e-07	4.879e-07	3.802e-07	4.071e-07	4.483e-07	4.495e-07	3.832e-07	3.969e-07	3.726e-07	3.858e-07	3.806e-07
3.527e-07	4.103e-07	4.708e-07	4.408e-07	3.649e-07	4.072e-07	3.502e-07	4.215e-07	3.73e-07	3.927e-07	5.011e-07	4.262e-07	4.544e-07	4.346e-07	4.059e-07	4.318e-07	4.228e-07	4.138e-07	4.121e-07	4.694e-07	4.34e-07	4.306e-07	3.711e-07	3.662e-07	3.648e-07	4.036e-07
3.503e-07	4.339e-07	4.732e-07	4.755e-07	3.558e-07	4.291e-07	3.912e-07	4.098e-07	4.023e-07	3.542e-07	4.572e-07	4.169e-07	4.289e-07	4.348e-07	4.618e-07	4.482e-07	4.367e-07	4.41e-07	3.703e-07	4.968e-07	4.338e-07	4.151e-07	3.991e-07	3.79e-07	3.928e-07	4.076e-07
3.78e-07	4.343e-07	4.443e-07	4.913e-07	3.59e-07	3.758e-07	4.359e-07	4.035e-07	3.609e-07	3.87e-07	4.734e-07	3.922e-07	4.171e-07	4.577e-07	4.586e-07	4.161e-07	4.876e-07	4.488e-07	4.139e-07	5.022e-07	4.035e-07	4.026e-07	4.046e-07	4.115e-07	4.243e-07	4.043e-07
3.307e-07	4.198e-07	4.729e-07	4.637e-07	3.885e-07	4.137e-07	4.446e-07	4.17e-07	3.962e-07	3.792e-07	5.211e-07	3.683e-07	3.898e-07	4.922e-07	4.692e-07	4.356e-07	4.808e-07	4.158e-07	4.125e-07	4.533e-07	4.23e-07	4.092e-07	3.759e-07	4.349e-07	3.773e-07	4.234e-07
3.335e-07	4.499e-07	4.268e-07	4.982e-07	3.714e-07	4.529e-07	3.701e-07	4.298e-07	3.931e-07	4.015e-07	5.186e-07	3.796e-07	3.899e-07	4.49e-07	4.381e-07	4.436e-07	4.781e-07	4.424e-07	3.976e-07	4.658e-07	4.395e-07	4.055e-07	3.687e-07	4.278e-07	3.734e-07	3.798e-07
3.304e-07	3.981e-07	4.543e-07	4.636e-07	3.907e-07	3.988e-07	4.042e-07	3.892e-07	3.928e-07	3.749e-07	5.249e-07	4.143e-07	4.133e-07	4.572e-07	4.25e-07	4.747e-07	4.734e-07	4.7e-07	4.214e-07	4.639e-07	4.294e-07	4.24e-07	3.675e-07	4.217e-07	4.036e-07	3.586e-07
3.572e-07	4.309e-07	4.341e-07	4.606e-07	3.699e-07	4.008e-07	4.019e-07	3.92e-07	3.682e-07	4.34e-07	5.329e-07	4.052e-07	4.717e-07	4.791e-07	4.477e-07	4.666e-07	5.026e-07	4.524e-07	4.387e-07	4.637e-07	4.06e-07	4.353e-07	3.887e-07	3.873e-07	3.865e-07	3.46e-07
3.599e-07	4.405e-07	4.778e-07	4.675e-07	3.918e-07	3.957e-07	4.412e-07	4.245e-07	3.893e-07	3.834e-07	5.278e-07	4.37e-07	4.41e-07	4.643e-07	4.216e-07	4.546e-07	5.165e-07	4.75e-07	4.581e-07	4.657e-07	4.364e-07	4.089e-07	3.7e-07	4.011e-07	3.679e-07	3.367e-07
3.503e-07	4.188e-07	4.714e-07	4.342e-07	4.009e-07	4.214e-07	4.397e-07	4.314e-07	3.839e-07	3.908e-07	5.2e-07	4.313e-07	4.15e-07	4.579e-07	4.325e-07	4.301e-07	5.317e-07	4.436e-07	4.436e-07	4.63e-07	4.337e-07	3.837e-07	3.665e-07	3.989e-07	3.955e-07	3.655e-07
3.021e-07	4.449e-07	4.509e-07	4.477e-07	3.82e-07	3.825e-07	3.663e-07	4.43e-07	4.103e-07	3.997e-07	5.013e-07	4.566e-07	4.204e-07	4.134e-07	4.383e-07	4.346e-07	5.01e-07	4.346e-07	4.054e-07	4.385e-07	4.174e-07	4.223e-07	3.764e-07	4.327e-07	3.625e-07	3.516e-07
3.446e-07	4.429e-07	4.904e-07	4.544e-07	4.011e-07	3.734e-07	3.776e-07	4.145e-07	3.972e-07	3.942e-07	4.274e-07	4.211e-07	4.556e-07	4.191e-07	4.355e-07	4.582e-07	5.278e-07	4.246e-07	3.925e-07	4.389e-07	4.431e-07	4.094e-07	4.241e-07	4.501e-07	3.506e-07	3.679e-07
3.474e-07	4.843e-07	4.75e-07	4.809e-07	3.872e-07	4.324e-07	3.867e-07	4.163e-07	3.767e-07	3.791e-07	4.542e-07	4.109e-07	4.639e-07	4.239e-07	4.505e-07	4.268e-07	5.459e-07	3.984e-07	4.103e-07	4.074e-07	4.548e-07	4.123e-07	3.75e-07	4.59e-07	3.555e-07	3.573e-07
3.42e-07	4.017e-07	4.88e-07	4.453e-07	3.435e-07	4.621e-07	3.855e-07	4.189e-07	4.025e-07	4.256e-07	4.49e-07	3.624e-07	4.655e-07	4.124e-07	4.221e-07	4.572e-07	5.177e-07	4.152e-07	3.99e-07	4.426e-07	4.446e-07	3.97e-07	3.581e-07	4.744e-07	3.63e-07	3.741e-07
3.379e-07	4.384e-07	5.046e-07	4.311e-07	3.65e-07	4.532e-07	4.071e-07	4.494e-07	3.891e-07	4.339e-07	4.698e-07	3.966e-07	4.486e-07	4.126e-07	4.163e-07	4.173e-07	5.228e-07	4.451e-07	4.257e-07	4.82e-07	5.055e-07	4.103e-07	3.914e-07	4.424e-07	3.584e-07	3.823e-07
3.4e-07	4.329e-07	4.92e-07	4.583e-07	3.658e-07	4.461e-07	4.126e-07	4.424e-07	4.339e-07	4.265e-07	4.61e-07	4.074e-07	3.986e-07	4.544e-07	4.459e-07	4.655e-07	5.43e-07	3.997e-07	4.125e-07	4.438e-07	4.853e-07	4.23e-07	3.887e-07	4.28e-07	3.555e-07	4.11e-07
3.614e-07	4.473e-07	5.025e-07	4.231e-07	3.423e-07	4.495e-07	4.003e-07	4.362e-07	4.429e-07	4.508e-07	5.181e-07	3.981e-07	3.772e-07	4.571e-07	3.886e-07	4.44e-07	5.297e-07	4.092e-07	4.545e-07	4.795e-07	4.913e-07	4.226e-07	3.573e-07	4.386e-07	3.548e-07	4.303e-07
4.101e-07	4.684e-07	4.578e-07	4.783e-07	3.712e-07	4.608e-07	4.108e-07	3.936e-07	4.33e-07	4.603e-07	4.898e-07	3.69e-07	4.104e-07	3.987e-07	3.987e-07	4.383e-07	5.429e-07	4.328e-07	4.133e-07	4.479e-07	4.704e-07	4.413e-07	3.732e-07	4.491e-07	3.474e-07	4.368e-07
3.831e-07	4.758e-07	4.199e-07	4.885e-07	3.451e-07	4.643e-07	3.62e-07	4.134e-07	4.525e-07	4.223e-07	4.477e-07	4.252e-07	4.105e-07	3.965e-07	4.261e-07	4.117e-07	5.333e-07	4.123e-07	4.2e-07	4.329e-07	5.366e-07	4.584e-07	3.778e-07	4.492e-07	3.775e-07	4.472e-07
3.878e-07	4.963e-07	4.766e-07	4.82e-07	3.842e-07	4.384e-07	4.246e-07	4.16e-07	4.341e-07	4.29e-07	4.39e-07	4.124e-07	3.961e-07	3.771e-07	4.36e-07	4.333e-07	5.219e-07	4.14e-07	3.945e-07	4.306e-07	5.011e-07	4.713e-07	4.112e-07	4.289e-07	3.958e-07	4.091e-07
3.617e-07	4.849e-07	4.938e-07	4.556e-07	4.171e-07	4.068e-07	4.312e-07	3.907e-07	4.109e-07	4.092e-07	4.42e-07	4.318e-07	4.185e-07	3.893e-07	4.472e-07	4.955e-07	4.583e-07	4.289e-07	3.811e-07	4.444e-07	4.918e-07	4.607e-07	3.898e-07	4.216e-07	3.455e-07	4.072e-07
3.965e-07	4.464e-07	4.862e-07	4.859e-07	3.882e-07	4.338e-07	4.46e-07	3.489e-07	4.444e-07	4.585e-07	4.481e-07	3.716e-07	3.677e-07	3.932e-07	4.35e-07	4.991e-07	4.773e-07	4.338e-07	3.599e-07	4.756e-07	4.569e-07	4.631e-07	3.922e-07	4.289e-07	3.667e-07	4.461e-07
4.02e-07	4.26e-07	4.61e-07	4.935e-07	3.831e-07	4.47e-07	4.027e-07	3.746e-07	4.457e-07	4.721e-07	4.131e-07	3.933e-07	4.041e-07	4.409e-07	4.062e-07	5.052e-07	4.62e-07	4.331e-07	3.528e-07	4.568e-07	4.296e-07	4.587e-07	3.828e-07	4.348e-07	3.836e-07	4.367e-07
3.716e-07	4.163e-07	4.585e-07	4.858e-07	3.56e-07	4.099e-07	4.486e-07	3.772e-07	4.454e-07	4.344e-07	4.354e-07	4.082e-07	3.799e-07	4.193e-07	3.927e-07	4.606e-07	5.204e-07	4.109e-07	3.964e-07	4.856e-07	4.552e-07	4.442e-07	3.657e-07	4.595e-07	3.509e-07	4.528e-07
3.504e-07	4.454e-07	4.371e-07	5.14e-07	3.735e-07	4.038e-07	4.076e-07	4.259e-07	3.911e-07	4.153e-07	4.398e-07	3.892e-07	3.797e-07	4.379e-07	3.779e-07	4.553e-07	5.337e-07	4.247e-07	4.234e-07	4.356e-07	4.558e-07	4.352e-07	3.682e-07	4.425e-07	3.78e-07	4.034e-07
3.856e-07	4.321e-07	4.794e-07	5.014e-07	3.918e-07	4.04e-07	4.103e-07	4.216e-07	3.716e-07	4.423e-07	4.597e-07	4.172e-07	3.639e-07	4.776e-07	4.375e-07	4.38e-07	4.608e-07	4.553e-07	4.3e-07	4.822e-07	4.84e-07	4.696e-07	3.617e-07	4.42e-07	3.708e-07	3.932e-07
4.302e-07	4.497e-07	4.505e-07	4.718e-07	3.845e-07	4.146e-07	4.283e-07	3.821e-07	3.93e-07	4.441e-07	4.693e-07	4.017e-07	3.351e-07	4.179e-07	4.272e-07	4.02e-07	4.93e-07	4.572e-07	4.485e-07	4.88e-07	4.507e-07	4.678e-07	3.892e-07	4.449e-07	3.633e-07	4.038e-07
4.139e-07	4.269e-07	4.426e-07	4.811e-07	3.753e-07	4.523e-07	4.494e-07	3.692e-07	3.907e-07	4.824e-07	4.594e-07	3.968e-07	3.592e-07	4.676e-07	4.81e-07	4.288e-07	4.675e-07	4.554e-07	4.342e-07	4.381e-07	4.901e-07	4.522e-07	3.483e-07	4.034e-07	3.581e-07	4.23e-07
4.131e-07	4.592e-07	4.506e-07	4.369e-07	3.814e-07	4.066e-07	4.457e-07	4.36e-07	3.827e-07	4.863e-07	4.835e-07	3.895e-07	3.866e-07	5.029e-07	4.27e-07	4.411e-07	5.104e-07	4.022e-07	4.435e-07	4.498e-07	4.599e-07	4.313e-07	3.658e-07	4.126e-07	3.744e-07	3.749e-07
3.913e-07	4.516e-07	4.421e-07	4.532e-07	3.938e-07	4.086e-07	4.656e-07	4.113e-07	4e-07	4.272e-07	5.086e-07	4.175e-07	3.819e-07	4.495e-07	4.555e-07	4.3e-07	4.44e-07	4.198e-07	4.547e-07	4.542e-07	4.599e-07	4.538e-07	3.613e-07	4.58e-07	3.689e-07	3.495e-07
4.014e-07	4.259e-07	4.594e-07	4.543e-07	3.844e-07	3.666e-07	4.665e-07	4.269e-07	4.398e-07	4.223e-07	5.125e-07	4.401e-07	3.546e-07	4.546e-07	4.132e-07	4.093e-07	5.001e-07	4.201e-07	4.612e-07	4.734e-07	4.29e-07	4.358e-07	4.028e-07	4.322e-07	3.6e-07	3.679e-07
3.537e-07	4.351e-07	4.663e-07	4.119e-07	3.724e-07	3.971e-07	5.009e-07	3.885e-07	4.046e-07	4.297e-07	4.89e-07	3.987e-07	3.763e-07	4.556e-07	4.043e-07	4.304e-07	4.776e-07	4.233e-07	4.034e-07	4.776e-07	3.835e-07	4.346e-07	3.744e-07	4.547e-07	3.899e-07	3.754e-07
3.706e-07	4.049e-07	4.515e-07	4.286e-07	4.147e-07	3.869e-07	4.96e-07	4.197e-07	3.738e-07	4.107e-07	4.961e-07	3.949e-07	4.133e-07	4.919e-07	4.223e-07	4.488e-07	4.585e-07	4.318e-07	4.195e-07	4.592e-07	3.829e-07	4.396e-07	3.579e-07	4.436e-07	3.977e-07	4.201e-07
3.659e-07	4.319e-07	4.057e-07	4.356e-07	3.613e-07	3.83e-07	4.85e-07	4.024e-07	3.96e-07	4.6e-07	5.279e-07	3.982e-07	3.648e-07	5.443e-07	3.978e-07	4.405e-07	4.677e-07	4.209e-07	4.195e-07	4.812e-07	4.445e-07	4.331e-07	3.995e-07	4.154e-07	3.99e-07	4.407e-07
3.499e-07	4.344e-07	4.341e-07	4.685e-07	3.795e-07	4.176e-07	4.818e-07	4.28e-07	4.034e-07	4.58e-07	5.171e-07	3.992e-07	3.678e-07	5.091e-07	3.585e-07	4.529e-07	4.722e-07	4.166e-07	4.09e-07	4.95e-07	3.972e-07	4.317e-07	3.583e-07	4.532e-07	3.662e-07	4.173e-07
3.922e-07	4.296e-07	4.415e-07	4.816e-07	4.083e-07	4.042e-07	4.8e-07	4.314e-07	4.284e-07	3.774e-07	5.01e-07	4.323e-07	3.92e-07	4.86e-07	3.961e-07	4.848e-07	4.444e-07	4.246e-07	4.178e-07	4.864e-07	4.067e-07	4.667e-07	4.134e-07	4.781e-07	3.784e-07	4.105e-07
4.161e-07	4.053e-07	4.42e-07	4.706e-07	3.863e-07	4.063e-07	5.125e-07	4.537e-07	3.936e-07	3.876e-07	5.095e-07	4.266e-07	4.018e-07	4.827e-07	4.364e-07	4.503e-07	4.829e-07	4.024e-07	4.293e-07	4.641e-07	3.929e-07	4.079e-07	3.882e-07	5.12e-07	3.749e-07	3.996e-07
4.062e-07	3.985e-07	5.01e-07	4.653e-07	3.812e-07	3.946e-07	4.822e-07	4.151e-07	4.35e-07	3.908e-07	4.964e-07	3.855e-07	3.795e-07	4.597e-07	4.168e-07	3.929e-07	4.843e-07	3.978e-07	4.468e-07	4.43e-07	3.851e-07	4.267e-07	3.779e-07	4.481e-07	3.848e-07	3.836e-07
3.96e-07	4.165e-07	4.525e-07	4.632e-07	3.688e-07	3.907e-07	4.826e-07	4.199e-07	4.168e-07	4.279e-07	4.837e-07	4e-07	3.731e-07	4.497e-07	4.342e-07	4.181e-07	4.697e-07	3.791e-07	4.51e-07	4.414e-07	4.095e-07	3.96e-07	3.739e-07	4.717e-07	4.029e-07	4.004e-07
3.989e-07	4.228e-07	4.89e-07	4.52e-07	3.595e-07	3.983e-07	4.875e-07	3.715e-07	4.017e-07	4.524e-07	4.852e-07	3.936e-07	3.86e-07	4.382e-07	3.849e-07	3.787e-07	5.048e-07	3.773e-07	4.426e-07	4.4e-07	4.427e-07	4.066e-07	3.96e-07	4.272e-07	4.102e-07	3.963e-07
3.992e-07	4.264e-07	4.655e-07	4.582e-07	3.66e-07	4.198e-07	4.678e-07	3.257e-07	4.13e-07	3.906e-07	4.639e-07	3.495e-07	3.745e-07	4.255e-07	3.854e-07	3.885e-07	4.888e-07	3.917e-07	4.226e-07	4.391e-07	4.46e-07	4.382e-07	3.664e-07	4.478e-07	3.969e-07	4.275e-07
4.24e-07	4.431e-07	4.69e-07	4.57e-07	3.6e-07	4.057e-07	4.601e-07	3.727e-07	4.109e-07	3.459e-07	4.35e-07	3.696e-07	4.083e-07	4.264e-07	4.177e-07	3.736e-07	4.751e-07	3.764e-07	4.768e-07	4.354e-07	4.727e-07	4.298e-07	4.006e-07	3.8e-07	3.655e-07	4.402e-07
4.269e-07	4.396e-07	4.632e-07	4.492e-07	3.786e-07	3.97e-07	4.859e-07	3.74e-07	4.237e-07	4.033e-07	4.658e-07	3.511e-07	4.016e-07	3.619e-07	4.13e-07	4.06e-07	4.604e-07	3.687e-07	4.683e-07	4.562e-07	4.871e-07	3.918e-07	4.282e-07	4.275e-07	3.748e-07	4.374e-07
3.945e-07	4.659e-07	4.896e-07	4.481e-07	3.777e-07	3.999e-07	5.032e-07	4.162e-07	4.131e-07	3.896e-07	4.638e-07	3.998e-07	3.919e-07	4.157e-07	4.171e-07	3.898e-07	4.772e-07	3.992e-07	4.817e-07	4.492e-07	4.777e-07	4.26e-07	3.721e-07	4.307e-07	3.855e-07	4.16e-07
3.985e-07	4.626e-07	5.127e-07	4.672e-07	3.931e-07	4.329e-07	5.078e-07	4.23e-07	4.155e-07	3.693e-07	4.695e-07	3.697e-07	3.831e-07	4.213e-07	4.282e-07	4.022e-07	4.201e-07	3.771e-07	4.891e-07	4.665e-07	4.54e-07	4.185e-07	3.904e-07	4.297e-07	3.797e-07	4.123e-07
4.062e-07	4.316e-07	4.732e-07	4.678e-07	3.786e-07	3.9e-07	5.373e-07	4.584e-07	4.467e-07	4.001e-07	4.809e-07	3.768e-07	3.78e-07	4.086e-07	4.313e-07	3.722e-07	4.539e-07	4.169e-07	5.023e-07	4.671e-07	4.251e-07	4.295e-07	3.842e-07	4.518e-07	3.929e-07	4.558e-07
4.235e-07	4.518e-07	5.08e-07	4.931e-07	3.319e-07	3.763e-07	5.266e-07	4.55e-07	4.17e-07	4.129e-07	4.793e-07	3.678e-07	4.054e-07	3.779e-07	4.564e-07	4.19e-07	4.408e-07	3.832e-07	4.971e-07	4.709e-07	4.374e-07	3.95e-07	3.704e-07	4.302e-07	3.807e-07	3.982e-07
4.41e-07	3.997e-07	4.838e-07	4.892e-07	3.663e-07	4.148e-07	5.319e-07	4.578e-07	4.365e-07	4.115e-07	4.851e-07	3.312e-07	3.803e-07	4.268e-07	4.685e-07	3.976e-07	4.539e-07	3.919e-07	5.308e-07	4.846e-07	4.336e-07	4.22e-07	3.962e-07	4.411e-07	3.832e-07	3.978e-07
4.06e-07	4.386e-07	4.975e-07	4.784e-07	3.505e-07	4.015e-07	4.934e-07	4.373e-07	4.742e-07	4.049e-07	4.985e-07	3.81e-07	4.229e-07	4.627e-07	4.649e-07	4.301e-07	4.287e-07	3.856e-07	5.163e-07	4.94e-07	4.129e-07	3.994e-07	4.24e-07	4.616e-07	4.276e-07	4.183e-07
3.895e-07	4.297e-07	4.656e-07	4.914e-07	3.572e-07	3.814e-07	4.773e-07	4.618e-07	4.906e-07	4.123e-07	4.94e-07	3.977e-07	4.001e-07	5.061e-07	4.616e-07	4.292e-07	4.232e-07	4.122e-07	4.814e-07	4.803e-07	4.196e-07	3.803e-07	4.011e-07	4.97e-07	4.094e-07	4.333e-07
3.72e-07	3.809e-07	4.861e-07	4.588e-07	3.519e-07	4.068e-07	4.903e-07	4.797e-07	4.522e-07	4.164e-07	5.095e-07	3.675e-07	3.74e-07	5.078e-07	4.728e-07	4.107e-07	3.765e-07	4.166e-07	4.861e-07	4.403e-07	4.375e-07	4.091e-07	4.173e-07	4.843e-07	3.676e-07	4.112e-07
3.907e-07	3.658e-07	4.505e-07	4.896e-07	3.781e-07	4.127e-07	5.213e-07	4.646e-07	4.8e-07	4.351e-07	5.026e-07	3.761e-07	3.981e-07	4.86e-07	4.841e-07	4.593e-07	4.141e-07	4.19e-07	4.698e-07	4.586e-07	3.892e-07	3.976e-07	4.327e-07	5.031e-07	3.903e-07	4.177e-07
4.192e-07	3.936e-07	4.424e-07	4.464e-07	3.548e-07	4.014e-07	4.789e-07	4.675e-07	4.587e-07	4.091e-07	4.924e-07	3.827e-07	4.058e-07	5.127e-07	5.168e-07	4.652e-07	4.131e-07	4.006e-07	4.647e-07	4.875e-07	3.985e-07	4.241e-07	3.58e-07	4.924e-07	4.061e-07	4.294e-07
4.063e-07	3.903e-07	4.756e-07	4.799e-07	4.07e-07	3.812e-07	4.747e-07	4.49e-07	4.145e-07	4.181e-07	4.939e-07	3.655e-07	3.954e-07	4.905e-07	5.114e-07	4.699e-07	3.915e-07	3.93e-07	4.967e-07	4.953e-07	3.979e-07	4.132e-07	3.782e-07	5.12e-07	4.41e-07	3.975e-07
3.886e-07	4.201e-07	4.64e-07	4.699e-07	3.606e-07	3.799e-07	5.066e-07	4.571e-07	4.295e-07	4.332e-07	4.977e-07	3.919e-07	4.016e-07	5.071e-07	5.258e-07	4.935e-07	3.714e-07	3.754e-07	4.879e-07	4.578e-07	4.417e-07	4.135e-07	3.822e-07	5.171e-07	4.013e-07	3.751e-07
3.944e-07	4.192e-07	4.547e-07	4.558e-07	3.459e-07	3.737e-07	5.023e-07	4.564e-07	4.676e-07	4.645e-07	5.1e-07	3.744e-07	4.061e-07	4.957e-07	5.03e-07	4.455e-07	4.088e-07	3.935e-07	5.029e-07	4.407e-07	3.899e-07	4.667e-07	3.604e-07	4.419e-07	3.741e-07	3.91e-07
3.919e-07	3.818e-07	4.367e-07	4.598e-07	3.376e-07	3.999e-07	4.63e-07	4.922e-07	4.449e-07	4.337e-07	4.7e-07	3.361e-07	3.731e-07	4.797e-07	4.864e-07	4.645e-07	4.814e-07	3.993e-07	4.889e-07	4.863e-07	4.345e-07	4.095e-07	3.47e-07	4.355e-07	3.824e-07	4.179e-07
3.858e-07	4.169e-07	4.691e-07	4.692e-07	3.5e-07	3.909e-07	4.699e-07	4.576e-07	4.884e-07	4.352e-07	4.537e-07	3.575e-07	3.54e-07	4.989e-07	4.898e-07	4.565e-07	4.779e-07	4.171e-07	4.766e-07	4.606e-07	4.029e-07	4.488e-07	3.667e-07	4.672e-07	3.912e-07	4.014e-07
3.968e-07	4.007e-07	4.666e-07	5.029e-07	3.701e-07	4.005e-07	3.985e-07	4.206e-07	4.626e-07	4.114e-07	4.627e-07	3.642e-07	3.474e-07	5.201e-07	4.296e-07	5.116e-07	4.631e-07	4.277e-07	4.534e-07	4.411e-07	4.333e-07	4.115e-07	3.74e-07	4.53e-07	3.755e-07	3.915e-07
4.142e-07	4.096e-07	5.254e-07	4.65e-07	3.654e-07	3.854e-07	4.778e-07	4.474e-07	4.68e-07	4.799e-07	4.68e-07	3.663e-07	4.029e-07	5.063e-07	4.14e-07	4.92e-07	4.332e-07	4.441e-07	4.294e-07	4.403e-07	4.063e-07	4.587e-07	3.973e-07	4.395e-07	3.834e-07	4.166e-07
3.737e-07	3.818e-07	5.232e-07	4.599e-07	3.482e-07	4.366e-07	4.102e-07	4.408e-07	4.555e-07	4.527e-07	4.843e-07	3.596e-07	4.262e-07	4.842e-07	4.316e-07	4.999e-07	4.401e-07	4.279e-07	4.638e-07	4.396e-07	4.509e-07	4.701e-07	3.919e-07	4.407e-07	4.109e-07	3.838e-07
3.569e-07	4.026e-07	5.212e-07	4.853e-07	3.802e-07	4.75e-07	4.284e-07	4.555e-07	4.47e-07	4.605e-07	4.932e-07	3.555e-07	4.553e-07	4.792e-07	4.508e-07	5.479e-07	4.307e-07	5.14e-07	4.758e-07	4.342e-07	4.354e-07	4.712e-07	4.184e-07	4.74e-07	4.07e-07	4.058e-07
3.89e-07	3.969e-07	4.831e-07	4.659e-07	3.482e-07	4.408e-07	3.767e-07	4.404e-07	3.972e-07	4.258e-07	4.856e-07	3.646e-07	4.682e-07	4.884e-07	4.635e-07	5.232e-07	4.345e-07	4.951e-07	4.764e-07	4.112e-07	4.679e-07	4.765e-07	4.039e-07	4.507e-07	3.939e-07	3.716e-07
3.959e-07	3.949e-07	4.555e-07	4.203e-07	3.457e-07	4.011e-07	4.142e-07	4.115e-07	3.824e-07	3.959e-07	4.854e-07	3.731e-07	4.439e-07	4.863e-07	4.411e-07	5.095e-07	4.555e-07	4.827e-07	4.783e-07	4.254e-07	4.449e-07	4.853e-07	3.758e-07	4.685e-07	4.209e-07	3.728e-07
3.814e-07	4.217e-07	4.107e-07	4.177e-07	3.889e-07	4.34e-07	3.892e-07	4.38e-07	3.961e-07	4.078e-07	4.185e-07	3.283e-07	4.411e-07	4.992e-07	4.365e-07	4.495e-07	4.189e-07	4.632e-07	4.68e-07	4.702e-07	4.455e-07	4.674e-07	3.839e-07	4.36e-07	3.677e-07	3.729e-07
3.507e-07	4.142e-07	4.288e-07	4.585e-07	3.939e-07	3.854e-07	4.208e-07	4.162e-07	4.001e-07	3.796e-07	4.363e-07	3.594e-07	4.82e-07	5.322e-07	4.629e-07	4.766e-07	4.225e-07	4.615e-07	5.052e-07	4.634e-07	4.463e-07	4.861e-07	3.699e-07	4.367e-07	3.742e-07	3.802e-07
3.376e-07	4.198e-07	4.09e-07	4.93e-07	3.56e-07	3.562e-07	4.287e-07	4.121e-07	4.153e-07	4.019e-07	4.193e-07	3.74e-07	4.652e-07	5.276e-07	4.269e-07	4.791e-07	4.11e-07	4.663e-07	4.99e-07	4.299e-07	4.348e-07	5.026e-07	3.642e-07	4.701e-07	3.888e-07	3.726e-07
3.773e-07	4.063e-07	4.344e-07	4.7e-07	3.857e-07	3.947e-07	4.271e-07	4.449e-07	4.471e-07	3.56e-07	4.019e-07	3.82e-07	4.379e-07	5.211e-07	4.506e-07	4.849e-07	4.2e-07	4.459e-07	4.963e-07	4.155e-07	4.176e-07	5.133e-07	3.711e-07	4.842e-07	3.963e-07	3.906e-07
3.649e-07	4.057e-07	4.112e-07	4.334e-07	3.472e-07	3.813e-07	4.118e-07	4.494e-07	4.269e-07	4.312e-07	4.23e-07	3.694e-07	4.376e-07	5.011e-07	4.837e-07	4.609e-07	4.55e-07	4.158e-07	5.138e-07	4.814e-07	3.799e-07	5.347e-07	3.619e-07	4.715e-07	3.55e-07	3.736e-07
3.711e-07	4.242e-07	4.029e-07	4.198e-07	3.486e-07	3.826e-07	4.754e-07	3.973e-07	4.241e-07	3.977e-07	4.33e-07	3.708e-07	4.399e-07	5.203e-07	4.614e-07	5.014e-07	4.407e-07	4.305e-07	4.787e-07	4.716e-07	3.831e-07	4.783e-07	3.898e-07	4.407e-07	3.518e-07	3.761e-07
3.693e-07	4.52e-07	4.582e-07	3.704e-07	3.636e-07	3.931e-07	4.671e-07	4.004e-07	4.383e-07	4.284e-07	4.385e-07	3.849e-07	4.579e-07	5.306e-07	4.354e-07	4.749e-07	4.279e-07	4.515e-07	4.743e-07	4.395e-07	3.697e-07	4.872e-07	3.765e-07	4.71e-07	3.652e-07	3.853e-07
3.452e-07	4.541e-07	4.416e-07	3.98e-07	3.658e-07	4.141e-07	4.814e-07	3.999e-07	4.608e-07	4.152e-07	4.479e-07	3.922e-07	4.59e-07	5.074e-07	4.079e-07	5.073e-07	4.403e-07	4.572e-07	4.739e-07	4.441e-07	3.7e-07	4.741e-07	4.096e-07	5.183e-07	3.583e-07	3.544e-07
3.261e-07	4.41e-07	4.302e-07	4.081e-07	3.849e-07	3.881e-07	5.045e-07	4.316e-07	4.556e-07	4.618e-07	4.656e-07	3.868e-07	4.561e-07	5.306e-07	3.795e-07	4.857e-07	4.057e-07	4.236e-07	4.866e-07	4.413e-07	3.887e-07	4.946e-07	3.655e-07	4.872e-07	3.551e-07	3.355e-07
3.617e-07	3.784e-07	4.118e-07	4.202e-07	3.472e-07	3.851e-07	4.738e-07	4.204e-07	4.638e-07	4.469e-07	4.689e-07	3.772e-07	4.557e-07	5.027e-07	4.063e-07	4.187e-07	4.209e-07	3.92e-07	4.668e-07	4.465e-07	4.035e-07	4.939e-07	3.609e-07	4.856e-07	3.682e-07	3.443e-07
3.743e-07	3.981e-07	4.605e-07	3.975e-07	3.875e-07	3.685e-07	4.833e-07	4.183e-07	4.374e-07	4.448e-07	4.539e-07	3.504e-07	4.456e-07	4.712e-07	4.502e-07	4.39e-07	4.272e-07	3.9e-07	4.282e-07	4.376e-07	3.887e-07	4.867e-07	4.037e-07	4.607e-07	3.987e-07	3.511e-07
4.208e-07	4.023e-07	4.208e-07	3.666e-07	3.775e-07	3.498e-07	4.652e-07	4.214e-07	4.701e-07	4.745e-07	4.398e-07	3.352e-07	4.441e-07	4.621e-07	4.803e-07	3.932e-07	3.96e-07	4.095e-07	4.727e-07	4.307e-07	3.936e-07	4.684e-07	3.985e-07	4.746e-07	3.851e-07	3.43e-07
4.006e-07	3.978e-07	4.312e-07	3.92e-07	3.81e-07	3.775e-07	5.075e-07	4.787e-07	4.38e-07	5.034e-07	4.277e-07	3.769e-07	4.506e-07	4.541e-07	4.773e-07	4.651e-07	4.4e-07	4.497e-07	4.294e-07	4.204e-07	3.847e-07	4.625e-07	3.487e-07	4.493e-07	3.7e-07	3.427e-07
3.543e-07	3.974e-07	4.295e-07	3.703e-07	3.745e-07	3.67e-07	4.853e-07	4.614e-07	4.253e-07	4.861e-07	3.943e-07	3.99e-07	4.402e-07	4.675e-07	4.612e-07	4.512e-07	4.328e-07	4.295e-07	4.309e-07	4.811e-07	3.615e-07	4.774e-07	4.167e-07	4.558e-07	3.882e-07	3.279e-07
3.567e-07	3.881e-07	4.767e-07	4.215e-07	4.112e-07	4.002e-07	4.634e-07	4.816e-07	4.332e-07	4.861e-07	4.109e-07	3.498e-07	4.332e-07	4.057e-07	4.852e-07	4.736e-07	4.271e-07	4.593e-07	4.259e-07	4.766e-07	3.621e-07	4.645e-07	4.161e-07	4.192e-07	3.619e-07	3.613e-07
3.493e-07	3.681e-07	4.135e-07	3.907e-07	4.043e-07	3.581e-07	4.561e-07	4.552e-07	4.543e-07	4.272e-07	4.398e-07	3.669e-07	4.414e-07	3.774e-07	4.779e-07	4.774e-07	4.364e-07	4.368e-07	4.002e-07	4.466e-07	3.99e-07	4.344e-07	3.818e-07	4.294e-07	3.517e-07	3.239e-07
3.46e-07	4.158e-07	3.929e-07	4.131e-07	4.19e-07	3.533e-07	4.624e-07	4.338e-07	4.714e-07	4.596e-07	4.56e-07	3.89e-07	4.161e-07	3.939e-07	4.915e-07	4.547e-07	4.436e-07	4.472e-07	3.882e-07	4.377e-07	4.02e-07	4.921e-07	3.669e-07	4.455e-07	3.744e-07	3.408e-07
3.582e-07	4.104e-07	3.95e-07	4.268e-07	4.178e-07	3.921e-07	4.848e-07	4.36e-07	4.742e-07	4.396e-07	4.482e-07	4.086e-07	4.426e-07	3.724e-07	4.897e-07	4.501e-07	4.234e-07	4.727e-07	4.241e-07	4.534e-07	3.714e-07	5.202e-07	3.878e-07	5.349e-07	3.383e-07	3.401e-07
3.49e-07	4.302e-07	4.21e-07	4.508e-07	4.117e-07	3.728e-07	4.709e-07	4.24e-07	4.979e-07	4.248e-07	4.6e-07	4.037e-07	4.419e-07	3.603e-07	4.898e-07	4.704e-07	4.027e-07	4.245e-07	4.146e-07	5.095e-07	4.473e-07	5.167e-07	3.751e-07	4.684e-07	3.406e-07	3.781e-07
3.397e-07	4.284e-07	4.127e-07	4.178e-07	4.185e-07	3.898e-07	4.143e-07	4.347e-07	4.898e-07	4.196e-07	4.718e-07	4.136e-07	4.579e-07	4.075e-07	4.935e-07	4.832e-07	4.383e-07	4.225e-07	3.675e-07	4.798e-07	4.492e-07	4.973e-07	3.774e-07	4.838e-07	3.828e-07	3.694e-07
3.835e-07	4.031e-07	4.176e-07	4.598e-07	4.165e-07	3.883e-07	4.406e-07	4.587e-07	4.698e-07	4.403e-07	4.714e-07	4.364e-07	4.65e-07	4.688e-07	4.72e-07	4.482e-07	4.492e-07	4.156e-07	4.089e-07	4.62e-07	4.532e-07	4.63e-07	3.877e-07	4.844e-07	3.885e-07	3.606e-07
3.577e-07	4.021e-07	4.293e-07	4.006e-07	3.745e-07	3.806e-07	4.624e-07	4.637e-07	4.727e-07	4.182e-07	5.226e-07	4.461e-07	4.732e-07	4.736e-07	4.632e-07	4.8e-07	4.473e-07	4.136e-07	4.105e-07	4.749e-07	4.622e-07	4.165e-07	3.821e-07	4.191e-07	4.107e-07	3.773e-07
3.798e-07	4.133e-07	4.685e-07	4.181e-07	3.583e-07	3.818e-07	3.754e-07	4.115e-07	4.666e-07	4.589e-07	5.035e-07	4.423e-07	4.666e-07	4.807e-07	5.024e-07	5.126e-07	3.937e-07	4.92e-07	4.031e-07	4.541e-07	4.378e-07	4.399e-07	4.187e-07	3.887e-07	4.259e-07	4.273e-07
3.49e-07	4.552e-07	4.216e-07	4.017e-07	3.728e-07	4.007e-07	4.034e-07	4.621e-07	4.535e-07	4.341e-07	4.896e-07	4.222e-07	4.618e-07	4.998e-07	4.448e-07	4.749e-07	4.167e-07	4.651e-07	4.11e-07	4.147e-07	4.148e-07	4.426e-07	3.977e-07	4.023e-07	4.129e-07	4.217e-07
3.713e-07	4.179e-07	4.034e-07	3.748e-07	3.754e-07	3.85e-07	4.148e-07	4.63e-07	4.224e-07	3.931e-07	4.817e-07	4.017e-07	4.614e-07	4.495e-07	4.628e-07	4.883e-07	4.675e-07	4.732e-07	4.476e-07	4.244e-07	3.978e-07	4.259e-07	3.872e-07	3.999e-07	3.923e-07	4.226e-07
3.868e-07	4.757e-07	3.665e-07	3.974e-07	3.916e-07	4.001e-07	3.835e-07	4.582e-07	4.201e-07	4.23e-07	4.545e-07	3.942e-07	4.663e-07	4.574e-07	4.718e-07	5.475e-07	4.364e-07	4.246e-07	3.932e-07	4.394e-07	4.325e-07	4.246e-07	4.017e-07	4.747e-07	4.438e-07	3.925e-07
3.784e-07	4.306e-07	3.784e-07	3.81e-07	4.201e-07	4.017e-07	4.209e-07	4.538e-07	4.267e-07	4.171e-07	4.7e-07	3.844e-07	4.504e-07	4.839e-07	4.602e-07	5.062e-07	4.773e-07	3.905e-07	4.094e-07	4.192e-07	4.341e-07	4.051e-07	3.861e-07	4.843e-07	4.335e-07	3.506e-07
3.81e-07	4.417e-07	3.545e-07	3.738e-07	3.96e-07	3.744e-07	4.249e-07	4.601e-07	4.52e-07	4.014e-07	4.75e-07	3.911e-07	4.355e-07	4.355e-07	4.36e-07	5.109e-07	4.534e-07	4.317e-07	4.643e-07	4.245e-07	4.366e-07	3.816e-07	3.985e-07	4.924e-07	4.048e-07	3.498e-07
3.812e-07	4.422e-07	3.673e-07	3.816e-07	4.153e-07	3.868e-07	4.016e-07	5.03e-07	4.672e-07	3.861e-07	4.769e-07	3.808e-07	4.53e-07	4.153e-07	4.531e-07	5.16e-07	4.159e-07	4.728e-07	3.805e-07	4.393e-07	4.32e-07	4.013e-07	3.66e-07	4.288e-07	4.18e-07	3.609e-07
3.688e-07	4.158e-07	3.846e-07	4.174e-07	4.253e-07	3.813e-07	4.279e-07	4.465e-07	4.236e-07	4.06e-07	4.693e-07	3.967e-07	4.331e-07	4.539e-07	4.866e-07	5.158e-07	4.653e-07	4.277e-07	4.245e-07	4.331e-07	3.827e-07	4.264e-07	3.498e-07	4.707e-07	3.63e-07	3.284e-07
3.532e-07	4.556e-07	3.956e-07	4.593e-07	4.239e-07	3.78e-07	4.277e-07	4.369e-07	4.109e-07	4.57e-07	4.767e-07	3.475e-07	4.574e-07	4.037e-07	4.795e-07	4.713e-07	4.331e-07	4.158e-07	4.26e-07	4.076e-07	4.387e-07	4.223e-07	3.801e-07	4.718e-07	3.764e-07	3.746e-07
3.551e-07	4.267e-07	4.001e-07	4.377e-07	4.014e-07	3.889e-07	4.346e-07	4.368e-07	3.883e-07	4.312e-07	4.297e-07	3.766e-07	4.389e-07	4.091e-07	4.86e-07	4.511e-07	4.131e-07	4.321e-07	3.675e-07	3.794e-07	4.412e-07	4.417e-07	4.034e-07	4.718e-07	3.634e-07	3.824e-07
3.637e-07	4.655e-07	4.236e-07	4.161e-07	4.036e-07	3.77e-07	4.452e-07	4.283e-07	3.887e-07	4.346e-07	4.496e-07	3.839e-07	4.268e-07	4.491e-07	4.812e-07	4.671e-07	4.336e-07	3.543e-07	3.64e-07	4.04e-07	4.604e-07	4.253e-07	3.659e-07	4.307e-07	4.031e-07	3.622e-07
3.536e-07	4.74e-07	4.091e-07	4.323e-07	4.006e-07	3.963e-07	4.212e-07	4.222e-07	3.536e-07	4.372e-07	4.477e-07	3.724e-07	4.103e-07	4.725e-07	4.7e-07	4.656e-07	4.466e-07	4.127e-07	3.557e-07	4.46e-07	4.468e-07	4.54e-07	3.93e-07	4.554e-07	4.326e-07	3.785e-07
3.466e-07	4.582e-07	4.164e-07	4.233e-07	4.01e-07	3.667e-07	4.375e-07	4.544e-07	3.74e-07	4.465e-07	4.441e-07	3.622e-07	4.261e-07	4.679e-07	4.383e-07	4.048e-07	4.636e-07	4.338e-07	4.047e-07	4.238e-07	4.409e-07	4.829e-07	3.967e-07	4.677e-07	3.824e-07	3.886e-07
3.369e-07	4.243e-07	4.192e-07	4.281e-07	3.802e-07	3.725e-07	4.725e-07	4.289e-07	3.607e-07	4.828e-07	4.369e-07	3.73e-07	3.952e-07	4.581e-07	4.599e-07	4.816e-07	4.443e-07	4.349e-07	4.123e-07	4.248e-07	4.417e-07	4.596e-07	3.664e-07	4.256e-07	3.793e-07	3.374e-07
3.828e-07	4.388e-07	4.121e-07	3.929e-07	3.505e-07	3.894e-07	4.424e-07	3.822e-07	3.67e-07	4.744e-07	4.703e-07	4.061e-07	4.546e-07	4.751e-07	4.684e-07	4.605e-07	4.551e-07	4.36e-07	4.021e-07	4.128e-07	4.289e-07	4.438e-07	3.937e-07	4.446e-07	3.721e-07	3.251e-07
3.817e-07	4.585e-07	4.056e-07	3.857e-07	4.022e-07	3.863e-07	4.432e-07	4.117e-07	3.869e-07	4.506e-07	4.184e-07	4.321e-07	4.445e-07	4.521e-07	5.14e-07	4.284e-07	4.585e-07	4.487e-07	4.031e-07	3.989e-07	4.727e-07	4.315e-07	3.973e-07	4.69e-07	4.185e-07	3.657e-07
3.782e-07	4.469e-07	4.325e-07	4.379e-07	3.552e-07	4.025e-07	4.274e-07	4.079e-07	4.04e-07	4.596e-07	4.212e-07	3.702e-07	4.345e-07	4.562e-07	4.877e-07	4.386e-07	4.683e-07	4.301e-07	3.56e-07	4.064e-07	4.817e-07	4.569e-07	3.765e-07	4.534e-07	4.048e-07	3.611e-07
3.487e-07	3.984e-07	4.372e-07	4.621e-07	3.749e-07	3.945e-07	4.42e-07	4.247e-07	4.396e-07	4.434e-07	4.665e-07	3.737e-07	4.508e-07	4.684e-07	4.929e-07	4.23e-07	4.292e-07	4.346e-07	4.136e-07	3.838e-07	5.239e-07	4.46e-07	3.782e-07	4.335e-07	3.976e-07	4.078e-07
3.354e-07	4.239e-07	4.372e-07	5.112e-07	3.706e-07	4.382e-07	4.035e-07	4.21e-07	4.059e-07	4.4e-07	4.038e-07	3.877e-07	4.187e-07	4.282e-07	4.421e-07	4.626e-07	4.239e-07	4.088e-07	3.937e-07	4.147e-07	4.878e-07	4.59e-07	3.664e-07	4.421e-07	3.587e-07	3.778e-07
3.465e-07	4.039e-07	4.014e-07	4.903e-07	3.661e-07	4.47e-07	4.191e-07	4.19e-07	4.285e-07	4.418e-07	4.45e-07	3.936e-07	4.483e-07	4.428e-07	4.627e-07	4.903e-07	4.093e-07	3.925e-07	4.017e-07	3.913e-07	4.689e-07	4.696e-07	4.073e-07	4.522e-07	3.764e-07	3.776e-07
3.521e-07	3.672e-07	4.283e-07	5.075e-07	3.829e-07	4.18e-07	4.363e-07	3.83e-07	3.859e-07	4.345e-07	4.349e-07	3.713e-07	4.574e-07	4.853e-07	4.193e-07	4.79e-07	3.884e-07	4.31e-07	4.034e-07	4.037e-07	4.836e-07	4.52e-07	3.65e-07	4.132e-07	3.807e-07	3.692e-07
3.627e-07	4.023e-07	4.274e-07	5.022e-07	3.709e-07	4.195e-07	4.433e-07	4.304e-07	3.936e-07	4.749e-07	4.663e-07	4.2e-07	4.619e-07	4.93e-07	4.212e-07	4.554e-07	4.193e-07	4.133e-07	4.317e-07	4.016e-07	4.794e-07	4.285e-07	3.635e-07	4.408e-07	3.645e-07	3.817e-07
3.886e-07	4.195e-07	3.907e-07	5.225e-07	3.812e-07	3.887e-07	4.228e-07	4.059e-07	4.174e-07	4.501e-07	4.482e-07	4.367e-07	4.771e-07	4.684e-07	4.374e-07	4.376e-07	3.699e-07	4.198e-07	3.975e-07	4.219e-07	4.425e-07	4.246e-07	3.858e-07	4.339e-07	3.709e-07	3.879e-07
3.604e-07	4.252e-07	3.979e-07	4.955e-07	4.175e-07	3.952e-07	4.141e-07	4.002e-07	4.006e-07	4.676e-07	4.285e-07	4.468e-07	4.575e-07	4.834e-07	4.447e-07	4.194e-07	3.872e-07	4.623e-07	4.553e-07	4.084e-07	4.818e-07	4.572e-07	3.988e-07	4.145e-07	3.962e-07	3.721e-07
3.867e-07	3.799e-07	3.685e-07	4.918e-07	4.252e-07	3.705e-07	3.984e-07	3.96e-07	4.077e-07	4.504e-07	4.486e-07	4.252e-07	4.896e-07	4.339e-07	4.063e-07	4.526e-07	4.057e-07	4.502e-07	4.698e-07	4.603e-07	4.839e-07	4.317e-07	3.843e-07	4.411e-07	4.105e-07	3.593e-07
3.6e-07	3.98e-07	4.141e-07	4.967e-07	4.344e-07	3.68e-07	4.337e-07	4.109e-07	4.254e-07	4.798e-07	4.478e-07	3.786e-07	4.511e-07	4.202e-07	3.931e-07	4.788e-07	3.985e-07	4.638e-07	4.434e-07	3.959e-07	4.811e-07	4.514e-07	3.614e-07	4.724e-07	4.171e-07	3.887e-07
3.754e-07	4.031e-07	4.025e-07	4.672e-07	3.931e-07	3.974e-07	4.116e-07	4.031e-07	4.534e-07	4.452e-07	4.543e-07	4.087e-07	4.414e-07	4.213e-07	4.376e-07	4.905e-07	3.949e-07	4.25e-07	4.532e-07	4.121e-07	4.883e-07	4.531e-07	3.906e-07	4.461e-07	3.802e-07	3.317e-07
3.899e-07	4.118e-07	3.796e-07	4.447e-07	3.938e-07	4.131e-07	4.084e-07	4.156e-07	4.028e-07	4.223e-07	4.308e-07	3.479e-07	4.282e-07	4.299e-07	4.498e-07	4.862e-07	4.105e-07	3.945e-07	4.239e-07	3.909e-07	5.132e-07	4.952e-07	3.855e-07	4.732e-07	3.647e-07	3.598e-07
3.795e-07	4.192e-07	3.631e-07	4.391e-07	4.132e-07	3.901e-07	3.879e-07	3.885e-07	4.028e-07	4.046e-07	4.365e-07	3.793e-07	4.37e-07	4.003e-07	4.883e-07	5.099e-07	3.64e-07	4.278e-07	4.581e-07	3.86e-07	5.371e-07	4.88e-07	3.504e-07	4.726e-07	3.877e-07	4.008e-07
3.762e-07	3.969e-07	3.774e-07	4.425e-07	4.316e-07	3.794e-07	3.727e-07	4.025e-07	4.015e-07	4.032e-07	4.301e-07	3.49e-07	4.616e-07	4.154e-07	4.974e-07	4.473e-07	3.625e-07	4.364e-07	4.285e-07	4.036e-07	5.288e-07	4.578e-07	3.613e-07	4.082e-07	3.83e-07	4.423e-07
3.599e-07	4.276e-07	4.256e-07	4.264e-07	4.393e-07	3.933e-07	3.688e-07	4.537e-07	4.055e-07	4.186e-07	4.238e-07	3.734e-07	4.491e-07	4.173e-07	4.791e-07	4.894e-07	3.884e-07	4.346e-07	4.787e-07	3.584e-07	4.857e-07	4.435e-07	3.791e-07	4.041e-07	3.789e-07	4.009e-07
3.671e-07	4.568e-07	3.886e-07	4.017e-07	4.517e-07	4.136e-07	4.352e-07	4.683e-07	4.306e-07	4.405e-07	3.987e-07	3.727e-07	4.351e-07	4.337e-07	4.621e-07	4.587e-07	3.88e-07	3.808e-07	4.774e-07	3.987e-07	5.02e-07	4.338e-07	4.052e-07	4.338e-07	3.88e-07	4.237e-07
3.573e-07	4.508e-07	3.772e-07	4.176e-07	4.263e-07	3.701e-07	4.046e-07	4.73e-07	4.43e-07	4.233e-07	4.008e-07	3.725e-07	4.106e-07	4.189e-07	4.875e-07	4.332e-07	4.379e-07	4.147e-07	5.002e-07	3.906e-07	4.817e-07	4.097e-07	3.636e-07	4.224e-07	3.483e-07	4.4e-07
3.762e-07	4.495e-07	4.04e-07	4.489e-07	4.215e-07	3.226e-07	3.706e-07	4.914e-07	4.426e-07	4.612e-07	4.018e-07	3.806e-07	4.083e-07	4.507e-07	4.557e-07	3.915e-07	4.145e-07	4.29e-07	4.659e-07	3.916e-07	4.94e-07	4.344e-07	3.887e-07	4.132e-07	3.424e-07	4.036e-07
3.495e-07	4.472e-07	4.421e-07	4.184e-07	4.482e-07	3.404e-07	4.228e-07	4.088e-07	4.84e-07	4.297e-07	4.342e-07	3.776e-07	4.183e-07	4.548e-07	4.536e-07	3.504e-07	4.109e-07	4.623e-07	4.78e-07	3.612e-07	5.279e-07	4.461e-07	3.768e-07	4.465e-07	3.579e-07	4.351e-07
3.608e-07	4.759e-07	4.113e-07	4.519e-07	4.567e-07	3.439e-07	3.79e-07	4.697e-07	4.547e-07	4.481e-07	4.625e-07	3.968e-07	4.444e-07	4.588e-07	4.638e-07	3.656e-07	3.58e-07	4.566e-07	4.708e-07	4.229e-07	4.877e-07	4.601e-07	3.593e-07	3.947e-07	3.516e-07	4.271e-07
3.921e-07	4.429e-07	4.115e-07	4.832e-07	4.181e-07	3.886e-07	3.805e-07	4.65e-07	4.507e-07	4.253e-07	4.125e-07	4.177e-07	4.578e-07	4.679e-07	4.293e-07	3.668e-07	3.786e-07	4.582e-07	4.093e-07	4.137e-07	4.906e-07	4.594e-07	3.532e-07	4.084e-07	3.705e-07	4.223e-07
4.076e-07	4.457e-07	4.328e-07	4.862e-07	4.342e-07	3.897e-07	3.931e-07	4.309e-07	4.765e-07	4.059e-07	4.479e-07	3.85e-07	4.841e-07	4.872e-07	4.346e-07	4.29e-07	3.784e-07	4.198e-07	3.972e-07	3.963e-07	5.022e-07	4.585e-07	3.891e-07	4.263e-07	3.951e-07	4.345e-07
3.852e-07	4.206e-07	4.519e-07	4.752e-07	4.343e-07	4.179e-07	4.107e-07	4.499e-07	4.64e-07	3.876e-07	4.146e-07	3.711e-07	4.684e-07	4.551e-07	4.305e-07	3.922e-07	3.783e-07	4.716e-07	4.192e-07	4.01e-07	4.848e-07	4.056e-07	3.787e-07	4.077e-07	3.862e-07	4.277e-07
3.888e-07	4.283e-07	4.804e-07	4.826e-07	4.25e-07	3.955e-07	4.081e-07	3.875e-07	4.61e-07	3.802e-07	4.238e-07	3.91e-07	4.62e-07	4.475e-07	4.525e-07	4.636e-07	4.12e-07	3.835e-07	4.335e-07	3.898e-07	5.346e-07	4.399e-07	3.563e-07	3.849e-07	3.817e-07	4.467e-07
3.625e-07	4.329e-07	4.546e-07	4.581e-07	4.413e-07	4.068e-07	4.415e-07	3.805e-07	4.519e-07	3.875e-07	4.19e-07	4.398e-07	4.419e-07	4.345e-07	4.493e-07	4.703e-07	4.249e-07	4.475e-07	4.057e-07	4.249e-07	5.326e-07	4.118e-07	3.821e-07	4.21e-07	3.802e-07	4.576e-07
3.808e-07	3.563e-07	4.806e-07	4.55e-07	4.393e-07	4.262e-07	4.092e-07	4.484e-07	4.593e-07	3.854e-07	4.502e-07	4.255e-07	4.299e-07	4.448e-07	4.331e-07	4.43e-07	4.23e-07	4.078e-07	4.259e-07	3.712e-07	4.862e-07	4.345e-07	3.731e-07	3.969e-07	4.081e-07	4.328e-07
3.93e-07	3.884e-07	4.852e-07	4.283e-07	4.171e-07	4.143e-07	4.402e-07	4.236e-07	4.821e-07	4.093e-07	4.039e-07	4.135e-07	4.301e-07	4.175e-07	4.304e-07	4.371e-07	4.256e-07	4.046e-07	4.122e-07	4.075e-07	5.197e-07	4.523e-07	3.559e-07	4.381e-07	3.888e-07	4.501e-07
3.911e-07	3.784e-07	5.291e-07	4.322e-07	4.439e-07	4.169e-07	4.609e-07	4.233e-07	5.001e-07	4.356e-07	4.447e-07	4.645e-07	4.662e-07	3.944e-07	4.214e-07	4.529e-07	4.595e-07	3.793e-07	4.513e-07	4.287e-07	5.286e-07	4.379e-07	3.71e-07	4.557e-07	3.753e-07	4.46e-07
3.572e-07	4.059e-07	4.87e-07	4.355e-07	4.612e-07	3.848e-07	4.64e-07	4.072e-07	4.915e-07	3.823e-07	4.227e-07	4.76e-07	4.601e-07	4.474e-07	4.089e-07	4.517e-07	3.963e-07	3.953e-07	4.125e-07	3.857e-07	4.887e-07	4.289e-07	3.67e-07	4.53e-07	4.149e-07	4.348e-07
3.6e-07	3.471e-07	5.064e-07	4.341e-07	4.549e-07	4.452e-07	4.223e-07	4.317e-07	4.568e-07	3.87e-07	4.086e-07	4.65e-07	4.366e-07	4.472e-07	4.429e-07	4.88e-07	3.886e-07	3.898e-07	4.39e-07	3.893e-07	4.654e-07	4.495e-07	3.756e-07	4.335e-07	3.892e-07	4.291e-07
3.698e-07	3.662e-07	5.173e-07	4.461e-07	5.023e-07	3.888e-07	4.022e-07	3.891e-07	4.193e-07	3.807e-07	4.096e-07	4.196e-07	3.978e-07	4.262e-07	4.903e-07	4.37e-07	3.893e-07	3.587e-07	4.137e-07	3.959e-07	4.597e-07	4.255e-07	3.872e-07	4.503e-07	3.876e-07	3.998e-07
3.454e-07	3.793e-07	4.508e-07	4.494e-07	4.693e-07	4.254e-07	4.188e-07	3.83e-07	4.461e-07	3.712e-07	4.21e-07	3.831e-07	3.766e-07	3.938e-07	4.176e-07	4.782e-07	4.198e-07	3.574e-07	4.021e-07	3.883e-07	4.38e-07	4.054e-07	3.819e-07	4.464e-07	3.804e-07	4.41e-07
3.761e-07	4.502e-07	5.114e-07	4.446e-07	4.461e-07	4.048e-07	4.62e-07	3.808e-07	4.722e-07	4.203e-07	3.953e-07	4.039e-07	3.578e-07	4.122e-07	4.255e-07	4.749e-07	4.16e-07	3.84e-07	4.512e-07	3.781e-07	5.053e-07	4.32e-07	3.951e-07	4.128e-07	3.775e-07	4.612e-07
3.457e-07	4.712e-07	5.143e-07	4.189e-07	4.813e-07	3.682e-07	3.991e-07	3.89e-07	4.816e-07	4.133e-07	3.775e-07	3.601e-07	3.926e-07	4.119e-07	4.791e-07	4.973e-07	4.119e-07	3.853e-07	4.59e-07	3.816e-07	5.08e-07	3.984e-07	3.754e-07	4.263e-07	3.763e-07	4.421e-07
3.207e-07	4.526e-07	5.526e-07	4.864e-07	4.54e-07	3.809e-07	4.194e-07	4.087e-07	4.435e-07	3.848e-07	3.492e-07	3.881e-07	4.155e-07	4.104e-07	4.985e-07	4.949e-07	4.367e-07	4.335e-07	4.815e-07	3.6e-07	5.063e-07	3.942e-07	4.057e-07	4.375e-07	3.891e-07	4.463e-07
3.847e-07	4.327e-07	5.117e-07	4.416e-07	4.86e-07	3.548e-07	4.029e-07	4.07e-07	4.034e-07	3.894e-07	3.645e-07	4.024e-07	3.959e-07	4.505e-07	4.962e-07	4.8e-07	4.419e-07	4.136e-07	5.076e-07	3.913e-07	5.387e-07	3.714e-07	3.815e-07	4.241e-07	3.617e-07	4.211e-07
3.956e-07	3.981e-07	5.227e-07	4.285e-07	4.532e-07	3.954e-07	4.01e-07	4.059e-07	3.812e-07	4.205e-07	3.438e-07	3.935e-07	4.224e-07	4.351e-07	4.865e-07	4.489e-07	4.237e-07	4.397e-07	5.062e-07	3.867e-07	4.977e-07	3.75e-07	3.88e-07	4.393e-07	3.57e-07	4.334e-07
3.621e-07	3.644e-07	5.038e-07	4.094e-07	4.256e-07	4.085e-07	4.615e-07	4.072e-07	3.977e-07	4.119e-07	3.495e-07	4.177e-07	4.294e-07	4.32e-07	5.112e-07	4.647e-07	4.394e-07	4.655e-07	5.208e-07	3.627e-07	4.959e-07	3.586e-07	3.822e-07	4.175e-07	3.354e-07	3.786e-07
3.517e-07	3.58e-07	5.095e-07	4.224e-07	4.352e-07	4.148e-07	4.703e-07	4.178e-07	3.697e-07	4.49e-07	3.366e-07	4.059e-07	4.422e-07	4.376e-07	4.951e-07	4.79e-07	4.308e-07	4.349e-07	5.062e-07	3.736e-07	5.357e-07	4.053e-07	3.571e-07	4.222e-07	3.799e-07	3.932e-07
3.454e-07	3.843e-07	5.05e-07	4.189e-07	4.17e-07	4.11e-07	4.557e-07	4.129e-07	3.697e-07	4.605e-07	3.605e-07	3.92e-07	4.572e-07	3.969e-07	4.543e-07	4.996e-07	4.94e-07	4.041e-07	4.893e-07	4.178e-07	5.061e-07	3.723e-07	3.736e-07	4.343e-07	3.631e-07	3.942e-07
3.431e-07	3.822e-07	4.818e-07	4.099e-07	4.33e-07	3.692e-07	4.431e-07	3.879e-07	3.887e-07	4.677e-07	3.873e-07	3.903e-07	4.368e-07	4.312e-07	4.733e-07	5.018e-07	4.806e-07	4.334e-07	4.875e-07	3.701e-07	5.13e-07	4.045e-07	3.748e-07	4.345e-07	3.867e-07	3.884e-07
3.591e-07	4.002e-07	4.765e-07	4.272e-07	4.13e-07	4.39e-07	4.417e-07	4.074e-07	3.906e-07	4.338e-07	3.927e-07	3.776e-07	4.268e-07	4.456e-07	5.32e-07	4.855e-07	4.809e-07	4.199e-07	4.445e-07	3.773e-07	5.078e-07	3.555e-07	3.769e-07	4.1e-07	3.777e-07	3.868e-07
3.593e-07	3.925e-07	4.529e-07	4.444e-07	4.275e-07	4.194e-07	4.028e-07	3.922e-07	4.002e-07	4.514e-07	4.098e-07	4.02e-07	4.683e-07	4.737e-07	5.061e-07	5.095e-07	4.687e-07	4.123e-07	4.558e-07	3.998e-07	4.52e-07	3.376e-07	3.708e-07	4.065e-07	3.539e-07	4.229e-07
3.769e-07	3.83e-07	4.44e-07	4.268e-07	4.479e-07	3.853e-07	4.202e-07	3.943e-07	4.301e-07	4.539e-07	4.183e-07	3.692e-07	4.905e-07	5.076e-07	4.918e-07	4.636e-07	4.348e-07	3.898e-07	4.455e-07	3.878e-07	4.656e-07	4.044e-07	3.824e-07	3.989e-07	3.677e-07	4.262e-07
3.886e-07	3.923e-07	4.317e-07	3.889e-07	4.295e-07	4.3e-07	4.582e-07	3.786e-07	4.142e-07	4.465e-07	3.964e-07	3.792e-07	4.75e-07	4.836e-07	4.869e-07	4.36e-07	4.691e-07	4.055e-07	4.374e-07	3.904e-07	4.984e-07	3.861e-07	3.675e-07	4.409e-07	4.058e-07	4.159e-07
3.572e-07	3.876e-07	4.31e-07	3.871e-07	4.363e-07	4.245e-07	4.629e-07	4.25e-07	3.873e-07	4.232e-07	4.006e-07	3.365e-07	5.172e-07	4.86e-07	4.93e-07	4.493e-07	4.217e-07	4.038e-07	3.78e-07	3.823e-07	5.278e-07	3.84e-07	3.592e-07	3.978e-07	3.738e-07	3.912e-07
3.862e-07	4.043e-07	4.375e-07	4.212e-07	4.184e-07	4.072e-07	4.569e-07	4.3e-07	4.024e-07	4.422e-07	3.912e-07	3.687e-07	4.957e-07	4.589e-07	5.075e-07	4.785e-07	4.399e-07	4.04e-07	3.97e-07	4.334e-07	5.653e-07	4.184e-07	3.811e-07	4.096e-07	3.935e-07	4.187e-07
3.708e-07	3.831e-07	4.818e-07	4.547e-07	4.266e-07	3.733e-07	4.527e-07	4.295e-07	4.606e-07	4.929e-07	4.089e-07	3.633e-07	4.339e-07	4.467e-07	5.163e-07	4.343e-07	4.576e-07	3.851e-07	3.947e-07	3.98e-07	5.509e-07	3.911e-07	3.628e-07	4.175e-07	4.252e-07	4.042e-07
3.532e-07	4.01e-07	4.623e-07	4.548e-07	4.097e-07	4.08e-07	4.485e-07	4.427e-07	4.307e-07	4.818e-07	3.961e-07	3.682e-07	3.924e-07	4.215e-07	4.949e-07	4.381e-07	4.907e-07	3.988e-07	4.387e-07	3.962e-07	5.039e-07	3.68e-07	3.397e-07	4.274e-07	3.93e-07	4.388e-07
4.019e-07	3.846e-07	4.938e-07	4.541e-07	3.996e-07	4.062e-07	4.508e-07	3.989e-07	3.808e-07	4.936e-07	3.639e-07	3.519e-07	3.599e-07	4.312e-07	4.491e-07	4.228e-07	5.202e-07	4.043e-07	4.385e-07	3.792e-07	5.027e-07	3.962e-07	3.755e-07	4.233e-07	4.017e-07	3.791e-07
3.935e-07	3.886e-07	5.082e-07	4.425e-07	3.666e-07	3.995e-07	4.546e-07	4.07e-07	4.1e-07	4.913e-07	3.838e-07	3.661e-07	4.449e-07	4.554e-07	4.461e-07	4.097e-07	4.892e-07	4.344e-07	4.275e-07	3.524e-07	5.007e-07	4.126e-07	3.832e-07	4.007e-07	3.978e-07	3.856e-07
3.751e-07	3.968e-07	4.901e-07	4.492e-07	3.688e-07	4.002e-07	4.469e-07	4.354e-07	4.348e-07	4.33e-07	3.75e-07	3.663e-07	3.818e-07	4.785e-07	4.693e-07	4.187e-07	4.574e-07	4.326e-07	4.53e-07	3.723e-07	4.707e-07	4.464e-07	3.918e-07	3.768e-07	4.092e-07	4.054e-07
4.083e-07	3.892e-07	5.123e-07	4.695e-07	3.895e-07	3.508e-07	4.039e-07	4.47e-07	4.086e-07	4.404e-07	3.723e-07	3.983e-07	4.416e-07	4.797e-07	4.493e-07	4.478e-07	4.984e-07	4.418e-07	4.027e-07	4.031e-07	4.801e-07	4.479e-07	3.98e-07	4.084e-07	4.181e-07	3.803e-07
4.098e-07	3.896e-07	5.433e-07	4.387e-07	3.912e-07	3.915e-07	4.046e-07	4.583e-07	4.025e-07	4.481e-07	3.345e-07	3.685e-07	4.586e-07	4.8e-07	4.506e-07	4.684e-07	5.106e-07	4.282e-07	4.038e-07	3.837e-07	4.626e-07	4.686e-07	4.103e-07	4.224e-07	4.265e-07	3.623e-07
3.99e-07	4.317e-07	5.193e-07	4.834e-07	4.043e-07	3.937e-07	4.057e-07	4.456e-07	4.339e-07	4.746e-07	3.843e-07	3.596e-07	4.417e-07	5.298e-07	4.53e-07	4.672e-07	5.027e-07	4.304e-07	4.593e-07	3.917e-07	4.336e-07	4.265e-07	3.816e-07	4.087e-07	3.892e-07	3.501e-07
3.833e-07	4.185e-07	5.464e-07	4.758e-07	3.691e-07	4.127e-07	4.013e-07	4.852e-07	3.822e-07	4.751e-07	3.649e-07	3.493e-07	4.277e-07	4.872e-07	4.266e-07	5.021e-07	4.872e-07	4.244e-07	4.387e-07	3.584e-07	4.269e-07	4.12e-07	4.056e-07	4.361e-07	4.096e-07	3.489e-07
3.839e-07	4.223e-07	5.191e-07	5.002e-07	3.884e-07	4.335e-07	4.24e-07	4.667e-07	4.428e-07	4.622e-07	3.855e-07	3.603e-07	3.988e-07	4.791e-07	4.25e-07	4.618e-07	5.127e-07	4.107e-07	4.037e-07	3.86e-07	4.261e-07	4.44e-07	3.828e-07	3.941e-07	4.079e-07	3.328e-07
4.218e-07	4.124e-07	4.826e-07	4.923e-07	3.794e-07	4.425e-07	4.361e-07	4.72e-07	3.661e-07	4.489e-07	3.815e-07	3.864e-07	3.744e-07	4.744e-07	4.308e-07	4.572e-07	5.115e-07	4.384e-07	4.271e-07	3.664e-07	3.88e-07	4.143e-07	3.681e-07	3.997e-07	3.993e-07	3.263e-07
4.233e-07	4.239e-07	4.634e-07	4.702e-07	4.07e-07	4.234e-07	4.461e-07	4.744e-07	3.999e-07	4.131e-07	3.837e-07	3.684e-07	3.957e-07	4.681e-07	4.745e-07	4.631e-07	4.528e-07	4.665e-07	4.114e-07	3.848e-07	4.211e-07	4.033e-07	4.082e-07	3.985e-07	3.968e-07	3.455e-07
4.261e-07	4.18e-07	4.741e-07	4.485e-07	3.725e-07	4.03e-07	3.887e-07	4.987e-07	4.004e-07	4.231e-07	4.031e-07	3.366e-07	4.357e-07	4.774e-07	4.93e-07	4.78e-07	4.778e-07	4.573e-07	4.386e-07	3.984e-07	4.066e-07	4.214e-07	3.702e-07	4.609e-07	3.773e-07	3.226e-07
4.141e-07	4.492e-07	4.638e-07	4.457e-07	3.685e-07	3.869e-07	4.197e-07	5.407e-07	4.462e-07	4.348e-07	4.051e-07	3.695e-07	4.426e-07	4.791e-07	4.286e-07	4.773e-07	4.728e-07	4.374e-07	4.233e-07	3.696e-07	4.22e-07	4.117e-07	3.646e-07	4.345e-07	4.152e-07	3.668e-07
4.231e-07	4.418e-07	4.794e-07	4.529e-07	4.026e-07	3.932e-07	4.038e-07	5.01e-07	4.276e-07	4.364e-07	3.922e-07	3.433e-07	3.831e-07	4.984e-07	4.808e-07	4.906e-07	5.038e-07	4.319e-07	3.668e-07	4.019e-07	4.119e-07	4.225e-07	4.134e-07	4.418e-07	4.067e-07	3.76e-07
4.303e-07	4.149e-07	4.314e-07	4.711e-07	3.958e-07	3.894e-07	3.572e-07	4.914e-07	4.464e-07	4.834e-07	3.701e-07	3.497e-07	4.092e-07	4.822e-07	4.208e-07	4.25e-07	5.423e-07	3.836e-07	3.852e-07	4.049e-07	4.523e-07	4.033e-07	3.451e-07	4.156e-07	4.159e-07	3.541e-07
4.489e-07	3.854e-07	5.06e-07	4.678e-07	4.01e-07	4.236e-07	4.121e-07	4.913e-07	4.463e-07	4.823e-07	4.009e-07	3.864e-07	4.105e-07	4.564e-07	4.024e-07	4.511e-07	5.472e-07	4.202e-07	3.99e-07	3.779e-07	4.315e-07	4.303e-07	3.585e-07	4.17e-07	3.947e-07	3.393e-07
4.054e-07	3.674e-07	4.63e-07	4.601e-07	3.653e-07	4.058e-07	4.316e-07	4.795e-07	3.874e-07	4.777e-07	4.117e-07	3.449e-07	4.005e-07	4.087e-07	4.215e-07	3.907e-07	5.515e-07	4.432e-07	4.008e-07	3.958e-07	3.932e-07	4.214e-07	3.63e-07	4.003e-07	3.875e-07	3.291e-07
4.282e-07	4.179e-07	4.72e-07	4.951e-07	3.979e-07	4.238e-07	4.373e-07	5.113e-07	4.098e-07	5.033e-07	4.289e-07	3.566e-07	3.907e-07	4.302e-07	3.932e-07	3.737e-07	5.347e-07	4.425e-07	4.008e-07	4.035e-07	4.091e-07	4.245e-07	3.422e-07	4.399e-07	3.935e-07	3.562e-07
3.975e-07	3.99e-07	4.601e-07	5.172e-07	4.091e-07	4.231e-07	4.345e-07	4.982e-07	3.638e-07	4.986e-07	4.21e-07	3.712e-07	3.788e-07	4.165e-07	3.931e-07	3.882e-07	4.873e-07	4.378e-07	4.228e-07	3.913e-07	4.468e-07	4.251e-07	3.58e-07	4.3e-07	4.266e-07	3.472e-07
3.813e-07	3.96e-07	4.158e-07	5.157e-07	3.813e-07	3.972e-07	4.477e-07	5.328e-07	4.198e-07	4.936e-07	4.332e-07	3.941e-07	4.07e-07	4.179e-07	3.778e-07	3.915e-07	4.837e-07	4.81e-07	4.075e-07	3.901e-07	4.683e-07	3.96e-07	3.628e-07	4.119e-07	3.946e-07	3.225e-07
4.129e-07	4.222e-07	4.718e-07	5.025e-07	4.083e-07	4.262e-07	4.371e-07	5.535e-07	4.285e-07	5.09e-07	4.544e-07	3.647e-07	3.8e-07	4.518e-07	3.924e-07	4.009e-07	5.318e-07	4.759e-07	4.081e-07	3.927e-07	4.621e-07	4.5e-07	3.595e-07	4.48e-07	3.936e-07	3.531e-07
4.632e-07	4.255e-07	4.744e-07	4.766e-07	4.464e-07	4.052e-07	4.534e-07	5.196e-07	4.039e-07	4.851e-07	4.438e-07	3.809e-07	3.803e-07	4.367e-07	4.26e-07	3.912e-07	5.201e-07	4.341e-07	4.39e-07	3.711e-07	4.871e-07	4.276e-07	3.535e-07	4.198e-07	3.692e-07	3.415e-07
4.266e-07	4.56e-07	4.571e-07	4.555e-07	3.902e-07	4.38e-07	4.758e-07	4.785e-07	4.343e-07	4.725e-07	4.588e-07	3.794e-07	3.948e-07	4.351e-07	3.974e-07	3.701e-07	5.436e-07	4.64e-07	4.342e-07	3.882e-07	4.56e-07	4.324e-07	3.63e-07	4.648e-07	4.096e-07	3.354e-07
4.171e-07	4.491e-07	4.282e-07	4.93e-07	4.095e-07	4.062e-07	4.311e-07	5.009e-07	3.868e-07	4.63e-07	4.333e-07	3.909e-07	4.324e-07	3.701e-07	4.389e-07	3.804e-07	5.413e-07	4.785e-07	3.747e-07	3.775e-07	4.806e-07	4.63e-07	3.813e-07	4.318e-07	3.691e-07	3.477e-07
4.202e-07	4.104e-07	4.152e-07	4.518e-07	4.399e-07	3.773e-07	4.108e-07	4.765e-07	3.732e-07	4.639e-07	4.025e-07	4.161e-07	3.992e-07	4.166e-07	4.025e-07	3.582e-07	5.15e-07	4.759e-07	4.133e-07	4.356e-07	4.661e-07	4.621e-07	4.084e-07	4.416e-07	3.836e-07	3.435e-07
3.813e-07	4.474e-07	4.099e-07	4.733e-07	4.341e-07	3.819e-07	4.655e-07	4.442e-07	4.006e-07	4.711e-07	4.205e-07	3.916e-07	3.898e-07	4.111e-07	4.236e-07	3.625e-07	4.864e-07	4.604e-07	3.934e-07	3.959e-07	4.51e-07	4.381e-07	3.625e-07	4.364e-07	4.106e-07	3.64e-07
3.416e-07	4.437e-07	4.147e-07	5.107e-07	4.561e-07	4.103e-07	4.595e-07	4.518e-07	3.981e-07	5.19e-07	4.483e-07	3.893e-07	4.158e-07	3.987e-07	4.343e-07	3.54e-07	5.052e-07	4.598e-07	3.955e-07	3.829e-07	4.135e-07	4.419e-07	3.585e-07	4.591e-07	3.871e-07	3.48e-07
3.702e-07	4.384e-07	4.124e-07	5.193e-07	4.126e-07	3.926e-07	4.692e-07	4.478e-07	3.861e-07	5.449e-07	4.07e-07	3.647e-07	4.05e-07	4.012e-07	4.187e-07	3.563e-07	5.1e-07	4.447e-07	4.331e-07	3.924e-07	4.726e-07	4.429e-07	4.09e-07	4.668e-07	3.77e-07	3.412e-07
3.759e-07	4.43e-07	4.18e-07	5.256e-07	4.033e-07	3.827e-07	4.579e-07	4.41e-07	4.028e-07	5.148e-07	4.617e-07	3.552e-07	4.331e-07	4.134e-07	4.495e-07	3.833e-07	4.727e-07	4.525e-07	4.382e-07	3.679e-07	5.089e-07	4.307e-07	4.337e-07	4.133e-07	4.036e-07	3.165e-07
3.907e-07	4.33e-07	4.188e-07	5.086e-07	3.884e-07	3.706e-07	4.623e-07	4.422e-07	3.649e-07	5.359e-07	4.609e-07	3.548e-07	4.009e-07	3.911e-07	4.628e-07	3.744e-07	4.56e-07	4.306e-07	4.289e-07	3.688e-07	5.189e-07	4.539e-07	4.066e-07	4.302e-07	4.007e-07	3.459e-07
3.776e-07	4.446e-07	4.477e-07	4.771e-07	3.943e-07	3.611e-07	4.622e-07	4.629e-07	3.601e-07	4.994e-07	4.377e-07	3.542e-07	4.187e-07	3.711e-07	4.64e-07	3.327e-07	4.471e-07	4.315e-07	3.886e-07	3.844e-07	4.746e-07	4.912e-07	3.762e-07	4.459e-07	3.788e-07	3.244e-07
3.716e-07	4.517e-07	4.561e-07	5.126e-07	3.913e-07	3.942e-07	4.043e-07	4.7e-07	3.613e-07	4.907e-07	4.423e-07	3.401e-07	4.074e-07	3.764e-07	4.617e-07	3.996e-07	4.781e-07	3.778e-07	3.866e-07	3.693e-07	5.23e-07	4.44e-07	3.803e-07	4.462e-07	4.055e-07	3.407e-07
4.3e-07	4.347e-07	4.499e-07	5.08e-07	4.251e-07	3.356e-07	4.006e-07	4.44e-07	3.862e-07	4.864e-07	4.261e-07	3.248e-07	4.448e-07	4.081e-07	4.542e-07	4.049e-07	4.682e-07	4.137e-07	4.207e-07	3.871e-07	5.071e-07	4.688e-07	3.893e-07	4.445e-07	3.714e-07	3.829e-07
4.074e-07	4.214e-07	4.396e-07	4.596e-07	4.492e-07	3.748e-07	3.966e-07	4.313e-07	3.8e-07	4.92e-07	4.26e-07	3.585e-07	4.376e-07	4.403e-07	4.316e-07	3.906e-07	4.545e-07	4.431e-07	4.264e-07	3.614e-07	4.931e-07	4.549e-07	3.741e-07	4.256e-07	3.889e-07	3.49e-07
4.326e-07	4.53e-07	4.441e-07	4.884e-07	3.82e-07	3.641e-07	3.845e-07	4.283e-07	3.56e-07	4.79e-07	3.99e-07	3.559e-07	4.014e-07	4.477e-07	4.296e-07	4.013e-07	4.864e-07	4.401e-07	4.125e-07	3.741e-07	5.054e-07	4.587e-07	3.592e-07	4.807e-07	3.674e-07	3.477e-07
4.445e-07	4.646e-07	4.274e-07	4.946e-07	3.682e-07	3.897e-07	4.333e-07	4.248e-07	3.822e-07	4.609e-07	4.118e-07	3.692e-07	3.775e-07	3.985e-07	4.384e-07	3.944e-07	4.811e-07	4.014e-07	4.081e-07	3.447e-07	5.173e-07	4.358e-07	3.843e-07	4.975e-07	3.876e-07	3.627e-07
4.42e-07	4.704e-07	4.362e-07	4.959e-07	3.933e-07	3.747e-07	4.553e-07	4.298e-07	3.919e-07	4.693e-07	3.71e-07	3.828e-07	3.993e-07	4.189e-07	3.817e-07	4.059e-07	4.755e-07	3.783e-07	4.343e-07	3.724e-07	4.715e-07	4.561e-07	4.368e-07	4.728e-07	4.506e-07	3.606e-07
4.281e-07	4.553e-07	4.429e-07	5.008e-07	3.993e-07	3.808e-07	4.815e-07	4.129e-07	3.899e-07	4.52e-07	3.924e-07	3.694e-07	3.714e-07	3.828e-07	3.742e-07	3.987e-07	5.026e-07	4.163e-07	4.45e-07	3.869e-07	4.47e-07	4.505e-07	3.913e-07	4.537e-07	3.867e-07	3.637e-07
4.157e-07	4.561e-07	4.093e-07	4.672e-07	4.025e-07	3.646e-07	4.864e-07	3.833e-07	3.534e-07	4.629e-07	3.961e-07	3.535e-07	3.788e-07	4.139e-07	4.222e-07	3.87e-07	5.014e-07	4.212e-07	4.503e-07	4.029e-07	4.517e-07	4.182e-07	3.523e-07	4.335e-07	3.886e-07	3.628e-07
3.937e-07	4.754e-07	4.185e-07	4.49e-07	4.104e-07	3.887e-07	4.442e-07	3.936e-07	3.962e-07	4.496e-07	4.253e-07	3.745e-07	4.031e-07	4.163e-07	4.403e-07	3.872e-07	4.332e-07	3.947e-07	4.324e-07	3.634e-07	4.542e-07	4.299e-07	3.95e-07	4.889e-07	3.931e-07	3.989e-07
4.177e-07	4.511e-07	3.951e-07	4.754e-07	3.637e-07	4.025e-07	4.287e-07	3.746e-07	3.799e-07	4.28e-07	4.022e-07	3.597e-07	3.757e-07	4.229e-07	4.335e-07	3.944e-07	4.545e-07	4.207e-07	3.632e-07	3.687e-07	4.528e-07	4.234e-07	3.939e-07	4.607e-07	4.037e-07	3.666e-07
4.266e-07	4.144e-07	3.873e-07	4.708e-07	3.769e-07	4.017e-07	4.539e-07	3.849e-07	4.041e-07	4.463e-07	4.163e-07	3.615e-07	4.128e-07	3.834e-07	4.109e-07	3.927e-07	4.125e-07	3.939e-07	4.163e-07	3.715e-07	4.369e-07	4.229e-07	3.641e-07	4.814e-07	4.067e-07	3.447e-07
4.194e-07	4.264e-07	4.06e-07	4.3e-07	3.633e-07	4.018e-07	4.89e-07	4.393e-07	3.868e-07	4.288e-07	4.37e-07	3.934e-07	4.06e-07	4.096e-07	4.595e-07	4.083e-07	4.129e-07	3.967e-07	4.258e-07	3.527e-07	4.327e-07	4.152e-07	3.797e-07	4.563e-07	3.797e-07	3.943e-07
4.192e-07	4.345e-07	4.212e-07	4.765e-07	3.578e-07	4.024e-07	4.52e-07	4.421e-07	3.706e-07	4.159e-07	4.453e-07	3.567e-07	3.806e-07	4.026e-07	4.17e-07	3.985e-07	4.459e-07	4.237e-07	3.883e-07	4.1e-07	4.119e-07	4.407e-07	3.611e-07	4.408e-07	3.611e-07	3.771e-07
4.041e-07	4.392e-07	4.276e-07	4.559e-07	3.689e-07	4.286e-07	4.559e-07	4.254e-07	4.12e-07	4.388e-07	4.085e-07	3.656e-07	3.72e-07	3.978e-07	4.528e-07	4.276e-07	4.501e-07	4.288e-07	4.06e-07	3.801e-07	4.238e-07	4.106e-07	3.815e-07	4.677e-07	3.561e-07	3.899e-07
3.76e-07	3.838e-07	4.124e-07	4.551e-07	3.56e-07	3.818e-07	4.763e-07	4.098e-07	4.589e-07	4.422e-07	4.054e-07	3.618e-07	3.544e-07	4.205e-07	4.246e-07	3.838e-07	4.849e-07	4.477e-07	4.412e-07	3.481e-07	4.159e-07	3.699e-07	3.61e-07	4.602e-07	3.989e-07	4.093e-07
3.8e-07	4.203e-07	4.313e-07	4.497e-07	3.645e-07	4.155e-07	4.814e-07	3.71e-07	4.156e-07	4.904e-07	4.185e-07	3.575e-07	3.755e-07	4.012e-07	4.005e-07	3.807e-07	4.688e-07	4.625e-07	4.337e-07	3.537e-07	4.09e-07	3.653e-07	4.05e-07	4.564e-07	3.961e-07	3.847e-07
3.914e-07	3.734e-07	4.442e-07	4.649e-07	3.422e-07	3.819e-07	4.873e-07	4.106e-07	4.034e-07	4.879e-07	3.959e-07	3.675e-07	3.724e-07	3.87e-07	4.4e-07	3.716e-07	4.414e-07	4.24e-07	4.344e-07	3.862e-07	4.433e-07	3.846e-07	4.067e-07	4.1e-07	3.61e-07	4.133e-07
4.207e-07	3.77e-07	4.412e-07	4.501e-07	3.556e-07	3.704e-07	5.232e-07	3.75e-07	3.938e-07	4.493e-07	4.345e-07	3.496e-07	3.785e-07	4.373e-07	4.136e-07	3.718e-07	4.617e-07	4.327e-07	4.474e-07	4.129e-07	4.392e-07	4.102e-07	4.13e-07	4.135e-07	3.947e-07	4.137e-07
3.908e-07	3.745e-07	4.028e-07	4.539e-07	3.517e-07	4.003e-07	4.992e-07	4.103e-07	3.988e-07	4.326e-07	3.998e-07	3.379e-07	3.907e-07	3.991e-07	4.178e-07	3.678e-07	4.3e-07	3.933e-07	3.724e-07	3.984e-07	4.199e-07	4.299e-07	3.88e-07	4.241e-07	3.782e-07	4.596e-07
3.895e-07	4.073e-07	3.907e-07	4.576e-07	3.535e-07	3.979e-07	4.684e-07	4.19e-07	4.341e-07	4.485e-07	3.893e-07	3.616e-07	4.312e-07	4.134e-07	4.429e-07	3.567e-07	4.391e-07	3.881e-07	3.534e-07	3.93e-07	4.073e-07	4.054e-07	3.957e-07	4.28e-07	3.844e-07	4.674e-07
4.04e-07	4.169e-07	3.59e-07	4.847e-07	3.61e-07	4.163e-07	4.521e-07	4.333e-07	3.813e-07	4.672e-07	3.624e-07	3.639e-07	4.168e-07	4.131e-07	4.678e-07	3.662e-07	4.483e-07	4.204e-07	4.048e-07	4.256e-07	4.066e-07	4.27e-07	4.026e-07	3.996e-07	3.74e-07	4.344e-07
3.5e-07	4.343e-07	3.864e-07	4.56e-07	3.76e-07	3.911e-07	4.508e-07	4.037e-07	4.131e-07	4.37e-07	4.319e-07	3.659e-07	4.224e-07	4.172e-07	4.451e-07	3.756e-07	4.339e-07	4.011e-07	4.407e-07	4.296e-07	4.022e-07	4.308e-07	3.844e-07	4.084e-07	3.921e-07	4.014e-07
3.398e-07	4.071e-07	3.805e-07	4.524e-07	3.505e-07	3.773e-07	4.503e-07	4.071e-07	4.056e-07	4.483e-07	4.197e-07	3.871e-07	4.263e-07	3.835e-07	4.427e-07	3.786e-07	4.542e-07	4.04e-07	4.291e-07	4.043e-07	3.973e-07	4.543e-07	3.677e-07	3.743e-07	3.765e-07	3.996e-07
3.305e-07	3.687e-07	3.926e-07	4.696e-07	3.74e-07	4.008e-07	4.527e-07	4.343e-07	4.362e-07	4.145e-07	4.428e-07	3.733e-07	4.312e-07	4.194e-07	4.17e-07	4.024e-07	5.102e-07	4.169e-07	4.268e-07	4.289e-07	3.914e-07	4.401e-07	3.635e-07	4.11e-07	3.6e-07	3.879e-07
3.353e-07	3.995e-07	4.06e-07	4.414e-07	3.904e-07	3.591e-07	4.363e-07	4.711e-07	4.052e-07	4.117e-07	3.94e-07	3.679e-07	4.386e-07	3.99e-07	4.27e-07	4.031e-07	4.937e-07	4.108e-07	4.06e-07	4.325e-07	3.853e-07	4.426e-07	3.721e-07	4.521e-07	3.69e-07	3.511e-07
3.737e-07	3.722e-07	3.6e-07	3.787e-07	3.668e-07	4.31e-07	4.501e-07	4.717e-07	4.456e-07	4.31e-07	4.382e-07	3.903e-07	4.43e-07	4.215e-07	4.052e-07	4.052e-07	4.933e-07	3.986e-07	4.594e-07	4.214e-07	4.169e-07	4.387e-07	3.336e-07	4.34e-07	3.878e-07	3.672e-07
3.53e-07	3.629e-07	3.795e-07	4.134e-07	3.63e-07	4.185e-07	4.634e-07	4.852e-07	4.208e-07	4.508e-07	4.419e-07	3.91e-07	4.419e-07	4.602e-07	3.717e-07	3.747e-07	4.65e-07	4.249e-07	4.471e-07	4.66e-07	3.93e-07	3.893e-07	3.595e-07	4.344e-07	3.945e-07	4.114e-07
3.471e-07	3.744e-07	3.768e-07	4.187e-07	3.603e-07	3.725e-07	4.422e-07	4.335e-07	4.267e-07	4.205e-07	4.374e-07	3.952e-07	4.391e-07	4.372e-07	4.124e-07	4.087e-07	4.602e-07	4.105e-07	4.017e-07	4.356e-07	3.913e-07	3.888e-07	3.604e-07	4.581e-07	3.763e-07	3.506e-07
3.437e-07	3.737e-07	4.254e-07	4.041e-07	3.595e-07	3.884e-07	4.851e-07	4.291e-07	4.322e-07	4.134e-07	4.604e-07	3.678e-07	4.82e-07	4.491e-07	3.885e-07	4.337e-07	4.822e-07	3.975e-07	3.959e-07	4.355e-07	3.942e-07	3.855e-07	3.626e-07	4.73e-07	3.646e-07	3.595e-07
3.303e-07	3.993e-07	4.542e-07	4.165e-07	3.736e-07	3.855e-07	4.724e-07	4.145e-07	4.081e-07	4.186e-07	4.283e-07	4.103e-07	4.545e-07	4.735e-07	3.936e-07	4.1e-07	5.261e-07	4.227e-07	3.964e-07	4.4e-07	3.95e-07	4.344e-07	3.722e-07	4.434e-07	3.855e-07	3.831e-07
3.362e-07	3.668e-07	4.526e-07	4.314e-07	3.518e-07	4.005e-07	4.527e-07	3.933e-07	4.254e-07	4.138e-07	4.386e-07	4.085e-07	4.46e-07	4.443e-07	4.111e-07	4.308e-07	5.036e-07	4.02e-07	4.372e-07	4.332e-07	3.977e-07	4.206e-07	3.889e-07	4.539e-07	3.983e-07	3.86e-07
3.455e-07	3.706e-07	5.019e-07	3.83e-07	3.91e-07	3.987e-07	4.138e-07	4.193e-07	3.846e-07	4.483e-07	4.494e-07	3.576e-07	3.871e-07	4.429e-07	4.156e-07	4.225e-07	5.023e-07	3.43e-07	3.916e-07	4.709e-07	3.732e-07	4.25e-07	3.912e-07	5.036e-07	4.033e-07	3.86e-07
3.272e-07	3.817e-07	5.03e-07	3.582e-07	3.709e-07	4.008e-07	4.574e-07	3.864e-07	4.602e-07	4.723e-07	4.669e-07	3.559e-07	3.985e-07	4.298e-07	4.275e-07	4.569e-07	5.274e-07	3.804e-07	4.264e-07	4.585e-07	3.892e-07	4.415e-07	3.718e-07	4.658e-07	4.124e-07	4.239e-07
3.957e-07	4.039e-07	5.17e-07	3.987e-07	3.991e-07	3.633e-07	4.717e-07	3.891e-07	4.982e-07	4.164e-07	4.399e-07	3.581e-07	4.2e-07	4.512e-07	4.013e-07	4.173e-07	4.565e-07	3.595e-07	4.228e-07	4.104e-07	3.859e-07	4.27e-07	3.795e-07	4.846e-07	3.8e-07	3.956e-07
3.742e-07	4.021e-07	4.882e-07	4.121e-07	3.897e-07	3.553e-07	4.705e-07	3.432e-07	4.803e-07	4.407e-07	4.931e-07	3.634e-07	4.351e-07	4.633e-07	4.633e-07	4.366e-07	4.395e-07	3.92e-07	4.748e-07	4.335e-07	3.847e-07	4.152e-07	4.183e-07	4.417e-07	3.828e-07	3.961e-07
3.802e-07	4.261e-07	5.158e-07	3.768e-07	3.858e-07	3.91e-07	4.53e-07	4.292e-07	4.896e-07	4.916e-07	4.886e-07	3.662e-07	4.234e-07	4.418e-07	4.593e-07	3.76e-07	4.614e-07	4.005e-07	4.229e-07	4.487e-07	4.08e-07	4.289e-07	4.114e-07	4.196e-07	4.099e-07	3.983e-07
3.736e-07	4.226e-07	4.632e-07	3.857e-07	3.447e-07	3.878e-07	4.574e-07	3.838e-07	5.114e-07	4.626e-07	4.666e-07	4.022e-07	4.08e-07	4.299e-07	4.039e-07	4.034e-07	4.761e-07	3.997e-07	4.04e-07	4.849e-07	4.522e-07	4.61e-07	4.042e-07	4.298e-07	4.172e-07	4.23e-07
3.732e-07	4.274e-07	4.557e-07	4.066e-07	3.857e-07	3.997e-07	4.608e-07	3.774e-07	4.518e-07	4.527e-07	4.489e-07	3.788e-07	4.332e-07	4.122e-07	4.151e-07	3.827e-07	4.428e-07	3.835e-07	4.194e-07	4.884e-07	3.772e-07	4.393e-07	3.596e-07	4.134e-07	4.19e-07	4.695e-07
3.433e-07	3.693e-07	4.583e-07	4.085e-07	3.584e-07	3.894e-07	4.79e-07	3.921e-07	4.956e-07	4.627e-07	4.494e-07	3.564e-07	4.258e-07	4.305e-07	4.491e-07	3.815e-07	4.59e-07	3.897e-07	4.314e-07	4.596e-07	4.064e-07	4.855e-07	3.497e-07	4.474e-07	4.138e-07	4.136e-07
3.36e-07	3.624e-07	4.728e-07	3.887e-07	3.605e-07	3.87e-07	4.542e-07	4.068e-07	4.242e-07	4.734e-07	4.126e-07	3.692e-07	4.451e-07	4.798e-07	4.536e-07	3.647e-07	4.334e-07	3.725e-07	3.783e-07	4.579e-07	3.842e-07	4.427e-07	3.618e-07	4.922e-07	3.827e-07	3.697e-07
3.55e-07	3.626e-07	4.63e-07	4.276e-07	3.952e-07	4.264e-07	4.949e-07	4.014e-07	4.824e-07	5.079e-07	4.913e-07	3.514e-07	4.502e-07	4.643e-07	4.884e-07	4.021e-07	3.991e-07	3.584e-07	3.944e-07	4.394e-07	3.844e-07	4.129e-07	3.822e-07	4.967e-07	3.658e-07	3.804e-07
3.825e-07	3.342e-07	4.887e-07	4.203e-07	3.827e-07	3.873e-07	4.837e-07	4.025e-07	4.472e-07	4.811e-07	4.967e-07	3.656e-07	4.511e-07	4.779e-07	4.935e-07	3.808e-07	4.134e-07	3.53e-07	4.343e-07	4.514e-07	4.377e-07	4.023e-07	3.667e-07	4.331e-07	3.68e-07	3.807e-07
3.66e-07	3.762e-07	4.456e-07	4.051e-07	3.743e-07	4.14e-07	4.936e-07	4.213e-07	4.491e-07	4.656e-07	4.058e-07	3.594e-07	4.357e-07	4.694e-07	4.514e-07	3.534e-07	3.905e-07	3.819e-07	4.295e-07	4.673e-07	4.468e-07	3.909e-07	3.882e-07	3.522e-07	4.011e-07	3.542e-07
3.424e-07	3.558e-07	4.129e-07	4.137e-07	4.294e-07	4.033e-07	4.595e-07	4.407e-07	4.602e-07	4.697e-07	4.226e-07	3.688e-07	4.345e-07	4.756e-07	4.214e-07	3.778e-07	4.287e-07	3.91e-07	4.117e-07	4.645e-07	4.008e-07	4.196e-07	3.94e-07	3.702e-07	3.596e-07	3.639e-07
3.588e-07	3.864e-07	4.423e-07	4.581e-07	3.758e-07	3.868e-07	4.797e-07	4.41e-07	4.716e-07	4.731e-07	4.307e-07	3.461e-07	4.6e-07	4.406e-07	4.291e-07	3.532e-07	4.118e-07	3.978e-07	4.082e-07	4.639e-07	4.115e-07	3.937e-07	4.012e-07	4.284e-07	3.501e-07	3.756e-07
4.457e-07	4.155e-07	4.099e-07	4.021e-07	3.9e-07	3.705e-07	4.744e-07	4.256e-07	4.601e-07	4.542e-07	4.151e-07	3.676e-07	4.826e-07	4.537e-07	4.3e-07	4.087e-07	4.403e-07	4.058e-07	4.491e-07	4.196e-07	3.943e-07	4.259e-07	4.051e-07	3.894e-07	3.629e-07	3.666e-07
4.266e-07	4.124e-07	3.96e-07	4.555e-07	3.778e-07	3.554e-07	4.903e-07	4.679e-07	4.476e-07	4.357e-07	4.084e-07	3.582e-07	5.097e-07	4.679e-07	4.617e-07	3.801e-07	4.133e-07	4.233e-07	4.436e-07	4.461e-07	4.049e-07	3.853e-07	4.087e-07	3.863e-07	3.821e-07	3.549e-07
3.723e-07	4.168e-07	3.864e-07	4.527e-07	4.017e-07	3.519e-07	4.381e-07	4.68e-07	4.435e-07	4.08e-07	4.308e-07	3.784e-07	4.411e-07	4.557e-07	4.127e-07	3.698e-07	4.326e-07	4.135e-07	4.047e-07	4.613e-07	4.209e-07	3.968e-07	4.024e-07	4.266e-07	3.818e-07	3.413e-07
4.109e-07	4.305e-07	3.648e-07	4.588e-07	3.942e-07	3.679e-07	4.524e-07	4.215e-07	4.357e-07	3.85e-07	4.489e-07	3.59e-07	4.752e-07	4.522e-07	4.383e-07	3.758e-07	4.668e-07	4.169e-07	4.226e-07	4.488e-07	4.214e-07	4.237e-07	3.809e-07	4.534e-07	4.107e-07	3.61e-07
4.341e-07	4.225e-07	4.204e-07	4.243e-07	4.297e-07	4.075e-07	4.696e-07	3.769e-07	4.135e-07	3.808e-07	4.371e-07	3.628e-07	4.258e-07	4.387e-07	4.388e-07	3.581e-07	4.11e-07	4.33e-07	3.774e-07	4.432e-07	4.026e-07	4.348e-07	3.833e-07	4.684e-07	3.863e-07	3.444e-07
3.742e-07	4.397e-07	4.482e-07	4.257e-07	4.568e-07	3.9e-07	4.188e-07	4.007e-07	4.403e-07	4.087e-07	3.861e-07	3.497e-07	4.175e-07	4.286e-07	3.894e-07	3.811e-07	4.163e-07	4.437e-07	3.979e-07	4.516e-07	4.009e-07	3.938e-07	3.788e-07	4.474e-07	4.274e-07	3.362e-07
3.935e-07	4.324e-07	4.519e-07	3.889e-07	4.003e-07	3.994e-07	4.414e-07	3.898e-07	4.199e-07	3.87e-07	4.222e-07	3.351e-07	4.345e-07	4.919e-07	4.073e-07	4.007e-07	4.852e-07	4.555e-07	4.37e-07	5.002e-07	4.078e-07	3.881e-07	3.893e-07	4.304e-07	4.13e-07	3.661e-07
3.358e-07	4.385e-07	4.534e-07	4.179e-07	3.708e-07	4.109e-07	4.207e-07	4.042e-07	4.312e-07	3.92e-07	3.976e-07	3.875e-07	4.297e-07	4.724e-07	4.56e-07	3.195e-07	4.688e-07	4.103e-07	4.044e-07	4.978e-07	4.122e-07	3.985e-07	3.973e-07	4.249e-07	4.221e-07	3.909e-07
3.655e-07	4.012e-07	4.639e-07	4.379e-07	3.699e-07	3.642e-07	4.334e-07	4.049e-07	4.332e-07	3.967e-07	4.032e-07	3.657e-07	4.129e-07	4.417e-07	4.265e-07	3.68e-07	4.591e-07	4.204e-07	3.996e-07	5.035e-07	4.431e-07	3.898e-07	3.768e-07	4.36e-07	4.26e-07	3.558e-07
3.395e-07	4.006e-07	4.64e-07	3.848e-07	3.741e-07	4.202e-07	3.945e-07	4.829e-07	4.146e-07	3.889e-07	4.179e-07	3.52e-07	4.146e-07	4.338e-07	4.329e-07	3.95e-07	4.579e-07	4.6e-07	4.019e-07	5.073e-07	3.992e-07	4.093e-07	4.193e-07	4.154e-07	3.97e-07	3.631e-07
3.798e-07	4.006e-07	4.606e-07	4.342e-07	3.936e-07	4.164e-07	3.858e-07	4.467e-07	4.409e-07	4.167e-07	4.632e-07	3.564e-07	4.817e-07	4.357e-07	4.768e-07	3.923e-07	4.645e-07	3.962e-07	4.059e-07	5.159e-07	4.169e-07	4.221e-07	3.965e-07	4.462e-07	3.652e-07	3.472e-07
3.654e-07	4.396e-07	4.708e-07	4.082e-07	3.737e-07	4.606e-07	3.952e-07	4.376e-07	4.274e-07	4.558e-07	4.581e-07	3.879e-07	4.572e-07	4.51e-07	4.807e-07	3.528e-07	4.57e-07	4.314e-07	4.125e-07	5.086e-07	4.747e-07	4.079e-07	3.61e-07	4.051e-07	3.871e-07	3.747e-07
3.383e-07	4.079e-07	4.477e-07	4.138e-07	3.638e-07	4.372e-07	4.329e-07	4.369e-07	4.623e-07	4.538e-07	4.664e-07	3.973e-07	4.544e-07	4.296e-07	4.637e-07	3.635e-07	4.045e-07	4.09e-07	4.15e-07	5.011e-07	4.626e-07	4.247e-07	3.9e-07	4.597e-07	3.746e-07	3.477e-07
3.832e-07	4.414e-07	4.293e-07	4.486e-07	3.907e-07	4.636e-07	4.343e-07	4.143e-07	4.478e-07	4.036e-07	4.552e-07	3.809e-07	4.563e-07	4.472e-07	4.684e-07	3.476e-07	4.08e-07	4.266e-07	4.006e-07	4.876e-07	4.783e-07	4.129e-07	3.838e-07	4.753e-07	3.906e-07	3.331e-07
3.414e-07	4.296e-07	4.292e-07	4.376e-07	3.748e-07	4.187e-07	3.811e-07	4.161e-07	4.584e-07	3.935e-07	4.494e-07	3.891e-07	4.458e-07	4.674e-07	4.96e-07	3.735e-07	4.328e-07	4.517e-07	4.099e-07	4.658e-07	4.824e-07	4.341e-07	3.928e-07	4.641e-07	3.798e-07	3.34e-07
3.647e-07	4.278e-07	4.282e-07	3.886e-07	3.943e-07	4.135e-07	4.083e-07	3.821e-07	4.346e-07	4.136e-07	4.324e-07	3.998e-07	4.232e-07	4.459e-07	4.5e-07	4.072e-07	4.178e-07	4.511e-07	4.324e-07	4.564e-07	4.875e-07	4.409e-07	3.727e-07	4.938e-07	3.702e-07	3.485e-07
3.651e-07	4.238e-07	4.665e-07	4.09e-07	3.919e-07	3.889e-07	4.278e-07	3.877e-07	4.472e-07	4.209e-07	4.272e-07	3.839e-07	4.238e-07	4.085e-07	4.403e-07	4.753e-07	4.687e-07	4.563e-07	4.168e-07	4.894e-07	4.17e-07	4.715e-07	3.811e-07	4.775e-07	3.893e-07	3.917e-07
3.378e-07	4.101e-07	4.551e-07	4.077e-07	3.816e-07	4.326e-07	4.203e-07	4.304e-07	4.525e-07	4.234e-07	4.744e-07	3.852e-07	4.099e-07	4.157e-07	4.656e-07	4.643e-07	4.83e-07	4.599e-07	4.523e-07	4.72e-07	4.342e-07	4.689e-07	3.812e-07	4.352e-07	3.722e-07	3.459e-07
3.532e-07	4.299e-07	4.709e-07	4.604e-07	4.276e-07	4.5e-07	3.824e-07	4.606e-07	4.491e-07	4.302e-07	4.79e-07	4.374e-07	4.038e-07	4.52e-07	4.62e-07	4.578e-07	4.867e-07	4.399e-07	4.453e-07	4.429e-07	4.356e-07	4.858e-07	3.899e-07	4.459e-07	3.723e-07	3.382e-07
3.741e-07	4.271e-07	4.335e-07	4.401e-07	3.821e-07	4.377e-07	4.05e-07	5.139e-07	4.488e-07	4.762e-07	4.706e-07	4.157e-07	4.189e-07	4.708e-07	4.545e-07	4.537e-07	4.458e-07	4.092e-07	4.277e-07	4.367e-07	4.441e-07	4.388e-07	3.848e-07	4.691e-07	3.95e-07	3.329e-07
3.347e-07	4.441e-07	4.451e-07	4.186e-07	4.257e-07	4.642e-07	3.479e-07	4.908e-07	4.786e-07	4.322e-07	4.79e-07	4.301e-07	4.186e-07	4.655e-07	4.801e-07	4.357e-07	4.402e-07	4.288e-07	4.466e-07	4.758e-07	4.718e-07	4.083e-07	3.917e-07	4.196e-07	3.797e-07	3.499e-07
3.383e-07	4.114e-07	4.735e-07	4.128e-07	3.87e-07	4.585e-07	3.754e-07	4.637e-07	4.454e-07	4.339e-07	4.816e-07	4.654e-07	4.178e-07	4.489e-07	4.69e-07	4.422e-07	4.353e-07	4.272e-07	4.558e-07	4.326e-07	4.971e-07	3.956e-07	3.839e-07	4.793e-07	4.132e-07	3.504e-07
3.546e-07	4.031e-07	4.768e-07	4.182e-07	3.797e-07	4.12e-07	3.525e-07	4.511e-07	4.093e-07	4.026e-07	5.113e-07	4.661e-07	4.372e-07	4.585e-07	4.911e-07	3.535e-07	4.732e-07	4.318e-07	4.083e-07	4.615e-07	5.171e-07	3.966e-07	3.568e-07	5.105e-07	3.975e-07	3.718e-07
3.309e-07	4.386e-07	4.734e-07	4.166e-07	3.915e-07	4.08e-07	3.981e-07	4.216e-07	3.776e-07	4.216e-07	4.614e-07	4.617e-07	4.894e-07	4.453e-07	4.856e-07	3.88e-07	5.041e-07	3.975e-07	4.256e-07	4.661e-07	4.621e-07	4.209e-07	3.826e-07	4.726e-07	4.221e-07	3.359e-07
3.593e-07	4.089e-07	4.769e-07	4.695e-07	3.428e-07	4.272e-07	3.698e-07	4.737e-07	3.843e-07	3.97e-07	4.372e-07	4.819e-07	4.602e-07	4.09e-07	4.964e-07	3.971e-07	4.526e-07	4.598e-07	4.636e-07	4.693e-07	4.726e-07	4.518e-07	3.446e-07	4.667e-07	3.618e-07	3.284e-07
3.369e-07	3.523e-07	4.759e-07	4.097e-07	3.824e-07	4.454e-07	3.548e-07	4.873e-07	4.147e-07	4.25e-07	4.542e-07	4.902e-07	4.645e-07	4.285e-07	5.274e-07	3.887e-07	4.388e-07	4.414e-07	4.785e-07	4.733e-07	4.56e-07	4.322e-07	3.618e-07	4.903e-07	3.731e-07	3.296e-07
3.412e-07	4.025e-07	4.541e-07	4.414e-07	3.423e-07	4.073e-07	3.796e-07	4.569e-07	4.028e-07	3.991e-07	4.638e-07	4.658e-07	4.744e-07	4.043e-07	4.96e-07	4.07e-07	4.456e-07	4.45e-07	4.842e-07	4.289e-07	5.145e-07	5.07e-07	3.876e-07	4.853e-07	3.741e-07	3.337e-07
3.734e-07	3.452e-07	4.978e-07	4.347e-07	3.441e-07	3.871e-07	3.691e-07	4.305e-07	4.347e-07	4.235e-07	4.696e-07	4.69e-07	5.16e-07	4.459e-07	4.982e-07	4.196e-07	4.346e-07	4.371e-07	4.325e-07	4.501e-07	5.052e-07	4.706e-07	4.091e-07	4.698e-07	3.721e-07	3.934e-07
3.63e-07	3.556e-07	4.891e-07	4.3e-07	3.563e-07	3.99e-07	3.872e-07	4.575e-07	4.386e-07	3.759e-07	4.742e-07	4.544e-07	4.929e-07	4.099e-07	4.426e-07	4.033e-07	4.609e-07	4.105e-07	4.354e-07	4.382e-07	5.092e-07	4.689e-07	3.805e-07	4.449e-07	4.04e-07	3.535e-07
3.715e-07	3.938e-07	4.679e-07	4.563e-07	3.229e-07	4.061e-07	3.801e-07	4.756e-07	4.452e-07	3.962e-07	4.659e-07	4.71e-07	4.852e-07	4.178e-07	4.058e-07	4.079e-07	4.685e-07	4.205e-07	4.439e-07	4.224e-07	5.219e-07	4.915e-07	3.803e-07	4.455e-07	3.528e-07	3.562e-07
3.586e-07	3.65e-07	4.405e-07	4.527e-07	3.684e-07	3.99e-07	3.472e-07	4.632e-07	4.381e-07	4.021e-07	4.408e-07	4.819e-07	4.967e-07	4.231e-07	4.414e-07	4.542e-07	4.692e-07	4.363e-07	4.239e-07	4.176e-07	5.228e-07	4.614e-07	3.539e-07	4.513e-07	3.936e-07	3.848e-07
3.277e-07	3.871e-07	4.174e-07	4.517e-07	3.567e-07	4.521e-07	3.695e-07	4.631e-07	4.215e-07	4.188e-07	4.377e-07	4.838e-07	4.322e-07	4.201e-07	4.227e-07	4.565e-07	4.377e-07	4.602e-07	4.538e-07	4.509e-07	4.818e-07	4.907e-07	3.579e-07	4.063e-07	4.312e-07	3.739e-07
3.338e-07	3.733e-07	4.557e-07	4.448e-07	3.533e-07	3.965e-07	3.825e-07	4.716e-07	4.37e-07	4.116e-07	4.463e-07	4.616e-07	4.395e-07	4.454e-07	4.032e-07	4.268e-07	4.221e-07	4.431e-07	4.67e-07	4.855e-07	5.017e-07	4.711e-07	3.373e-07	4.589e-07	4.322e-07	3.444e-07
3.056e-07	4.027e-07	4.681e-07	4.248e-07	3.553e-07	3.574e-07	4.367e-07	4.672e-07	3.992e-07	3.882e-07	4.639e-07	4.466e-07	4.429e-07	4.736e-07	3.954e-07	4.46e-07	4.455e-07	4.792e-07	4.524e-07	5.199e-07	5.169e-07	4.739e-07	3.708e-07	4.496e-07	4.171e-07	3.929e-07
3.715e-07	3.969e-07	4.354e-07	4.163e-07	3.474e-07	3.629e-07	4.475e-07	4.795e-07	4.185e-07	3.972e-07	4.835e-07	4.435e-07	4.823e-07	4.138e-07	3.902e-07	4.542e-07	4.888e-07	4.651e-07	4.411e-07	4.754e-07	5.057e-07	5.406e-07	3.757e-07	4.662e-07	3.839e-07	3.435e-07
3.677e-07	3.507e-07	4.57e-07	4.695e-07	3.359e-07	3.627e-07	3.915e-07	4.895e-07	4.145e-07	4.342e-07	4.085e-07	4.436e-07	4.927e-07	4.383e-07	3.715e-07	4.378e-07	4.818e-07	4.737e-07	4.561e-07	4.92e-07	5.034e-07	5.184e-07	3.421e-07	4.454e-07	3.812e-07	3.306e-07
3.581e-07	3.771e-07	4.647e-07	4.918e-07	3.355e-07	3.818e-07	4.022e-07	5.103e-07	4.41e-07	4.281e-07	4.224e-07	4.642e-07	4.968e-07	4.686e-07	3.936e-07	4.164e-07	4.486e-07	4.623e-07	4.51e-07	5.072e-07	5.142e-07	5.199e-07	3.771e-07	4.128e-07	3.886e-07	3.753e-07
3.336e-07	3.623e-07	4.631e-07	4.688e-07	3.508e-07	3.769e-07	4.462e-07	4.857e-07	4.689e-07	4.199e-07	4.136e-07	4.433e-07	4.915e-07	5.164e-07	4.134e-07	4.289e-07	4.368e-07	4.798e-07	4.285e-07	5.356e-07	4.349e-07	5.037e-07	3.466e-07	4.447e-07	3.534e-07	3.583e-07
3.754e-07	3.753e-07	4.506e-07	4.461e-07	3.602e-07	3.588e-07	4.414e-07	4.94e-07	4.735e-07	3.874e-07	4.513e-07	4.371e-07	4.718e-07	4.384e-07	4.617e-07	4.044e-07	4.722e-07	4.872e-07	4.205e-07	5.237e-07	4.707e-07	4.923e-07	3.724e-07	3.723e-07	4.083e-07	3.807e-07
3.533e-07	4.086e-07	4.744e-07	4.616e-07	3.634e-07	3.813e-07	4.778e-07	5.029e-07	3.933e-07	4.178e-07	4.018e-07	4.381e-07	4.88e-07	4.893e-07	4.348e-07	3.77e-07	4.675e-07	4.646e-07	4.51e-07	5.015e-07	4.63e-07	4.284e-07	3.761e-07	3.876e-07	3.861e-07	3.961e-07
3.42e-07	4.282e-07	4.681e-07	4.626e-07	3.519e-07	3.925e-07	4.5e-07	4.441e-07	4.005e-07	3.843e-07	4.262e-07	4.107e-07	4.391e-07	4.61e-07	4.196e-07	4.454e-07	4.435e-07	4.612e-07	4.179e-07	4.835e-07	4.746e-07	4.321e-07	3.48e-07	3.997e-07	3.861e-07	3.522e-07
3.795e-07	4.234e-07	4.327e-07	4.528e-07	3.424e-07	3.453e-07	4.261e-07	4.163e-07	3.855e-07	4.057e-07	4.601e-07	4.149e-07	4.441e-07	4.843e-07	4.057e-07	4.552e-07	4.425e-07	4.575e-07	4.414e-07	4.64e-07	4.638e-07	3.998e-07	3.734e-07	4.005e-07	3.978e-07	3.668e-07
3.547e-07	4.248e-07	4.481e-07	4.655e-07	3.599e-07	3.769e-07	4.031e-07	4.302e-07	4.074e-07	4.09e-07	4.427e-07	4.258e-07	4.591e-07	4.603e-07	3.958e-07	4.676e-07	4.126e-07	4.909e-07	4.205e-07	4.609e-07	4.712e-07	4.021e-07	4.017e-07	4.026e-07	3.948e-07	3.494e-07
3.696e-07	4.293e-07	4.173e-07	4.399e-07	3.643e-07	3.804e-07	3.985e-07	3.958e-07	4.172e-07	4.342e-07	4.22e-07	4e-07	4.574e-07	4.43e-07	4.086e-07	4.597e-07	4.447e-07	4.703e-07	4.281e-07	4.647e-07	4.859e-07	4.239e-07	3.992e-07	4.346e-07	3.998e-07	3.813e-07
3.475e-07	4.409e-07	4.12e-07	4.431e-07	3.433e-07	3.721e-07	3.684e-07	4.104e-07	4.207e-07	4.181e-07	4.233e-07	3.997e-07	4.759e-07	4.665e-07	3.649e-07	4.6e-07	4.595e-07	4.813e-07	4.375e-07	4.679e-07	4.806e-07	4.141e-07	3.921e-07	4.448e-07	3.881e-07	4.135e-07
3.466e-07	4.367e-07	4.428e-07	4.37e-07	3.371e-07	3.789e-07	4.145e-07	4.081e-07	4.118e-07	4.04e-07	4.103e-07	4.008e-07	4.21e-07	4.282e-07	4.381e-07	4.624e-07	4.551e-07	4.577e-07	4.27e-07	4.321e-07	4.461e-07	4.431e-07	3.718e-07	4.379e-07	3.626e-07	4.03e-07
3.631e-07	3.868e-07	4.552e-07	4.769e-07	3.62e-07	3.67e-07	4.491e-07	3.855e-07	4.338e-07	4.374e-07	4.657e-07	3.694e-07	4.449e-07	4.425e-07	3.99e-07	4.91e-07	4.67e-07	4.41e-07	4.48e-07	4.519e-07	4.401e-07	4.356e-07	3.854e-07	4.031e-07	4.146e-07	4.094e-07
3.659e-07	4.313e-07	4.472e-07	4.234e-07	3.767e-07	3.904e-07	4.605e-07	3.827e-07	4.614e-07	3.752e-07	4.394e-07	3.864e-07	4.336e-07	4.614e-07	4.313e-07	4.574e-07	4.852e-07	4.439e-07	4.394e-07	4.685e-07	4.553e-07	4.497e-07	3.821e-07	4.397e-07	3.938e-07	3.829e-07
3.511e-07	4.134e-07	4.035e-07	4.461e-07	3.645e-07	3.791e-07	4.459e-07	4.087e-07	4.8e-07	4.022e-07	4.328e-07	4.194e-07	4.237e-07	4.866e-07	4.374e-07	4.529e-07	4.564e-07	4.385e-07	4.834e-07	4.653e-07	4.449e-07	4.573e-07	3.99e-07	4.202e-07	4.298e-07	3.749e-07
3.603e-07	4.482e-07	4.023e-07	4.554e-07	4.086e-07	3.935e-07	4.603e-07	4.349e-07	4.679e-07	4.017e-07	4.678e-07	4.457e-07	4.251e-07	4.295e-07	4.625e-07	4.593e-07	4.714e-07	4.333e-07	4.787e-07	4.844e-07	4.22e-07	4.906e-07	3.91e-07	4.372e-07	3.695e-07	3.76e-07
3.357e-07	4.39e-07	3.994e-07	4.185e-07	3.6e-07	3.539e-07	4.61e-07	4.229e-07	4.485e-07	3.597e-07	4.638e-07	4.034e-07	4.523e-07	4.239e-07	4.106e-07	4.664e-07	4.432e-07	4.329e-07	4.312e-07	4.884e-07	4.443e-07	4.674e-07	3.879e-07	4.445e-07	3.935e-07	3.54e-07
3.535e-07	4.359e-07	4.259e-07	4.131e-07	3.885e-07	3.708e-07	4.618e-07	4.515e-07	4.289e-07	4.185e-07	4.68e-07	4.05e-07	4.367e-07	4.068e-07	3.999e-07	4.774e-07	4.135e-07	3.943e-07	4.172e-07	4.849e-07	4.669e-07	4.204e-07	3.933e-07	4.437e-07	3.95e-07	3.516e-07
3.808e-07	4.15e-07	4.447e-07	4.525e-07	3.626e-07	3.392e-07	5.128e-07	4.449e-07	4.306e-07	4.058e-07	4.556e-07	4.251e-07	4.378e-07	4.302e-07	3.883e-07	5.096e-07	4.351e-07	4.011e-07	4.117e-07	4.447e-07	4.652e-07	4.813e-07	4.172e-07	4.829e-07	3.809e-07	3.526e-07
3.705e-07	4.358e-07	4.471e-07	4.487e-07	3.495e-07	4.197e-07	4.991e-07	4.211e-07	4.226e-07	4.132e-07	4.465e-07	4.575e-07	4.163e-07	4.344e-07	4.228e-07	4.936e-07	4.467e-07	4.219e-07	4.143e-07	4.489e-07	4.103e-07	4.779e-07	4.08e-07	4.759e-07	3.84e-07	3.526e-07
3.747e-07	4.188e-07	4.815e-07	4.711e-07	3.657e-07	3.915e-07	5.16e-07	3.993e-07	4.326e-07	4.272e-07	4.358e-07	4.689e-07	4.062e-07	4.428e-07	4.271e-07	4.595e-07	4.621e-07	3.745e-07	4.257e-07	4.305e-07	4.209e-07	4.909e-07	3.975e-07	4.768e-07	3.874e-07	3.761e-07
4.167e-07	4.23e-07	4.644e-07	5.025e-07	3.633e-07	3.862e-07	4.835e-07	4.46e-07	4.581e-07	4.449e-07	4.433e-07	4.696e-07	4.359e-07	4.374e-07	3.652e-07	4.578e-07	4.099e-07	3.88e-07	4.432e-07	4.78e-07	4.326e-07	4.993e-07	3.909e-07	4.634e-07	3.851e-07	3.862e-07
3.56e-07	4.119e-07	4.661e-07	5.155e-07	3.633e-07	3.898e-07	4.871e-07	4.407e-07	4.635e-07	4.456e-07	4.504e-07	4.644e-07	4.445e-07	4.238e-07	3.672e-07	4.819e-07	3.932e-07	3.81e-07	4.471e-07	4.496e-07	4.181e-07	5.136e-07	4.138e-07	4.281e-07	4.158e-07	3.457e-07
3.596e-07	4.013e-07	4.465e-07	4.766e-07	3.43e-07	3.972e-07	4.54e-07	4.449e-07	4.574e-07	4.226e-07	4.557e-07	4.867e-07	4.744e-07	4.162e-07	3.809e-07	4.528e-07	3.698e-07	3.825e-07	3.934e-07	4.802e-07	4.318e-07	5.005e-07	3.942e-07	4.243e-07	3.973e-07	3.913e-07
3.369e-07	4.282e-07	4.548e-07	5.016e-07	3.621e-07	3.655e-07	4.483e-07	4.195e-07	4.493e-07	4.454e-07	4.404e-07	4.794e-07	4.786e-07	3.803e-07	3.946e-07	4.428e-07	3.586e-07	3.715e-07	3.776e-07	4.228e-07	4.402e-07	5.034e-07	4.013e-07	4.21e-07	3.771e-07	4.03e-07
3.387e-07	3.98e-07	4.849e-07	5.407e-07	3.806e-07	3.71e-07	4.039e-07	4.466e-07	4.448e-07	4.271e-07	4.703e-07	4.641e-07	5.111e-07	3.835e-07	4.239e-07	4.163e-07	3.766e-07	3.816e-07	3.854e-07	4.249e-07	4.106e-07	5.06e-07	4.101e-07	4.314e-07	3.752e-07	3.711e-07
3.678e-07	4.015e-07	4.645e-07	5.17e-07	4.067e-07	3.5e-07	4.115e-07	4.26e-07	4.643e-07	4.03e-07	4.53e-07	4.371e-07	5.315e-07	4.27e-07	4.385e-07	4e-07	3.654e-07	4.12e-07	3.93e-07	4.284e-07	4.092e-07	5.106e-07	4.017e-07	4.813e-07	3.837e-07	3.846e-07
3.94e-07	4.377e-07	4.754e-07	5.454e-07	3.583e-07	3.766e-07	4.398e-07	4.249e-07	4.128e-07	3.758e-07	4.6e-07	4.598e-07	5.072e-07	4.53e-07	4.39e-07	3.897e-07	3.792e-07	4.14e-07	4.118e-07	4.576e-07	4.529e-07	5.275e-07	3.878e-07	4.751e-07	3.812e-07	3.735e-07
3.889e-07	4.029e-07	4.347e-07	4.993e-07	3.747e-07	3.785e-07	4.219e-07	3.892e-07	4.143e-07	3.837e-07	4.617e-07	4.41e-07	5.242e-07	4.681e-07	4.432e-07	4.257e-07	3.99e-07	3.743e-07	3.876e-07	4.914e-07	4.282e-07	4.963e-07	3.853e-07	4.548e-07	3.848e-07	3.706e-07
3.834e-07	4.025e-07	4.557e-07	4.712e-07	3.896e-07	3.945e-07	4.216e-07	3.857e-07	4.425e-07	3.823e-07	4.829e-07	4.204e-07	4.986e-07	4.386e-07	4.451e-07	3.762e-07	3.969e-07	3.714e-07	4.51e-07	4.502e-07	4.241e-07	4.874e-07	3.621e-07	4.884e-07	4.027e-07	3.645e-07
3.94e-07	4.047e-07	4.849e-07	4.637e-07	3.766e-07	3.937e-07	4.311e-07	3.546e-07	4.452e-07	4.2e-07	4.692e-07	4.162e-07	4.813e-07	3.885e-07	4.587e-07	3.98e-07	4.468e-07	3.624e-07	4.401e-07	4.372e-07	4.336e-07	4.801e-07	3.888e-07	4.805e-07	3.807e-07	3.581e-07
3.829e-07	4.252e-07	4.527e-07	4.191e-07	3.784e-07	4.128e-07	4.092e-07	3.99e-07	4.406e-07	4.052e-07	4.672e-07	4.406e-07	5.033e-07	3.827e-07	4.551e-07	4.036e-07	4.173e-07	3.641e-07	4.595e-07	4.579e-07	4.302e-07	4.652e-07	3.998e-07	5.189e-07	3.742e-07	4.045e-07
3.88e-07	4.26e-07	4.084e-07	4.251e-07	3.706e-07	3.827e-07	4.469e-07	4.262e-07	4.189e-07	4.112e-07	4.856e-07	4.304e-07	4.493e-07	4.046e-07	4.021e-07	4.409e-07	3.957e-07	3.795e-07	4.648e-07	4.367e-07	4.149e-07	4.691e-07	3.837e-07	4.794e-07	4.329e-07	3.821e-07
4.011e-07	4.417e-07	4.69e-07	4.637e-07	3.552e-07	3.87e-07	3.867e-07	3.812e-07	4.624e-07	4.211e-07	4.811e-07	4.172e-07	4.672e-07	3.653e-07	3.921e-07	4.556e-07	3.695e-07	3.894e-07	4.484e-07	4.473e-07	4.287e-07	4.77e-07	4.054e-07	4.692e-07	4.134e-07	3.943e-07
3.796e-07	4.139e-07	4.502e-07	4.553e-07	3.815e-07	4.175e-07	4.478e-07	3.786e-07	4.544e-07	4.366e-07	4.687e-07	4.336e-07	4.776e-07	4.067e-07	3.828e-07	4.521e-07	4.184e-07	3.835e-07	4.157e-07	4.151e-07	3.958e-07	4.567e-07	3.878e-07	4.465e-07	4.093e-07	3.806e-07
3.715e-07	4.193e-07	4.598e-07	4.824e-07	3.913e-07	4.134e-07	4.368e-07	3.571e-07	4.317e-07	4.038e-07	4.963e-07	4.386e-07	4.819e-07	3.886e-07	4.194e-07	4.409e-07	4.396e-07	3.639e-07	4.22e-07	4.273e-07	4.429e-07	4.651e-07	3.596e-07	4.943e-07	3.86e-07	3.864e-07
3.963e-07	4.194e-07	4.313e-07	4.528e-07	3.66e-07	4.489e-07	4.228e-07	3.665e-07	4.425e-07	4.004e-07	4.823e-07	4.395e-07	5.033e-07	4.153e-07	3.922e-07	4.478e-07	4.352e-07	3.481e-07	4.116e-07	4.444e-07	4.393e-07	4.492e-07	4.033e-07	5.073e-07	3.773e-07	3.768e-07
3.844e-07	4.121e-07	4.088e-07	4.951e-07	3.798e-07	4.403e-07	3.696e-07	4.174e-07	4.285e-07	4.438e-07	4.933e-07	4.196e-07	4.941e-07	4.414e-07	4.142e-07	4.607e-07	4.846e-07	4.021e-07	4.481e-07	4.227e-07	4.42e-07	4.32e-07	4.196e-07	4.945e-07	3.581e-07	3.958e-07
4.276e-07	3.93e-07	4.173e-07	4.997e-07	3.976e-07	4.187e-07	3.947e-07	4.091e-07	4.414e-07	4.102e-07	4.553e-07	3.961e-07	4.733e-07	4.183e-07	4.114e-07	4.417e-07	4.801e-07	4.013e-07	4.509e-07	4.467e-07	4.381e-07	4.411e-07	3.963e-07	4.593e-07	3.863e-07	3.796e-07
3.766e-07	3.838e-07	4.159e-07	4.76e-07	4.209e-07	4.302e-07	3.814e-07	4.302e-07	4.043e-07	4.159e-07	5.047e-07	4.08e-07	4.485e-07	4.616e-07	4.327e-07	4.303e-07	4.856e-07	4.377e-07	4.754e-07	3.906e-07	4.687e-07	4.214e-07	3.679e-07	4.687e-07	3.825e-07	3.412e-07
4.064e-07	3.753e-07	4.771e-07	4.545e-07	4.498e-07	4.243e-07	3.717e-07	4.234e-07	4.216e-07	4.314e-07	4.705e-07	3.986e-07	4.542e-07	4.992e-07	3.744e-07	4.333e-07	4.791e-07	4.344e-07	4.354e-07	4.277e-07	4.334e-07	4.383e-07	3.562e-07	4.635e-07	3.478e-07	3.724e-07
3.699e-07	4.121e-07	4.368e-07	4.887e-07	4.194e-07	3.999e-07	3.488e-07	4.356e-07	4.03e-07	4.507e-07	4.644e-07	4.26e-07	4.39e-07	4.714e-07	4.082e-07	4.332e-07	4.651e-07	4.456e-07	4.334e-07	4.611e-07	4.822e-07	4.434e-07	3.7e-07	4.626e-07	3.715e-07	3.292e-07
4.227e-07	3.961e-07	4.475e-07	4.704e-07	4.091e-07	4.156e-07	3.755e-07	4.341e-07	4.26e-07	4.201e-07	4.668e-07	4.175e-07	4.154e-07	4.898e-07	4.257e-07	4.128e-07	4.747e-07	4.266e-07	4.519e-07	4.583e-07	4.731e-07	4.337e-07	4.055e-07	4.411e-07	4.175e-07	3.761e-07
4.405e-07	3.934e-07	4.015e-07	4.48e-07	4.298e-07	4.092e-07	4.076e-07	4.593e-07	4.35e-07	4.438e-07	4.711e-07	3.888e-07	4.109e-07	4.936e-07	4.359e-07	4.336e-07	4.586e-07	4.035e-07	4.276e-07	4.294e-07	4.524e-07	4.673e-07	4.168e-07	4.693e-07	3.777e-07	4.197e-07
3.799e-07	3.78e-07	4.185e-07	4.554e-07	4.672e-07	3.911e-07	3.877e-07	4.845e-07	4.59e-07	4.108e-07	4.279e-07	4.257e-07	4.264e-07	4.836e-07	3.973e-07	4.351e-07	4.881e-07	4.008e-07	4.198e-07	4.415e-07	4.844e-07	4.679e-07	3.86e-07	5.049e-07	3.803e-07	3.824e-07
3.859e-07	3.864e-07	4.275e-07	4.523e-07	4.377e-07	3.963e-07	3.668e-07	4.608e-07	4.793e-07	4.091e-07	4.546e-07	4.296e-07	3.897e-07	5.199e-07	3.634e-07	4.321e-07	4.743e-07	3.781e-07	4.3e-07	4.514e-07	4.88e-07	4.976e-07	3.988e-07	5.187e-07	3.808e-07	3.73e-07
3.877e-07	3.637e-07	4.265e-07	4.499e-07	4.315e-07	3.707e-07	3.659e-07	4.555e-07	4.947e-07	4.16e-07	4.65e-07	4.298e-07	3.953e-07	5.004e-07	3.937e-07	4.361e-07	4.98e-07	4.063e-07	4.185e-07	4.388e-07	4.884e-07	4.844e-07	3.68e-07	4.627e-07	4.09e-07	3.824e-07
3.632e-07	3.56e-07	4.078e-07	4.573e-07	4.167e-07	3.748e-07	3.62e-07	4.404e-07	4.959e-07	4.493e-07	4.861e-07	4.137e-07	4.39e-07	4.989e-07	4.384e-07	4.282e-07	4.942e-07	4.716e-07	4.222e-07	4.243e-07	4.652e-07	4.817e-07	3.655e-07	4.716e-07	3.751e-07	4.072e-07
4.075e-07	4.058e-07	4.261e-07	4.618e-07	3.684e-07	3.478e-07	3.828e-07	4.689e-07	4.536e-07	4.289e-07	5.277e-07	3.907e-07	3.96e-07	4.858e-07	4.609e-07	4.204e-07	4.629e-07	4.133e-07	3.974e-07	3.953e-07	4.645e-07	4.253e-07	3.754e-07	4.597e-07	3.525e-07	3.694e-07
4.095e-07	3.628e-07	4.288e-07	4.893e-07	4.004e-07	3.793e-07	3.833e-07	3.929e-07	4.733e-07	4.405e-07	5.408e-07	3.846e-07	4.529e-07	4.889e-07	4.627e-07	4.388e-07	4.572e-07	4.25e-07	4.368e-07	4.049e-07	4.466e-07	4.327e-07	3.339e-07	4.755e-07	3.562e-07	3.809e-07
3.794e-07	4.094e-07	4.512e-07	4.741e-07	3.902e-07	4.052e-07	4.209e-07	3.915e-07	4.166e-07	5.108e-07	5.26e-07	4.207e-07	4.47e-07	4.429e-07	4.853e-07	4.654e-07	4.332e-07	3.884e-07	4.218e-07	4.214e-07	4.785e-07	4.704e-07	3.453e-07	4.22e-07	3.803e-07	3.876e-07
3.951e-07	3.954e-07	4.227e-07	4.285e-07	4.001e-07	3.825e-07	4.107e-07	4.265e-07	4.074e-07	5.252e-07	5.25e-07	4.315e-07	4.232e-07	4.541e-07	4.544e-07	4.496e-07	4.382e-07	4.059e-07	4.163e-07	3.996e-07	4.519e-07	4.647e-07	3.743e-07	4.762e-07	3.656e-07	4.302e-07
3.867e-07	4.223e-07	4.591e-07	4.875e-07	3.921e-07	3.74e-07	3.804e-07	4.178e-07	3.983e-07	4.957e-07	4.997e-07	4.804e-07	4.477e-07	4.563e-07	4.166e-07	3.975e-07	4.393e-07	4.015e-07	4.126e-07	3.938e-07	4.627e-07	4.446e-07	3.947e-07	4.726e-07	3.741e-07	4.522e-07
3.712e-07	4.23e-07	4.104e-07	4.491e-07	3.943e-07	4.01e-07	3.847e-07	4.583e-07	4.569e-07	5.117e-07	5.218e-07	4.733e-07	4.406e-07	4.372e-07	4.083e-07	4.145e-07	4.317e-07	3.977e-07	4.139e-07	4.143e-07	4.979e-07	4.272e-07	3.532e-07	4.902e-07	3.566e-07	4.294e-07
3.629e-07	3.967e-07	4.718e-07	4.191e-07	4.318e-07	4.116e-07	4.066e-07	4.276e-07	4.633e-07	4.936e-07	5.116e-07	4.765e-07	4.41e-07	4.626e-07	4.487e-07	4.325e-07	4.232e-07	3.846e-07	4.693e-07	4.686e-07	4.987e-07	4.394e-07	3.55e-07	4.839e-07	3.495e-07	4.358e-07
3.587e-07	3.848e-07	4.197e-07	4.584e-07	4.449e-07	4.271e-07	4.322e-07	4.249e-07	4.642e-07	4.857e-07	5.119e-07	4.249e-07	4.116e-07	4.695e-07	4.875e-07	4.442e-07	4.421e-07	3.961e-07	4.494e-07	4.865e-07	4.722e-07	4.146e-07	3.804e-07	4.939e-07	3.492e-07	3.872e-07
3.603e-07	4.468e-07	3.711e-07	4.627e-07	3.887e-07	4.408e-07	4.518e-07	4.096e-07	4.865e-07	4.715e-07	4.938e-07	4.246e-07	4.232e-07	4.76e-07	4.357e-07	3.878e-07	4.506e-07	4.017e-07	4.594e-07	4.906e-07	4.627e-07	3.782e-07	3.912e-07	4.926e-07	3.432e-07	3.999e-07
3.572e-07	4.07e-07	4.2e-07	4.675e-07	4.129e-07	4.111e-07	4.229e-07	4.049e-07	4.591e-07	4.596e-07	4.644e-07	4.369e-07	4.404e-07	5.105e-07	4.004e-07	3.428e-07	4.948e-07	3.605e-07	4.919e-07	5.042e-07	4.8e-07	3.803e-07	3.883e-07	4.916e-07	3.771e-07	3.493e-07
3.636e-07	4.292e-07	4.593e-07	4.224e-07	4.344e-07	4.295e-07	4.2e-07	3.89e-07	4.284e-07	4.59e-07	4.365e-07	4.798e-07	4.32e-07	4.981e-07	4.407e-07	3.533e-07	4.914e-07	3.977e-07	4.641e-07	4.69e-07	4.828e-07	3.784e-07	3.689e-07	4.737e-07	3.753e-07	3.818e-07
3.853e-07	3.861e-07	4.894e-07	4.044e-07	4.58e-07	4.223e-07	3.981e-07	4.183e-07	4.428e-07	4.634e-07	4.558e-07	4.399e-07	4.503e-07	4.793e-07	4.186e-07	3.781e-07	4.816e-07	4.169e-07	4.601e-07	4.504e-07	4.742e-07	3.964e-07	3.662e-07	4.648e-07	3.959e-07	3.888e-07
3.767e-07	3.919e-07	4.69e-07	4.722e-07	4.407e-07	4.112e-07	3.944e-07	4.299e-07	4.596e-07	4.491e-07	4.29e-07	3.857e-07	4.667e-07	4.785e-07	3.955e-07	3.8e-07	4.854e-07	3.875e-07	4.763e-07	4.792e-07	4.615e-07	3.649e-07	3.85e-07	4.92e-07	3.544e-07	3.813e-07
3.533e-07	3.747e-07	4.341e-07	4.345e-07	3.928e-07	4.337e-07	3.939e-07	4.715e-07	4.537e-07	4.464e-07	4.447e-07	4.157e-07	4.44e-07	4.663e-07	3.857e-07	3.9e-07	4.5e-07	4.122e-07	4.412e-07	4.684e-07	4.669e-07	3.797e-07	3.719e-07	4.716e-07	3.546e-07	3.724e-07
3.689e-07	4.131e-07	4.483e-07	4.379e-07	4.354e-07	4.238e-07	4.134e-07	4.384e-07	4.503e-07	4.288e-07	4.509e-07	3.916e-07	4.397e-07	4.442e-07	3.982e-07	3.377e-07	4.04e-07	3.819e-07	4.726e-07	4.909e-07	4.327e-07	3.395e-07	3.934e-07	4.85e-07	3.812e-07	4.072e-07
3.514e-07	4.369e-07	4.292e-07	4.859e-07	3.825e-07	3.656e-07	4.095e-07	4.706e-07	4.759e-07	3.956e-07	4.577e-07	4.197e-07	4.185e-07	4.421e-07	4.478e-07	4.012e-07	4.118e-07	3.937e-07	4.759e-07	4.429e-07	4.55e-07	3.708e-07	4.096e-07	4.632e-07	4.004e-07	3.64e-07
3.486e-07	4.573e-07	4.442e-07	4.321e-07	4.205e-07	3.964e-07	4.005e-07	3.977e-07	4.682e-07	4.112e-07	4.258e-07	4.309e-07	4.223e-07	4.012e-07	3.789e-07	4.007e-07	4.066e-07	3.552e-07	4.677e-07	4.369e-07	4.426e-07	3.776e-07	3.814e-07	4.968e-07	3.593e-07	3.517e-07
3.658e-07	4.212e-07	4.419e-07	4.419e-07	4.247e-07	3.905e-07	4.269e-07	4.193e-07	4.954e-07	3.885e-07	4.289e-07	4.443e-07	4.132e-07	4.465e-07	4.045e-07	3.813e-07	4.239e-07	3.672e-07	4.855e-07	4.495e-07	5.002e-07	3.892e-07	3.573e-07	5.085e-07	3.837e-07	3.66e-07
3.906e-07	4.149e-07	4.411e-07	4.423e-07	4.334e-07	4.2e-07	4.25e-07	4.538e-07	4.924e-07	3.948e-07	4.142e-07	4.502e-07	4.162e-07	4.289e-07	4.501e-07	3.811e-07	4.284e-07	3.869e-07	5.049e-07	4.524e-07	4.663e-07	3.957e-07	3.909e-07	4.785e-07	4.156e-07	4.046e-07
3.926e-07	4.134e-07	4.103e-07	4.101e-07	3.955e-07	3.683e-07	3.904e-07	4.041e-07	4.605e-07	4.448e-07	4.936e-07	4.036e-07	4.081e-07	4.018e-07	4.424e-07	4.726e-07	4.269e-07	4.028e-07	5.086e-07	4.292e-07	4.901e-07	3.807e-07	3.757e-07	4.708e-07	4.331e-07	4.03e-07
3.871e-07	4.389e-07	4.176e-07	4.479e-07	4.253e-07	3.677e-07	3.708e-07	4.431e-07	4.397e-07	5.074e-07	4.719e-07	4.148e-07	4.048e-07	4.144e-07	4.289e-07	4.505e-07	3.974e-07	4.265e-07	4.748e-07	4.117e-07	4.978e-07	3.529e-07	4.237e-07	4.927e-07	3.872e-07	4.009e-07
3.702e-07	3.8e-07	3.836e-07	4.567e-07	4.406e-07	4.283e-07	3.864e-07	4.523e-07	4.403e-07	4.197e-07	5.012e-07	3.948e-07	4.58e-07	4.098e-07	3.875e-07	4.127e-07	4.021e-07	4.558e-07	5.228e-07	4.35e-07	4.743e-07	3.568e-07	3.989e-07	5.112e-07	3.573e-07	3.601e-07
3.789e-07	3.599e-07	4.181e-07	4.828e-07	4.08e-07	4.231e-07	3.843e-07	4.791e-07	4.45e-07	4.272e-07	4.97e-07	4.336e-07	4.526e-07	4.314e-07	3.999e-07	4.044e-07	4.072e-07	4e-07	5.191e-07	4.559e-07	5.129e-07	3.631e-07	4.005e-07	5.137e-07	3.666e-07	4.014e-07
3.347e-07	4.117e-07	3.94e-07	4.705e-07	4.023e-07	4.178e-07	3.86e-07	4.693e-07	4.239e-07	4.58e-07	4.885e-07	4.392e-07	4.264e-07	4.1e-07	4.188e-07	3.972e-07	4.602e-07	4.298e-07	5.093e-07	4.315e-07	4.886e-07	3.706e-07	3.533e-07	5.426e-07	4.038e-07	4.129e-07
4.093e-07	4.013e-07	3.777e-07	4.432e-07	4.288e-07	3.997e-07	4.103e-07	5.023e-07	4.515e-07	4.662e-07	4.599e-07	4.108e-07	4.484e-07	4.112e-07	4.04e-07	3.49e-07	3.92e-07	4.805e-07	5.083e-07	4.457e-07	4.573e-07	4.235e-07	3.974e-07	4.787e-07	3.991e-07	4.34e-07
3.962e-07	4.414e-07	3.939e-07	4.396e-07	3.448e-07	3.939e-07	3.779e-07	5.019e-07	4.607e-07	4.255e-07	4.277e-07	4.054e-07	4.916e-07	3.811e-07	3.915e-07	4.131e-07	3.959e-07	4.554e-07	4.881e-07	4.455e-07	4.758e-07	3.848e-07	4.09e-07	4.682e-07	4.005e-07	4.049e-07
3.61e-07	4.089e-07	4.055e-07	4.353e-07	3.737e-07	3.759e-07	3.823e-07	4.769e-07	4.424e-07	4.43e-07	4.372e-07	4.295e-07	4.779e-07	4.088e-07	4.28e-07	3.847e-07	4.538e-07	4.256e-07	4.677e-07	4.093e-07	4.676e-07	4.08e-07	3.493e-07	4.697e-07	4.153e-07	4.325e-07
3.745e-07	3.818e-07	4.377e-07	4.365e-07	3.966e-07	3.598e-07	3.691e-07	4.606e-07	4.324e-07	4.654e-07	4.464e-07	4.102e-07	4.433e-07	4.113e-07	4.669e-07	3.621e-07	4.396e-07	4.02e-07	4.575e-07	4.265e-07	4.852e-07	4.105e-07	4.408e-07	4.404e-07	3.656e-07	4.188e-07
3.821e-07	3.741e-07	4.049e-07	4.833e-07	3.704e-07	3.873e-07	3.749e-07	4.432e-07	3.812e-07	4.724e-07	4.569e-07	3.849e-07	4.887e-07	4.325e-07	4.396e-07	3.88e-07	4.695e-07	4.127e-07	4.579e-07	4.272e-07	5.111e-07	3.831e-07	4.382e-07	4.315e-07	3.953e-07	4.068e-07
3.802e-07	4.633e-07	4.273e-07	4.521e-07	3.943e-07	3.943e-07	3.601e-07	4.789e-07	4.108e-07	4.345e-07	4.465e-07	3.822e-07	4.437e-07	4.212e-07	4.144e-07	3.944e-07	3.991e-07	4.214e-07	4.599e-07	4.42e-07	5.169e-07	3.971e-07	3.936e-07	4.7e-07	3.734e-07	3.721e-07
4.241e-07	4.475e-07	4.289e-07	4.529e-07	3.681e-07	3.79e-07	3.683e-07	4.67e-07	3.915e-07	4.106e-07	4.486e-07	3.945e-07	4.683e-07	4.097e-07	4.275e-07	4.069e-07	3.906e-07	3.725e-07	4.409e-07	4.522e-07	5.144e-07	4.34e-07	3.751e-07	4.685e-07	4.228e-07	3.487e-07
3.812e-07	4.43e-07	4.216e-07	4.644e-07	3.913e-07	3.635e-07	3.643e-07	5.029e-07	3.882e-07	4.47e-07	4.278e-07	3.771e-07	4.635e-07	3.881e-07	4.206e-07	3.853e-07	4.09e-07	4.176e-07	4.087e-07	4.362e-07	4.689e-07	4.104e-07	4.056e-07	4.404e-07	3.883e-07	3.648e-07
3.806e-07	4.285e-07	4.745e-07	4.728e-07	3.449e-07	3.818e-07	3.93e-07	4.362e-07	4.521e-07	4.303e-07	4.527e-07	3.921e-07	4.832e-07	4.196e-07	4.26e-07	3.92e-07	3.939e-07	3.793e-07	3.935e-07	4.594e-07	4.605e-07	4.588e-07	4.139e-07	4.675e-07	3.707e-07	3.989e-07
3.939e-07	4.211e-07	4.597e-07	4.85e-07	3.932e-07	3.926e-07	3.64e-07	4.318e-07	4.124e-07	4.534e-07	4.361e-07	3.949e-07	4.638e-07	4.116e-07	4.384e-07	3.849e-07	4.098e-07	4.001e-07	4.077e-07	4.873e-07	4.655e-07	4.236e-07	4.155e-07	4.241e-07	3.818e-07	4.087e-07
3.625e-07	4.26e-07	4.454e-07	5.033e-07	3.517e-07	3.828e-07	3.941e-07	4.605e-07	4.056e-07	4.077e-07	4.45e-07	3.988e-07	4.583e-07	3.775e-07	4.592e-07	3.582e-07	4.119e-07	4.197e-07	4.433e-07	4.796e-07	4.883e-07	4.485e-07	4.036e-07	4.085e-07	4.309e-07	3.791e-07
3.504e-07	4.366e-07	4.543e-07	5.129e-07	3.662e-07	3.73e-07	4.07e-07	4.668e-07	3.905e-07	4.203e-07	4.147e-07	4.543e-07	4.481e-07	4.335e-07	4.571e-07	3.84e-07	4.035e-07	3.656e-07	4.206e-07	5.054e-07	5.05e-07	4.453e-07	4.001e-07	3.844e-07	4.09e-07	4.031e-07
3.432e-07	4.281e-07	4.33e-07	5.365e-07	3.678e-07	3.644e-07	3.926e-07	4.466e-07	4.112e-07	4.038e-07	4.088e-07	4.183e-07	3.871e-07	3.577e-07	5.212e-07	4.208e-07	4.367e-07	3.62e-07	4.413e-07	4.967e-07	4.717e-07	4.171e-07	3.776e-07	4.037e-07	4.006e-07	4.111e-07
3.789e-07	4.269e-07	4.28e-07	5.402e-07	3.793e-07	3.648e-07	4.151e-07	4.482e-07	3.984e-07	3.666e-07	3.822e-07	4.355e-07	4.189e-07	3.995e-07	4.858e-07	3.843e-07	4.416e-07	3.754e-07	4.585e-07	5.164e-07	4.925e-07	3.923e-07	3.568e-07	3.955e-07	4.033e-07	3.855e-07
3.86e-07	4.386e-07	4.54e-07	5.218e-07	3.67e-07	3.706e-07	4.255e-07	4.598e-07	4.395e-07	3.648e-07	4.39e-07	4.419e-07	3.775e-07	3.87e-07	4.566e-07	4.087e-07	4.315e-07	3.782e-07	4.426e-07	5.118e-07	4.773e-07	4.11e-07	3.85e-07	3.931e-07	3.889e-07	4.044e-07
3.871e-07	4.77e-07	4.44e-07	5.197e-07	3.877e-07	3.709e-07	4.156e-07	5.156e-07	4.398e-07	4.067e-07	4.352e-07	4.314e-07	4.134e-07	4.068e-07	4.54e-07	4.325e-07	4.376e-07	3.647e-07	4.031e-07	4.869e-07	4.997e-07	3.947e-07	3.53e-07	3.991e-07	4.059e-07	3.818e-07
3.564e-07	4.327e-07	4.819e-07	4.763e-07	3.615e-07	3.923e-07	4.413e-07	4.568e-07	4.708e-07	3.734e-07	4.337e-07	4.2e-07	3.762e-07	4.207e-07	4.589e-07	4.229e-07	4.422e-07	3.911e-07	4.201e-07	4.468e-07	5.063e-07	4.119e-07	3.499e-07	3.872e-07	3.631e-07	4.124e-07
3.729e-07	4.872e-07	4.818e-07	4.938e-07	3.785e-07	3.776e-07	4.325e-07	4.981e-07	4.446e-07	4.037e-07	4.423e-07	3.635e-07	4.224e-07	3.978e-07	4.614e-07	4.118e-07	3.988e-07	3.743e-07	3.976e-07	4.386e-07	4.807e-07	4.089e-07	3.823e-07	4.082e-07	3.942e-07	3.62e-07
3.796e-07	4.378e-07	4.792e-07	4.904e-07	3.521e-07	4.349e-07	4.463e-07	4.735e-07	4.073e-07	4.525e-07	3.997e-07	3.837e-07	3.551e-07	4.512e-07	4.576e-07	4.627e-07	4.447e-07	4.054e-07	4.563e-07	4.504e-07	4.898e-07	4.327e-07	3.613e-07	3.776e-07	3.667e-07	3.35e-07
3.68e-07	4.148e-07	4.903e-07	4.995e-07	3.714e-07	3.801e-07	4.995e-07	4.68e-07	4.112e-07	3.99e-07	4.243e-07	3.959e-07	3.874e-07	4.223e-07	4.545e-07	4.154e-07	4.427e-07	4.007e-07	4.557e-07	4.545e-07	4.783e-07	4.314e-07	4.097e-07	4.039e-07	4.094e-07	3.668e-07
4.205e-07	4.313e-07	4.821e-07	5.168e-07	3.682e-07	4.219e-07	4.388e-07	4.605e-07	4.186e-07	4.498e-07	4.14e-07	4.197e-07	3.616e-07	4.395e-07	4.34e-07	4.476e-07	3.712e-07	3.924e-07	4.437e-07	4.619e-07	4.561e-07	4.588e-07	3.973e-07	3.858e-07	4.133e-07	3.572e-07
3.814e-07	4.233e-07	4.744e-07	4.513e-07	3.373e-07	4.422e-07	4.627e-07	4.674e-07	4.225e-07	4.405e-07	4.212e-07	4.546e-07	3.749e-07	4.739e-07	4.209e-07	4.491e-07	3.892e-07	3.97e-07	4.589e-07	4.105e-07	4.767e-07	4.528e-07	3.957e-07	4.024e-07	4.601e-07	3.891e-07
4.03e-07	3.861e-07	4.421e-07	4.738e-07	3.892e-07	4.177e-07	4.51e-07	4.462e-07	4.263e-07	4.289e-07	4.253e-07	4.216e-07	4.378e-07	4.379e-07	4.174e-07	4.598e-07	4.252e-07	4.086e-07	4.178e-07	4.206e-07	5.12e-07	4.368e-07	3.983e-07	3.913e-07	4.318e-07	3.819e-07
4.141e-07	4.406e-07	4.829e-07	4.658e-07	3.719e-07	3.751e-07	4.221e-07	4.123e-07	4.725e-07	4.701e-07	4.21e-07	3.975e-07	3.928e-07	4.892e-07	4.312e-07	4.373e-07	3.764e-07	4.34e-07	4.098e-07	4.207e-07	4.718e-07	4.424e-07	3.867e-07	3.821e-07	4.513e-07	3.957e-07
4.282e-07	4.484e-07	4.265e-07	4.949e-07	3.668e-07	3.708e-07	4.319e-07	4.388e-07	4.727e-07	4.608e-07	4.603e-07	4.228e-07	4.106e-07	4.868e-07	4.006e-07	4.712e-07	3.704e-07	4.133e-07	4.301e-07	4.141e-07	4.689e-07	4.398e-07	3.793e-07	3.902e-07	4.421e-07	3.768e-07
4.216e-07	4.678e-07	4.53e-07	4.387e-07	4.001e-07	3.881e-07	4.373e-07	4.177e-07	4.332e-07	4.249e-07	4.406e-07	4.408e-07	3.625e-07	4.837e-07	4.31e-07	4.834e-07	3.616e-07	4.341e-07	4.065e-07	4.026e-07	4.743e-07	4.274e-07	3.819e-07	3.819e-07	4.101e-07	3.958e-07
4.065e-07	4.642e-07	4.043e-07	4.659e-07	3.545e-07	4.231e-07	4.037e-07	4.107e-07	4.491e-07	4.684e-07	3.963e-07	4.415e-07	3.75e-07	4.607e-07	3.664e-07	5.108e-07	4.049e-07	4.352e-07	4.519e-07	4.193e-07	4.841e-07	4.232e-07	3.867e-07	4.078e-07	4.215e-07	3.724e-07
3.897e-07	4.634e-07	4.307e-07	4.596e-07	3.571e-07	4.075e-07	4.211e-07	3.958e-07	4.043e-07	4.727e-07	4.106e-07	4.383e-07	3.498e-07	4.601e-07	4.158e-07	5.041e-07	4.335e-07	4.274e-07	4.58e-07	4.367e-07	4.732e-07	4.196e-07	3.984e-07	3.975e-07	3.828e-07	3.799e-07
4.283e-07	4.677e-07	4.137e-07	4.678e-07	3.132e-07	4.151e-07	4.208e-07	3.802e-07	3.957e-07	4.577e-07	4.081e-07	4.499e-07	3.486e-07	4.693e-07	3.659e-07	4.282e-07	3.854e-07	3.979e-07	4.713e-07	4.478e-07	4.406e-07	4.154e-07	3.831e-07	3.608e-07	3.734e-07	4.166e-07
4.562e-07	4.349e-07	4.62e-07	4.402e-07	3.996e-07	4.042e-07	4.181e-07	3.587e-07	3.926e-07	4.556e-07	3.767e-07	4.492e-07	3.427e-07	5.285e-07	4.176e-07	4.206e-07	3.967e-07	3.453e-07	4.473e-07	4.528e-07	4.662e-07	4.227e-07	3.996e-07	4.154e-07	4.252e-07	4.002e-07
3.951e-07	4.028e-07	4.841e-07	4.616e-07	3.67e-07	4.145e-07	4.296e-07	3.994e-07	4.11e-07	4.493e-07	3.663e-07	3.785e-07	3.681e-07	5.299e-07	3.901e-07	4.069e-07	4.372e-07	3.474e-07	4.565e-07	4.086e-07	4.843e-07	3.896e-07	3.73e-07	3.674e-07	3.945e-07	4.263e-07
4.092e-07	4.512e-07	4.452e-07	4.557e-07	3.538e-07	4.068e-07	4.163e-07	4.427e-07	3.773e-07	4.929e-07	3.806e-07	4.172e-07	3.338e-07	4.263e-07	4.223e-07	4.063e-07	4.095e-07	3.974e-07	4.496e-07	3.697e-07	4.794e-07	3.763e-07	3.789e-07	3.79e-07	4.169e-07	4.322e-07
4.492e-07	4.492e-07	4.612e-07	4.447e-07	3.871e-07	4.08e-07	4.568e-07	4.214e-07	4.153e-07	5.244e-07	3.495e-07	4.288e-07	3.644e-07	4.263e-07	4.013e-07	3.779e-07	3.857e-07	3.727e-07	4.386e-07	3.78e-07	4.709e-07	3.644e-07	4.069e-07	4.036e-07	4.007e-07	4.417e-07
4.331e-07	4.961e-07	4.25e-07	4.449e-07	3.824e-07	4.156e-07	4.315e-07	4.249e-07	4.164e-07	4.52e-07	4.17e-07	4.445e-07	3.67e-07	4.509e-07	3.912e-07	3.507e-07	3.736e-07	3.534e-07	4.005e-07	4.168e-07	4.357e-07	3.768e-07	3.492e-07	4.178e-07	4.107e-07	4.237e-07
4.302e-07	3.8e-07	4.39e-07	4.52e-07	4.051e-07	3.994e-07	3.877e-07	4.355e-07	3.996e-07	4.812e-07	3.593e-07	4.462e-07	3.893e-07	4.565e-07	3.806e-07	3.641e-07	3.37e-07	4.223e-07	4.174e-07	4.156e-07	4.719e-07	3.678e-07	3.891e-07	3.807e-07	3.761e-07	4.317e-07
4.285e-07	3.666e-07	4.51e-07	4.147e-07	4.012e-07	4.184e-07	3.971e-07	4.466e-07	4.307e-07	4.639e-07	3.7e-07	4.796e-07	3.854e-07	4.234e-07	3.811e-07	3.563e-07	3.828e-07	3.898e-07	4.109e-07	4.195e-07	4.633e-07	3.826e-07	3.653e-07	4.202e-07	4.095e-07	4.232e-07
4.127e-07	3.711e-07	4.463e-07	4.457e-07	3.617e-07	4.368e-07	3.943e-07	4.452e-07	4.328e-07	4.733e-07	3.699e-07	4.406e-07	3.567e-07	4.164e-07	3.915e-07	3.628e-07	4.264e-07	3.793e-07	4.353e-07	4.356e-07	4.69e-07	3.782e-07	3.811e-07	4.376e-07	3.727e-07	4.047e-07
3.902e-07	3.868e-07	4.69e-07	4.868e-07	3.425e-07	4.025e-07	3.548e-07	4.479e-07	4.305e-07	3.929e-07	3.909e-07	4.72e-07	3.79e-07	4.593e-07	3.921e-07	3.708e-07	4.208e-07	3.643e-07	4.756e-07	4.574e-07	4.566e-07	3.529e-07	3.911e-07	3.824e-07	3.816e-07	4.069e-07
3.86e-07	3.577e-07	4.685e-07	4.425e-07	3.622e-07	4.051e-07	3.859e-07	4.346e-07	4.256e-07	4.515e-07	4.494e-07	4.751e-07	3.852e-07	4.397e-07	3.825e-07	3.636e-07	3.844e-07	3.775e-07	4.32e-07	4.222e-07	4.957e-07	3.623e-07	3.766e-07	3.988e-07	3.868e-07	3.95e-07
3.698e-07	3.876e-07	4.639e-07	4.806e-07	3.588e-07	3.883e-07	3.937e-07	4.011e-07	3.879e-07	5.028e-07	4.232e-07	4.937e-07	3.877e-07	4.359e-07	4.556e-07	3.636e-07	4.067e-07	3.737e-07	4.124e-07	4.546e-07	5.143e-07	3.672e-07	3.53e-07	4.236e-07	3.859e-07	4.372e-07
3.536e-07	4.057e-07	4.449e-07	4.557e-07	3.238e-07	3.986e-07	4.052e-07	3.823e-07	3.91e-07	4.754e-07	4.329e-07	4.807e-07	3.897e-07	4.492e-07	4.083e-07	3.481e-07	4.535e-07	3.754e-07	4.396e-07	4.415e-07	5.064e-07	3.775e-07	3.367e-07	4.191e-07	3.849e-07	3.975e-07
3.669e-07	4.027e-07	4.197e-07	4.929e-07	3.439e-07	3.62e-07	4.106e-07	4.13e-07	4.186e-07	4.91e-07	3.975e-07	4.875e-07	4.175e-07	4.28e-07	4.086e-07	3.51e-07	4.421e-07	4.224e-07	4.043e-07	4.188e-07	4.824e-07	3.544e-07	3.721e-07	3.849e-07	3.897e-07	3.928e-07
3.575e-07	4.018e-07	4.517e-07	4.907e-07	3.773e-07	3.546e-07	4.109e-07	4.136e-07	4.24e-07	4.783e-07	3.735e-07	4.862e-07	3.724e-07	4.318e-07	4.062e-07	3.761e-07	3.679e-07	3.885e-07	3.886e-07	4.114e-07	4.784e-07	3.352e-07	3.965e-07	4.056e-07	4.09e-07	3.868e-07
3.638e-07	4.052e-07	4.171e-07	4.935e-07	3.83e-07	3.774e-07	4.222e-07	4.042e-07	4.03e-07	4.867e-07	4.071e-07	4.859e-07	3.716e-07	3.92e-07	4.074e-07	3.807e-07	3.966e-07	4.151e-07	4.43e-07	4.298e-07	4.241e-07	3.547e-07	4.062e-07	4.139e-07	4.061e-07	3.799e-07
3.795e-07	3.981e-07	4.357e-07	4.92e-07	3.584e-07	3.867e-07	4.385e-07	4.015e-07	4.602e-07	4.493e-07	4.371e-07	4.454e-07	3.693e-07	4.019e-07	4.417e-07	3.959e-07	3.615e-07	4.08e-07	4.047e-07	3.896e-07	4.385e-07	3.597e-07	3.713e-07	3.9e-07	3.772e-07	3.859e-07
3.614e-07	3.818e-07	4.093e-07	5.393e-07	3.706e-07	3.79e-07	4.405e-07	3.988e-07	4.664e-07	4.55e-07	4.004e-07	4.251e-07	3.793e-07	4.536e-07	4.317e-07	3.537e-07	3.464e-07	4.092e-07	4.41e-07	4.031e-07	4.615e-07	3.718e-07	3.598e-07	4.707e-07	3.768e-07	4.269e-07
3.416e-07	3.743e-07	4.032e-07	4.994e-07	3.456e-07	3.618e-07	4.353e-07	3.806e-07	4.831e-07	4.536e-07	4.004e-07	4.165e-07	3.979e-07	4.144e-07	4.21e-07	3.934e-07	3.792e-07	4.232e-07	4.571e-07	4.356e-07	4.745e-07	3.666e-07	3.56e-07	4.737e-07	3.578e-07	4.122e-07
3.76e-07	3.692e-07	4.137e-07	4.832e-07	3.681e-07	4.073e-07	4.629e-07	4.247e-07	4.978e-07	4.375e-07	4.34e-07	3.977e-07	4.153e-07	4.119e-07	4.311e-07	3.728e-07	3.882e-07	4.433e-07	4.412e-07	4.503e-07	4.322e-07	3.903e-07	3.649e-07	4.871e-07	3.881e-07	4.198e-07
3.79e-07	3.8e-07	3.857e-07	4.851e-07	3.545e-07	3.935e-07	4.399e-07	4.236e-07	4.348e-07	4.786e-07	3.903e-07	4.446e-07	3.788e-07	4.195e-07	4.474e-07	3.832e-07	3.801e-07	4.177e-07	4.713e-07	4.324e-07	4.778e-07	3.772e-07	3.762e-07	4.743e-07	3.901e-07	4.269e-07
3.999e-07	4.072e-07	4.107e-07	5.12e-07	3.615e-07	3.825e-07	4.203e-07	4.14e-07	4.243e-07	4.15e-07	3.829e-07	3.813e-07	3.5e-07	4.129e-07	4.387e-07	3.76e-07	4.069e-07	4.541e-07	4.121e-07	4.716e-07	4.244e-07	3.389e-07	3.861e-07	4.572e-07	3.846e-07	4.291e-07
3.914e-07	3.519e-07	3.895e-07	4.914e-07	3.485e-07	4.096e-07	4.545e-07	4.546e-07	4.052e-07	4.311e-07	4.103e-07	4.005e-07	4.365e-07	4.599e-07	4.268e-07	3.608e-07	4.368e-07	4.507e-07	4.294e-07	4.952e-07	4.304e-07	3.382e-07	3.986e-07	4.466e-07	3.928e-07	4.097e-07
3.975e-07	3.858e-07	3.754e-07	4.88e-07	3.714e-07	4.049e-07	4.427e-07	4.752e-07	4.166e-07	4.116e-07	3.851e-07	4.184e-07	3.607e-07	4.392e-07	4.192e-07	3.83e-07	4.483e-07	4.526e-07	4.763e-07	4.147e-07	4.204e-07	3.737e-07	3.84e-07	4.137e-07	3.625e-07	4.116e-07
4.211e-07	3.8e-07	3.853e-07	4.866e-07	3.332e-07	3.988e-07	4.211e-07	4.36e-07	4.478e-07	4.307e-07	3.757e-07	4.43e-07	4.077e-07	4.628e-07	4.24e-07	3.973e-07	4.281e-07	4.051e-07	4.516e-07	4.339e-07	4.347e-07	3.654e-07	3.884e-07	4.501e-07	3.549e-07	3.901e-07
4.274e-07	3.775e-07	3.61e-07	4.688e-07	3.546e-07	3.595e-07	3.868e-07	4.744e-07	4.299e-07	4.403e-07	3.845e-07	4.761e-07	3.613e-07	4.582e-07	4.417e-07	4.016e-07	4.362e-07	4.253e-07	4.75e-07	4.372e-07	4.737e-07	3.848e-07	3.916e-07	4.658e-07	3.669e-07	3.971e-07
4.083e-07	3.749e-07	3.699e-07	4.153e-07	3.772e-07	3.897e-07	3.902e-07	4.606e-07	4.293e-07	4.527e-07	3.935e-07	4.629e-07	3.824e-07	4.595e-07	4.206e-07	3.791e-07	4.099e-07	3.906e-07	4.25e-07	4.041e-07	4.223e-07	3.652e-07	3.854e-07	4.829e-07	3.736e-07	3.832e-07
3.687e-07	3.626e-07	4.051e-07	4.251e-07	3.778e-07	4.123e-07	3.797e-07	4.72e-07	4.361e-07	4.484e-07	3.968e-07	4.601e-07	3.806e-07	4.325e-07	4.26e-07	3.995e-07	3.777e-07	3.978e-07	4.53e-07	4.154e-07	3.988e-07	3.994e-07	3.907e-07	4.787e-07	3.384e-07	3.705e-07
4.027e-07	4.015e-07	4.222e-07	4.157e-07	3.763e-07	3.711e-07	4.283e-07	4.155e-07	4.043e-07	4.739e-07	4.271e-07	4.909e-07	3.966e-07	4.191e-07	4.348e-07	4.087e-07	3.718e-07	3.953e-07	4.662e-07	4.208e-07	4.225e-07	3.832e-07	3.617e-07	4.337e-07	3.68e-07	3.717e-07
4.159e-07	3.659e-07	4.362e-07	4.141e-07	3.659e-07	4.038e-07	4.348e-07	4.465e-07	3.865e-07	4.547e-07	4.04e-07	4.49e-07	3.514e-07	4.175e-07	4.181e-07	4.043e-07	3.976e-07	4.256e-07	4.635e-07	4.305e-07	4.4e-07	4.043e-07	3.465e-07	4.769e-07	3.784e-07	3.812e-07
4.188e-07	3.781e-07	4.529e-07	4.088e-07	3.37e-07	3.642e-07	4.237e-07	4.454e-07	4.069e-07	4.686e-07	4.413e-07	4.795e-07	3.91e-07	4.321e-07	4.621e-07	3.858e-07	4.108e-07	4.2e-07	4.454e-07	4.387e-07	4.537e-07	3.809e-07	3.756e-07	4.939e-07	3.763e-07	3.651e-07
3.719e-07	4.317e-07	4.177e-07	4.127e-07	3.445e-07	3.825e-07	4.273e-07	4.035e-07	3.877e-07	4.854e-07	4.272e-07	5.254e-07	4.151e-07	4.969e-07	4.492e-07	4.263e-07	4.382e-07	4.249e-07	4.471e-07	4.622e-07	4.672e-07	3.903e-07	3.984e-07	5.073e-07	4.038e-07	3.817e-07
3.608e-07	4.356e-07	4.53e-07	4.004e-07	3.707e-07	4.05e-07	4.172e-07	4.386e-07	4.021e-07	4.662e-07	3.892e-07	5.048e-07	4.139e-07	4.696e-07	4.093e-07	4.08e-07	4.169e-07	3.892e-07	4.107e-07	4.435e-07	4.516e-07	3.514e-07	4.113e-07	5.026e-07	3.991e-07	3.245e-07
3.599e-07	4.144e-07	4.334e-07	4.511e-07	4.187e-07	3.783e-07	4.686e-07	4.503e-07	4.253e-07	4.683e-07	4.635e-07	5.161e-07	3.861e-07	4.841e-07	4.235e-07	3.939e-07	4.596e-07	4.284e-07	4.492e-07	4.794e-07	4.011e-07	3.935e-07	4.241e-07	4.714e-07	3.991e-07	3.35e-07
3.451e-07	3.906e-07	4.281e-07	4.533e-07	4.012e-07	3.718e-07	4.724e-07	4.481e-07	3.801e-07	4.582e-07	4.302e-07	4.41e-07	4.008e-07	5.228e-07	3.867e-07	3.927e-07	4.673e-07	4.106e-07	4.531e-07	4.589e-07	4.188e-07	3.739e-07	3.978e-07	4.917e-07	3.636e-07	3.79e-07
3.772e-07	4.251e-07	4.227e-07	4.621e-07	3.96e-07	3.56e-07	4.757e-07	4.692e-07	3.988e-07	4.699e-07	4.064e-07	4.191e-07	4.457e-07	5.255e-07	4.174e-07	3.533e-07	4.831e-07	4.242e-07	4.201e-07	4.561e-07	4.206e-07	3.858e-07	4.136e-07	4.8e-07	3.645e-07	3.645e-07
3.633e-07	4.072e-07	4.359e-07	4.6e-07	3.721e-07	3.641e-07	4.647e-07	5.073e-07	3.605e-07	4.868e-07	4.138e-07	4.212e-07	4.404e-07	4.452e-07	4.011e-07	3.761e-07	4.697e-07	4.188e-07	4.281e-07	4.474e-07	4.787e-07	3.865e-07	3.964e-07	4.426e-07	3.698e-07	3.601e-07
3.589e-07	4.196e-07	4.555e-07	4.863e-07	3.95e-07	3.531e-07	4.395e-07	4.754e-07	4.224e-07	4.641e-07	3.949e-07	4.092e-07	4.671e-07	4.513e-07	4.174e-07	3.88e-07	4.977e-07	4.291e-07	4.193e-07	4.739e-07	4.907e-07	4.106e-07	3.985e-07	4.407e-07	3.847e-07	3.501e-07
3.676e-07	4.163e-07	4.544e-07	4.519e-07	3.581e-07	3.353e-07	4.685e-07	4.328e-07	4.424e-07	4.317e-07	3.953e-07	3.998e-07	4.355e-07	4.68e-07	4.503e-07	4.147e-07	5.478e-07	3.718e-07	4.318e-07	4.778e-07	4.988e-07	4.037e-07	3.828e-07	4.23e-07	4.125e-07	3.587e-07
3.824e-07	3.952e-07	5.001e-07	4.841e-07	4.242e-07	3.774e-07	4.62e-07	4.858e-07	4.378e-07	4.302e-07	3.868e-07	4.47e-07	4.736e-07	4.708e-07	4.144e-07	4.068e-07	5.402e-07	4.068e-07	4.389e-07	4.416e-07	4.579e-07	3.73e-07	4.008e-07	4.116e-07	3.576e-07	3.897e-07
3.737e-07	3.756e-07	4.534e-07	5.046e-07	3.862e-07	3.72e-07	4.475e-07	4.775e-07	4.122e-07	4.121e-07	4.06e-07	4.656e-07	4.499e-07	4.531e-07	3.987e-07	4.542e-07	4.997e-07	3.946e-07	4.57e-07	4.265e-07	4.726e-07	3.874e-07	4.043e-07	4.531e-07	3.87e-07	3.688e-07
3.941e-07	4.029e-07	4.545e-07	4.82e-07	3.834e-07	3.608e-07	4.366e-07	4.637e-07	3.864e-07	4.136e-07	4.474e-07	4.762e-07	4.32e-07	4.185e-07	4.046e-07	4.453e-07	5.586e-07	4.162e-07	4.391e-07	4.539e-07	4.372e-07	3.976e-07	4.036e-07	4.516e-07	3.993e-07	3.547e-07
3.803e-07	4.072e-07	4.647e-07	4.566e-07	4.016e-07	3.639e-07	4.54e-07	4.549e-07	4.059e-07	3.92e-07	4.353e-07	4.651e-07	3.853e-07	4.426e-07	4.523e-07	4.566e-07	4.964e-07	4.281e-07	4.37e-07	4.143e-07	3.927e-07	3.543e-07	3.824e-07	4.55e-07	3.717e-07	3.659e-07
3.985e-07	4.239e-07	4.591e-07	4.944e-07	4.13e-07	4.26e-07	4.233e-07	4.541e-07	3.808e-07	4.336e-07	4.325e-07	4.815e-07	3.893e-07	4.169e-07	4.077e-07	4.572e-07	4.897e-07	4.429e-07	3.783e-07	4.188e-07	4.208e-07	4.037e-07	3.716e-07	4.83e-07	3.592e-07	3.609e-07
3.735e-07	3.8e-07	4.513e-07	4.917e-07	4.017e-07	4.091e-07	4.694e-07	4.861e-07	3.733e-07	4.423e-07	3.771e-07	4.651e-07	3.97e-07	3.922e-07	4.692e-07	4.338e-07	4.703e-07	4.08e-07	4.464e-07	3.935e-07	4.676e-07	4.125e-07	4.195e-07	4.578e-07	3.665e-07	3.85e-07
3.419e-07	4.307e-07	4.982e-07	4.899e-07	3.669e-07	4.137e-07	4.208e-07	4.776e-07	3.669e-07	4.489e-07	4.176e-07	4.777e-07	4.101e-07	3.932e-07	4.885e-07	4.169e-07	4.871e-07	4.117e-07	4.007e-07	4.366e-07	4.646e-07	3.848e-07	4.168e-07	4.701e-07	3.843e-07	3.567e-07
3.381e-07	3.911e-07	4.299e-07	4.658e-07	3.736e-07	4.618e-07	4.158e-07	4.727e-07	3.652e-07	4.476e-07	4.345e-07	4.514e-07	4.149e-07	4.102e-07	5.064e-07	4.052e-07	4.825e-07	4.176e-07	3.85e-07	4.28e-07	4.745e-07	3.661e-07	3.885e-07	4.639e-07	4.149e-07	3.681e-07
3.457e-07	3.938e-07	4.118e-07	4.937e-07	4.084e-07	4.436e-07	3.924e-07	4.499e-07	3.918e-07	4.279e-07	4.488e-07	4.713e-07	4.104e-07	3.977e-07	4.454e-07	3.57e-07	4.658e-07	3.553e-07	3.777e-07	4.129e-07	4.34e-07	4.193e-07	3.986e-07	4.507e-07	3.92e-07	3.832e-07
3.507e-07	3.971e-07	4.228e-07	4.943e-07	3.661e-07	4.647e-07	4.066e-07	4.418e-07	3.939e-07	4.422e-07	4.124e-07	4.363e-07	4.282e-07	4.063e-07	4.761e-07	3.727e-07	4.608e-07	3.907e-07	4.242e-07	4.055e-07	4.529e-07	3.738e-07	4.04e-07	4.524e-07	4.332e-07	3.69e-07
3.199e-07	3.893e-07	4.248e-07	4.331e-07	3.595e-07	4.371e-07	4.395e-07	4.366e-07	3.995e-07	4.622e-07	4.073e-07	4.49e-07	4.033e-07	3.817e-07	4.476e-07	4.168e-07	4.608e-07	3.835e-07	4.148e-07	4.617e-07	4.772e-07	3.772e-07	3.857e-07	4.688e-07	3.928e-07	3.738e-07
3.467e-07	4.025e-07	3.983e-07	4.606e-07	3.842e-07	4.136e-07	4.729e-07	4.828e-07	4.222e-07	4.64e-07	4.221e-07	4.079e-07	4.019e-07	4.099e-07	4.659e-07	4.41e-07	4.595e-07	4.152e-07	4.153e-07	4.194e-07	4.73e-07	4.133e-07	3.793e-07	4.518e-07	3.853e-07	3.868e-07
3.626e-07	3.978e-07	4.39e-07	4.861e-07	4.128e-07	4.117e-07	4.26e-07	4.654e-07	4.314e-07	4.386e-07	3.788e-07	4.254e-07	4.55e-07	4.522e-07	4.811e-07	4.291e-07	4.49e-07	3.999e-07	4.691e-07	4.261e-07	4.646e-07	3.655e-07	3.911e-07	4.418e-07	3.878e-07	3.704e-07
3.59e-07	4.131e-07	4.491e-07	5.104e-07	3.665e-07	4.096e-07	4.541e-07	4.589e-07	3.988e-07	4.45e-07	4.287e-07	4.406e-07	5.126e-07	4.245e-07	5.348e-07	4.19e-07	4.149e-07	3.854e-07	4.814e-07	4.338e-07	4.41e-07	3.503e-07	3.464e-07	4.567e-07	3.755e-07	3.728e-07
3.557e-07	3.813e-07	4.353e-07	5.247e-07	3.858e-07	4.385e-07	4.245e-07	4.364e-07	3.9e-07	4.484e-07	4.642e-07	4.094e-07	4.406e-07	4.144e-07	5.14e-07	4.351e-07	4.331e-07	3.803e-07	4.675e-07	4.138e-07	4.44e-07	3.829e-07	3.757e-07	4.271e-07	4.02e-07	3.72e-07
3.247e-07	3.776e-07	4.622e-07	4.78e-07	4.072e-07	4.199e-07	4.626e-07	4.33e-07	4.163e-07	4.525e-07	4.431e-07	4.056e-07	4.269e-07	4.03e-07	5.421e-07	4.511e-07	4.074e-07	3.838e-07	4.951e-07	3.912e-07	4.419e-07	3.72e-07	3.915e-07	4.476e-07	4.217e-07	3.825e-07
3.302e-07	4.093e-07	4.631e-07	5.201e-07	4.1e-07	3.949e-07	4.412e-07	4.277e-07	4.611e-07	4.513e-07	3.999e-07	3.929e-07	4.319e-07	4.209e-07	5.044e-07	4.104e-07	4.126e-07	4.143e-07	4.819e-07	4.178e-07	4.715e-07	4.05e-07	3.668e-07	4.375e-07	4.142e-07	3.688e-07
3.49e-07	3.899e-07	4.71e-07	4.464e-07	3.748e-07	3.832e-07	4.354e-07	4.443e-07	4.611e-07	4.144e-07	4.024e-07	3.649e-07	4.249e-07	4.008e-07	4.943e-07	4.444e-07	4.188e-07	4.237e-07	4.797e-07	4.295e-07	4.438e-07	3.835e-07	3.843e-07	4.335e-07	3.988e-07	3.427e-07
3.624e-07	3.956e-07	4.6e-07	4.712e-07	3.538e-07	3.546e-07	4.423e-07	4.43e-07	4.582e-07	3.73e-07	4.157e-07	3.943e-07	4.147e-07	4.11e-07	4.805e-07	4.488e-07	4.408e-07	4.558e-07	4.206e-07	4.464e-07	4.379e-07	3.784e-07	3.824e-07	4.566e-07	3.841e-07	3.21e-07
3.524e-07	4.249e-07	4.538e-07	4.927e-07	3.435e-07	3.858e-07	3.956e-07	4.443e-07	4.49e-07	3.9e-07	4.032e-07	3.503e-07	4.433e-07	3.853e-07	4.408e-07	4.663e-07	4.658e-07	4.213e-07	4.105e-07	4.666e-07	4.4e-07	3.744e-07	3.763e-07	4.342e-07	3.796e-07	3.732e-07
3.524e-07	3.918e-07	3.969e-07	5.048e-07	3.562e-07	4.091e-07	4.321e-07	4.135e-07	4.868e-07	4.059e-07	3.649e-07	3.391e-07	4.305e-07	4.11e-07	4.203e-07	4.528e-07	4.663e-07	4.313e-07	4.086e-07	4.613e-07	4.341e-07	3.637e-07	4.17e-07	4.105e-07	3.64e-07	3.61e-07
3.454e-07	4.434e-07	4.404e-07	5.019e-07	3.948e-07	3.823e-07	4.357e-07	4.504e-07	4.569e-07	4.045e-07	3.486e-07	3.612e-07	4.389e-07	3.876e-07	4.678e-07	4.482e-07	4.979e-07	4.354e-07	3.864e-07	4.642e-07	4.482e-07	3.776e-07	4.388e-07	4.403e-07	3.661e-07	3.526e-07
4.022e-07	4.187e-07	4.424e-07	4.918e-07	3.547e-07	3.951e-07	4.441e-07	4.28e-07	4.811e-07	4.209e-07	3.889e-07	3.579e-07	4.23e-07	3.586e-07	4.567e-07	4.267e-07	4.651e-07	4.263e-07	4.072e-07	4.655e-07	4.405e-07	3.653e-07	4.075e-07	4.544e-07	3.552e-07	3.186e-07
4.269e-07	4.187e-07	4.232e-07	5.011e-07	3.907e-07	3.731e-07	4.471e-07	4.221e-07	4.723e-07	4.425e-07	3.755e-07	3.542e-07	4.144e-07	4.26e-07	4.552e-07	4.513e-07	4.752e-07	4.258e-07	4.119e-07	4.687e-07	4.467e-07	3.783e-07	3.577e-07	4.471e-07	4.171e-07	3.368e-07
3.693e-07	4.087e-07	4.191e-07	5.396e-07	3.48e-07	3.938e-07	4.063e-07	4.191e-07	4.465e-07	4.613e-07	4.299e-07	3.871e-07	4.236e-07	4.012e-07	4.374e-07	4.448e-07	5.094e-07	4.286e-07	3.993e-07	4.598e-07	4.409e-07	4.264e-07	3.955e-07	4.504e-07	3.971e-07	3.464e-07
3.479e-07	3.977e-07	4.232e-07	5.332e-07	3.553e-07	3.981e-07	4.325e-07	4.005e-07	4.687e-07	4.31e-07	4.187e-07	3.56e-07	4.353e-07	3.854e-07	4.086e-07	4.108e-07	4.931e-07	4.413e-07	4.163e-07	4.378e-07	4.685e-07	3.481e-07	3.856e-07	4.886e-07	4.015e-07	3.514e-07
3.535e-07	3.832e-07	4.326e-07	5.334e-07	3.793e-07	3.717e-07	4.414e-07	4.129e-07	4.67e-07	4.735e-07	4.306e-07	3.537e-07	4.572e-07	4.172e-07	4.033e-07	4.079e-07	4.319e-07	4.027e-07	3.719e-07	4.904e-07	4.544e-07	3.557e-07	3.703e-07	5.183e-07	4.012e-07	3.714e-07
3.936e-07	3.46e-07	4.236e-07	5.181e-07	3.379e-07	3.788e-07	4.062e-07	4.321e-07	4.789e-07	4.753e-07	4.267e-07	3.344e-07	4.65e-07	3.946e-07	3.988e-07	4.147e-07	4.376e-07	4.316e-07	4.425e-07	4.615e-07	4.542e-07	3.877e-07	3.585e-07	4.239e-07	3.903e-07	3.585e-07
4.193e-07	3.877e-07	4.338e-07	5.138e-07	3.61e-07	3.909e-07	3.819e-07	4.32e-07	4.649e-07	4.862e-07	4.729e-07	3.951e-07	4.461e-07	4.266e-07	3.661e-07	4.262e-07	4.255e-07	4.124e-07	3.753e-07	4.756e-07	4.499e-07	3.968e-07	4.057e-07	4.762e-07	3.815e-07	3.588e-07
3.954e-07	4.067e-07	3.994e-07	4.962e-07	3.619e-07	3.944e-07	4.3e-07	4.626e-07	4.548e-07	4.808e-07	4.468e-07	3.527e-07	4.28e-07	4.047e-07	3.793e-07	4.857e-07	4.728e-07	4.142e-07	3.761e-07	5.014e-07	4.587e-07	3.614e-07	4.235e-07	4.425e-07	3.502e-07	3.906e-07
4.12e-07	4.07e-07	3.833e-07	4.891e-07	3.701e-07	3.936e-07	4.198e-07	4.678e-07	4.671e-07	4.485e-07	4.698e-07	3.754e-07	4.593e-07	4.02e-07	3.785e-07	4.777e-07	4.159e-07	4.36e-07	3.609e-07	4.618e-07	4.832e-07	3.639e-07	4.01e-07	4.22e-07	3.358e-07	3.696e-07
3.881e-07	4.015e-07	4.342e-07	4.563e-07	3.773e-07	3.674e-07	4.36e-07	4.493e-07	4.38e-07	4.512e-07	4.541e-07	3.59e-07	4.795e-07	4.507e-07	4.032e-07	4.491e-07	4.299e-07	4.036e-07	3.808e-07	4.57e-07	4.909e-07	3.584e-07	3.903e-07	4.32e-07	3.637e-07	3.431e-07
3.607e-07	4.186e-07	3.995e-07	4.753e-07	3.812e-07	3.444e-07	4.549e-07	4.354e-07	4.534e-07	4.598e-07	4.711e-07	3.605e-07	4.972e-07	4.523e-07	4.09e-07	4.519e-07	3.966e-07	4.252e-07	3.814e-07	4.302e-07	4.676e-07	4.25e-07	3.997e-07	4.312e-07	3.882e-07	3.526e-07
3.54e-07	4.347e-07	4.302e-07	4.351e-07	4.056e-07	3.907e-07	4.681e-07	4.529e-07	4.245e-07	4.211e-07	4.025e-07	3.932e-07	5.245e-07	4.613e-07	3.973e-07	4.499e-07	4.314e-07	4.131e-07	3.481e-07	4.336e-07	4.722e-07	4.349e-07	3.672e-07	4.068e-07	3.868e-07	3.427e-07
3.195e-07	4.233e-07	4.218e-07	4.491e-07	3.325e-07	3.994e-07	4.65e-07	4.548e-07	4.186e-07	4.35e-07	3.972e-07	4.432e-07	5.111e-07	4.728e-07	3.889e-07	3.971e-07	4.475e-07	4.323e-07	4.018e-07	4.383e-07	4.55e-07	4.207e-07	3.974e-07	4.574e-07	3.466e-07	3.3e-07
3.299e-07	4.373e-07	4.697e-07	4.334e-07	3.583e-07	3.826e-07	4.761e-07	4.679e-07	4.115e-07	4.227e-07	4.463e-07	4.697e-07	5.243e-07	4.521e-07	4.076e-07	4.094e-07	4.202e-07	4.299e-07	4.128e-07	4.421e-07	4.587e-07	4.374e-07	3.691e-07	4.367e-07	3.444e-07	3.496e-07
3.289e-07	3.914e-07	4.652e-07	4.323e-07	3.429e-07	4.229e-07	4.497e-07	4.507e-07	4.642e-07	4.522e-07	4.096e-07	4.825e-07	4.368e-07	4.368e-07	4.051e-07	4.288e-07	3.796e-07	4.484e-07	3.95e-07	4.712e-07	4.615e-07	4.471e-07	3.696e-07	4.67e-07	3.955e-07	3.454e-07
3.445e-07	3.951e-07	4.542e-07	4.572e-07	3.493e-07	4.146e-07	4.975e-07	4.43e-07	4.681e-07	4.321e-07	3.909e-07	4.549e-07	4.643e-07	4.154e-07	3.892e-07	4.373e-07	3.978e-07	3.593e-07	3.749e-07	4.543e-07	4.694e-07	4.549e-07	4.068e-07	4.453e-07	3.623e-07	3.183e-07
3.521e-07	3.87e-07	4.77e-07	5.166e-07	3.375e-07	3.88e-07	4.318e-07	4.39e-07	4.743e-07	4.197e-07	3.65e-07	4.543e-07	4.424e-07	3.795e-07	3.811e-07	3.963e-07	4.151e-07	3.821e-07	4.004e-07	4.331e-07	4.574e-07	4.266e-07	4.081e-07	4.761e-07	3.586e-07	3.556e-07
3.762e-07	3.785e-07	4.837e-07	5.16e-07	3.386e-07	4.124e-07	4.443e-07	4.092e-07	4.325e-07	3.983e-07	3.64e-07	4.705e-07	4.363e-07	4.384e-07	4.123e-07	3.955e-07	3.506e-07	3.614e-07	3.667e-07	3.963e-07	4.684e-07	4.434e-07	4.111e-07	4.778e-07	3.746e-07	3.628e-07
3.588e-07	4.157e-07	5.099e-07	5.074e-07	3.317e-07	3.924e-07	4.113e-07	4.639e-07	4.311e-07	3.92e-07	3.641e-07	4.753e-07	4.544e-07	3.731e-07	3.673e-07	3.878e-07	3.731e-07	3.71e-07	3.568e-07	4.131e-07	4.904e-07	4.23e-07	3.887e-07	4.275e-07	3.787e-07	3.386e-07
3.657e-07	3.438e-07	4.34e-07	4.919e-07	3.714e-07	3.776e-07	4.272e-07	4.447e-07	4.117e-07	4.341e-07	3.642e-07	4.677e-07	4.328e-07	3.992e-07	4.162e-07	3.973e-07	3.572e-07	3.7e-07	3.806e-07	4.086e-07	4.554e-07	4.606e-07	4.214e-07	4.148e-07	4.207e-07	3.454e-07
3.675e-07	3.731e-07	4.589e-07	4.457e-07	3.736e-07	3.915e-07	4.424e-07	3.941e-07	3.957e-07	4.243e-07	3.827e-07	4.919e-07	4.857e-07	4.265e-07	3.989e-07	4.475e-07	3.889e-07	3.869e-07	4.327e-07	4.278e-07	4.474e-07	4.47e-07	3.955e-07	4.676e-07	4.252e-07	3.497e-07
3.478e-07	3.603e-07	4.223e-07	4.589e-07	3.619e-07	3.726e-07	4.514e-07	3.826e-07	4.483e-07	4.412e-07	3.696e-07	4.321e-07	4.687e-07	4.283e-07	4.065e-07	4.072e-07	4.032e-07	4.282e-07	4.024e-07	4.444e-07	4.603e-07	4.797e-07	3.704e-07	4.517e-07	4.346e-07	3.444e-07
3.407e-07	3.766e-07	4.192e-07	4.747e-07	3.401e-07	3.951e-07	4.59e-07	4.15e-07	4.468e-07	4.518e-07	3.553e-07	4.36e-07	4.781e-07	4.431e-07	3.977e-07	3.661e-07	4.252e-07	4.047e-07	4.091e-07	4.475e-07	4.681e-07	4.309e-07	3.711e-07	4.504e-07	4.308e-07	3.497e-07
3.58e-07	3.923e-07	4.711e-07	4.835e-07	3.566e-07	4.07e-07	4.238e-07	4.049e-07	4.725e-07	4.411e-07	3.791e-07	4.288e-07	5.234e-07	4.48e-07	4.032e-07	3.675e-07	4.298e-07	3.947e-07	3.946e-07	4.22e-07	4.465e-07	4.396e-07	3.812e-07	4.355e-07	4.189e-07	3.418e-07
3.284e-07	3.728e-07	4.554e-07	4.665e-07	3.714e-07	3.881e-07	3.772e-07	4.332e-07	4.681e-07	4.214e-07	3.398e-07	4.215e-07	5.144e-07	4.252e-07	3.686e-07	4.207e-07	4.651e-07	4.281e-07	3.737e-07	4.308e-07	4.627e-07	4.45e-07	3.861e-07	4.075e-07	3.525e-07	3.492e-07
3.562e-07	3.783e-07	4.551e-07	4.718e-07	3.596e-07	3.735e-07	4.143e-07	3.764e-07	4.4e-07	3.882e-07	3.876e-07	4.172e-07	5.101e-07	4.083e-07	4.008e-07	4.084e-07	4.316e-07	4.123e-07	4.121e-07	4.034e-07	4.631e-07	4.011e-07	4.18e-07	4.375e-07	3.661e-07	3.502e-07
3.527e-07	4.015e-07	4.831e-07	4.505e-07	3.38e-07	3.579e-07	4.082e-07	4.108e-07	4.225e-07	4.313e-07	3.774e-07	3.818e-07	4.522e-07	4.384e-07	3.694e-07	4.037e-07	4.223e-07	3.824e-07	3.915e-07	4.486e-07	4.55e-07	3.937e-07	4.213e-07	4.414e-07	3.952e-07	3.516e-07
3.697e-07	4.109e-07	4.426e-07	4.638e-07	3.785e-07	3.702e-07	4.45e-07	4.116e-07	4.29e-07	4.685e-07	4.416e-07	3.855e-07	4.981e-07	4.342e-07	3.781e-07	4.003e-07	4.521e-07	3.711e-07	4.028e-07	4.805e-07	4.084e-07	3.986e-07	3.747e-07	4.067e-07	3.989e-07	3.509e-07
3.607e-07	4.09e-07	4.558e-07	4.917e-07	4.07e-07	3.605e-07	3.717e-07	3.912e-07	4.433e-07	4.331e-07	3.915e-07	4.018e-07	4.714e-07	4.139e-07	4.128e-07	4.304e-07	4.22e-07	3.85e-07	4.446e-07	4.719e-07	4.011e-07	3.971e-07	3.824e-07	3.949e-07	3.943e-07	3.633e-07
3.649e-07	4.157e-07	4.886e-07	4.695e-07	3.677e-07	3.92e-07	4.442e-07	4.044e-07	4.323e-07	4.564e-07	3.914e-07	4.226e-07	4.747e-07	3.85e-07	4.302e-07	4.256e-07	4.171e-07	3.956e-07	4.462e-07	4.437e-07	3.973e-07	3.736e-07	3.932e-07	4.1e-07	4.133e-07	3.442e-07
3.677e-07	4.131e-07	4.694e-07	4.855e-07	3.648e-07	3.865e-07	4.162e-07	4.042e-07	4.25e-07	4.498e-07	3.958e-07	3.964e-07	4.811e-07	3.968e-07	4.074e-07	3.859e-07	3.855e-07	3.804e-07	4.781e-07	4.441e-07	4.441e-07	3.861e-07	3.851e-07	4.378e-07	3.672e-07	3.309e-07
3.57e-07	4.275e-07	4.659e-07	4.993e-07	3.711e-07	3.958e-07	4.316e-07	4.337e-07	4.494e-07	4.198e-07	4.012e-07	4.094e-07	4.814e-07	3.803e-07	4.125e-07	3.651e-07	4.416e-07	3.755e-07	4.073e-07	4.194e-07	4.282e-07	3.736e-07	3.645e-07	4.271e-07	4.248e-07	3.589e-07
4.002e-07	3.911e-07	4.61e-07	4.981e-07	3.736e-07	3.496e-07	3.806e-07	4.02e-07	4.685e-07	4.443e-07	3.866e-07	4.347e-07	4.867e-07	4.294e-07	4.307e-07	4.022e-07	4.62e-07	3.906e-07	5.037e-07	4.728e-07	4.937e-07	3.661e-07	3.915e-07	4.243e-07	4.229e-07	3.626e-07
3.532e-07	4.217e-07	4.821e-07	5.076e-07	3.613e-07	3.991e-07	3.994e-07	3.822e-07	4.871e-07	4.365e-07	3.742e-07	3.841e-07	5.12e-07	4.376e-07	4.194e-07	3.889e-07	4.475e-07	4.062e-07	4.597e-07	4.412e-07	4.439e-07	4.211e-07	3.708e-07	4.547e-07	4.434e-07	3.737e-07
3.794e-07	4.074e-07	5.254e-07	5.006e-07	3.532e-07	3.8e-07	4.06e-07	4.042e-07	5.076e-07	4.476e-07	4.161e-07	3.808e-07	5.227e-07	4.397e-07	4.483e-07	3.623e-07	4.446e-07	4.287e-07	4.461e-07	4.399e-07	4.846e-07	4.047e-07	3.552e-07	4.559e-07	4.507e-07	3.368e-07
3.402e-07	4.184e-07	5.108e-07	4.851e-07	3.742e-07	3.882e-07	4.365e-07	4.365e-07	4.647e-07	4.469e-07	3.904e-07	3.911e-07	5.42e-07	4.828e-07	4.472e-07	4.136e-07	4.207e-07	3.949e-07	4.776e-07	4.494e-07	4.623e-07	3.898e-07	4.029e-07	4.966e-07	4.411e-07	3.275e-07
3.762e-07	3.87e-07	5.012e-07	4.593e-07	3.832e-07	4.225e-07	4.217e-07	3.865e-07	4.467e-07	4.817e-07	3.784e-07	3.95e-07	5.07e-07	4.856e-07	4.542e-07	3.795e-07	3.804e-07	3.901e-07	4.52e-07	4.426e-07	4.652e-07	4.121e-07	3.855e-07	4.425e-07	4.354e-07	3.435e-07
3.457e-07	3.82e-07	4.639e-07	4.594e-07	3.674e-07	3.626e-07	4.052e-07	4.161e-07	4.714e-07	4.173e-07	4.373e-07	4.194e-07	5.169e-07	4.896e-07	4.367e-07	3.8e-07	4.065e-07	4.146e-07	4.725e-07	4.593e-07	4.615e-07	4.214e-07	3.619e-07	4.221e-07	4.711e-07	3.442e-07
3.6e-07	4.182e-07	5.133e-07	4.182e-07	3.66e-07	3.726e-07	3.942e-07	4.024e-07	4.412e-07	4.314e-07	4.123e-07	4.251e-07	5.558e-07	4.564e-07	4.475e-07	3.74e-07	3.953e-07	3.981e-07	4.87e-07	4.842e-07	4.387e-07	4.111e-07	3.635e-07	4.4e-07	4.775e-07	3.513e-07
3.509e-07	3.813e-07	4.846e-07	4.175e-07	3.594e-07	3.842e-07	3.97e-07	3.953e-07	4.115e-07	4.296e-07	3.596e-07	4.261e-07	5.32e-07	4.606e-07	4.641e-07	3.854e-07	3.581e-07	4.219e-07	5.038e-07	4.92e-07	4.572e-07	4.233e-07	3.617e-07	4.478e-07	5.204e-07	3.251e-07
3.712e-07	4.259e-07	4.434e-07	4.364e-07	3.548e-07	3.983e-07	4.2e-07	4.049e-07	4.255e-07	4.683e-07	3.632e-07	4.017e-07	5.115e-07	4.739e-07	4.207e-07	3.702e-07	3.638e-07	4.107e-07	4.37e-07	4.739e-07	4.599e-07	3.727e-07	4.053e-07	4.282e-07	4.858e-07	3.375e-07
3.846e-07	4.15e-07	4.338e-07	4.393e-07	3.673e-07	3.788e-07	4.223e-07	4.25e-07	4.408e-07	4.149e-07	3.742e-07	3.962e-07	4.914e-07	4.668e-07	3.718e-07	3.782e-07	3.748e-07	3.808e-07	4.78e-07	4.963e-07	4.79e-07	3.717e-07	3.845e-07	4.437e-07	5.282e-07	3.449e-07
3.653e-07	4.237e-07	4.015e-07	4.085e-07	3.763e-07	3.884e-07	4.286e-07	4.272e-07	4.68e-07	3.999e-07	3.646e-07	3.723e-07	4.567e-07	4.456e-07	4.288e-07	3.649e-07	4.014e-07	3.704e-07	4.544e-07	5.181e-07	4.565e-07	3.615e-07	4.075e-07	4.391e-07	4.909e-07	3.665e-07
3.827e-07	4.073e-07	3.909e-07	4.238e-07	3.951e-07	3.797e-07	4.009e-07	3.884e-07	4.516e-07	3.592e-07	3.91e-07	3.861e-07	5.008e-07	4.523e-07	4.317e-07	3.645e-07	3.599e-07	3.897e-07	4.591e-07	5.26e-07	4.611e-07	3.67e-07	4.217e-07	4.314e-07	4.621e-07	3.71e-07
3.655e-07	4.064e-07	3.994e-07	4.675e-07	3.843e-07	3.577e-07	4.104e-07	3.977e-07	4.251e-07	4.168e-07	4.27e-07	3.919e-07	4.511e-07	4.398e-07	4.53e-07	3.864e-07	3.994e-07	4.076e-07	4.559e-07	5.296e-07	4.52e-07	3.445e-07	3.955e-07	3.874e-07	4.646e-07	3.879e-07
3.864e-07	4.174e-07	4.26e-07	4.123e-07	3.766e-07	3.754e-07	3.938e-07	4.646e-07	4.304e-07	4.194e-07	3.951e-07	3.612e-07	4.711e-07	4.668e-07	4.296e-07	4.255e-07	4.2e-07	4.04e-07	4.62e-07	5.113e-07	4.928e-07	3.721e-07	3.851e-07	4.441e-07	4.883e-07	3.354e-07
3.697e-07	4.095e-07	3.986e-07	4.337e-07	3.422e-07	3.908e-07	4.276e-07	4.179e-07	4.54e-07	4.542e-07	4.271e-07	4.132e-07	4.794e-07	4.882e-07	4.091e-07	4.175e-07	4.33e-07	4.275e-07	4.386e-07	5.012e-07	4.447e-07	3.63e-07	3.682e-07	4.008e-07	4.853e-07	3.683e-07
3.57e-07	4.361e-07	4.262e-07	4.258e-07	3.403e-07	3.499e-07	3.846e-07	4.094e-07	4.158e-07	4.244e-07	4.119e-07	4.536e-07	4.434e-07	5.244e-07	4.123e-07	3.951e-07	4.275e-07	4.097e-07	4.298e-07	5.264e-07	4.62e-07	3.511e-07	3.87e-07	4.238e-07	5.364e-07	3.647e-07
3.3e-07	4.217e-07	4.534e-07	4.392e-07	3.935e-07	4.04e-07	4.054e-07	3.997e-07	4.146e-07	4.452e-07	4.319e-07	4.725e-07	4.685e-07	4.776e-07	4.16e-07	4.07e-07	4.392e-07	4.196e-07	4.169e-07	4.94e-07	4.587e-07	3.514e-07	3.926e-07	4.162e-07	5.258e-07	3.52e-07
3.754e-07	4.175e-07	4.468e-07	4.669e-07	4.221e-07	4.151e-07	3.925e-07	4.051e-07	3.615e-07	4.323e-07	4.22e-07	4.768e-07	4.408e-07	4.609e-07	4.177e-07	4.242e-07	4.015e-07	4.235e-07	4.291e-07	4.863e-07	4.55e-07	3.535e-07	3.714e-07	4.658e-07	4.774e-07	3.342e-07
3.933e-07	4.295e-07	4.488e-07	4.643e-07	3.587e-07	4.362e-07	4.097e-07	3.932e-07	3.392e-07	4.156e-07	3.98e-07	4.757e-07	3.951e-07	4.894e-07	4.156e-07	4.056e-07	4.42e-07	4.447e-07	4.303e-07	4.743e-07	4.555e-07	3.706e-07	4.061e-07	4.2e-07	4.751e-07	3.725e-07
3.8e-07	4.148e-07	4.451e-07	4.122e-07	3.497e-07	4.11e-07	4.263e-07	4.172e-07	3.965e-07	4.341e-07	4.064e-07	4.47e-07	4.597e-07	4.416e-07	4.103e-07	3.802e-07	4.192e-07	4.268e-07	4.214e-07	4.401e-07	4.476e-07	3.628e-07	3.807e-07	4.518e-07	4.837e-07	3.605e-07
3.527e-07	3.867e-07	4.481e-07	3.984e-07	3.563e-07	4.258e-07	4.486e-07	4.32e-07	3.957e-07	4.263e-07	4.002e-07	4.404e-07	4.529e-07	4.559e-07	4.451e-07	3.726e-07	4.381e-07	4.023e-07	4.161e-07	3.937e-07	3.972e-07	3.539e-07	3.976e-07	4.343e-07	4.601e-07	3.562e-07
3.728e-07	4.018e-07	4.541e-07	4.216e-07	3.858e-07	4.408e-07	4.47e-07	4.329e-07	3.491e-07	4.209e-07	3.954e-07	4.359e-07	4.307e-07	4.488e-07	3.944e-07	3.616e-07	4.849e-07	4.115e-07	4.284e-07	3.843e-07	3.957e-07	3.772e-07	3.829e-07	4.677e-07	4.129e-07	3.911e-07
3.498e-07	4.107e-07	5.174e-07	3.85e-07	3.966e-07	4.265e-07	4.389e-07	4.509e-07	3.821e-07	4.128e-07	3.865e-07	4.354e-07	4.418e-07	5.27e-07	4.131e-07	4.378e-07	4.303e-07	4.373e-07	4.373e-07	4.331e-07	3.93e-07	3.996e-07	3.863e-07	5.168e-07	4.193e-07	3.589e-07
3.315e-07	3.995e-07	5.101e-07	4.545e-07	3.953e-07	3.966e-07	4.804e-07	4.292e-07	3.825e-07	4.25e-07	3.934e-07	4.381e-07	4.319e-07	5.452e-07	4.038e-07	4.353e-07	4.178e-07	4.45e-07	4.25e-07	4.411e-07	4.37e-07	3.716e-07	3.595e-07	4.95e-07	4.348e-07	3.415e-07
3.688e-07	4.131e-07	4.812e-07	4.331e-07	3.928e-07	4.39e-07	4.792e-07	4.147e-07	3.899e-07	4.087e-07	4.021e-07	3.946e-07	4.418e-07	5.485e-07	4.022e-07	3.816e-07	4.491e-07	4.129e-07	4.611e-07	4.191e-07	4.55e-07	3.816e-07	3.64e-07	4.765e-07	4.395e-07	3.621e-07
3.584e-07	3.953e-07	4.871e-07	4.369e-07	4.059e-07	3.96e-07	4.746e-07	4.559e-07	4.311e-07	4.263e-07	3.769e-07	3.997e-07	4.664e-07	5.22e-07	3.984e-07	3.689e-07	4.368e-07	3.698e-07	4.509e-07	4.135e-07	4.208e-07	3.652e-07	3.608e-07	4.707e-07	4.447e-07	3.489e-07
3.52e-07	3.776e-07	4.813e-07	4.188e-07	3.806e-07	4.268e-07	4.711e-07	4.412e-07	4.105e-07	3.854e-07	3.758e-07	4.058e-07	4.189e-07	5.516e-07	4.112e-07	4.258e-07	4.529e-07	3.887e-07	4.657e-07	3.959e-07	4.338e-07	3.478e-07	3.699e-07	4.635e-07	4.111e-07	3.617e-07
3.446e-07	4.053e-07	4.537e-07	4.182e-07	3.723e-07	4.125e-07	4.269e-07	4.256e-07	4.344e-07	3.854e-07	3.597e-07	4.098e-07	4.052e-07	5.452e-07	3.981e-07	4.263e-07	4.583e-07	3.763e-07	4.394e-07	3.767e-07	4.322e-07	3.756e-07	3.671e-07	4.539e-07	4.271e-07	3.394e-07
3.272e-07	4.356e-07	4.628e-07	4.834e-07	4.113e-07	4.361e-07	4.694e-07	4.181e-07	4.313e-07	3.821e-07	3.711e-07	4.326e-07	4.286e-07	5.63e-07	3.936e-07	4.534e-07	4.429e-07	4.159e-07	4.23e-07	4.157e-07	4.357e-07	3.922e-07	3.411e-07	4.831e-07	3.9e-07	3.566e-07
3.426e-07	3.897e-07	4.425e-07	4.713e-07	3.935e-07	3.885e-07	4.729e-07	3.974e-07	4.056e-07	3.742e-07	3.944e-07	4.56e-07	4.655e-07	5.343e-07	3.953e-07	4.243e-07	4.638e-07	4.383e-07	3.78e-07	4.666e-07	4.058e-07	3.799e-07	3.524e-07	4.547e-07	3.611e-07	3.647e-07
3.743e-07	4.232e-07	4.668e-07	4.259e-07	3.573e-07	3.63e-07	4.715e-07	4.057e-07	4.357e-07	4.512e-07	3.753e-07	4.181e-07	4.622e-07	5.283e-07	4.429e-07	4.309e-07	4.158e-07	4.179e-07	3.808e-07	4.361e-07	3.607e-07	3.586e-07	3.676e-07	4.49e-07	3.905e-07	3.561e-07
3.604e-07	4.259e-07	4.733e-07	4.473e-07	3.873e-07	3.924e-07	4.403e-07	4.019e-07	4.126e-07	4.53e-07	4.021e-07	3.817e-07	4.593e-07	5.461e-07	3.865e-07	4.457e-07	4.499e-07	3.637e-07	3.922e-07	5.121e-07	3.921e-07	3.628e-07	3.583e-07	4.084e-07	3.919e-07	3.776e-07
3.534e-07	4.157e-07	4.31e-07	4.283e-07	3.659e-07	3.819e-07	4.295e-07	4.084e-07	4.003e-07	4.691e-07	3.712e-07	4.187e-07	4.573e-07	5.216e-07	4.491e-07	4.404e-07	4.439e-07	4.022e-07	3.859e-07	4.943e-07	3.714e-07	3.54e-07	3.973e-07	4.829e-07	4.487e-07	3.407e-07
3.418e-07	4.266e-07	4.39e-07	4.46e-07	3.381e-07	3.916e-07	4.265e-07	4.088e-07	3.93e-07	4.363e-07	3.646e-07	4.566e-07	4.565e-07	5.4e-07	4.279e-07	4.101e-07	4.456e-07	4.223e-07	3.627e-07	4.543e-07	4.431e-07	4.029e-07	3.995e-07	4.522e-07	4.43e-07	3.591e-07
3.364e-07	3.991e-07	4.6e-07	4.452e-07	3.626e-07	3.962e-07	3.964e-07	4.311e-07	3.933e-07	4.219e-07	3.628e-07	4.061e-07	4.645e-07	5.376e-07	4.179e-07	4.058e-07	4.194e-07	4.042e-07	4.404e-07	4.805e-07	4.775e-07	4.047e-07	4.247e-07	4.281e-07	4.348e-07	3.37e-07
3.703e-07	3.971e-07	4.671e-07	4.044e-07	3.762e-07	4.301e-07	4.118e-07	4.128e-07	3.898e-07	3.981e-07	3.571e-07	4.093e-07	4.135e-07	5.002e-07	4.123e-07	4.095e-07	4.412e-07	4.248e-07	4.367e-07	4.582e-07	4.833e-07	4.189e-07	4.141e-07	3.758e-07	3.957e-07	3.127e-07
3.523e-07	4.017e-07	4.67e-07	4.038e-07	3.948e-07	4.027e-07	4.375e-07	4.837e-07	4.094e-07	4.238e-07	3.742e-07	4.249e-07	3.731e-07	4.998e-07	4.421e-07	3.614e-07	4.689e-07	4.062e-07	4.28e-07	4.745e-07	4.618e-07	3.776e-07	3.834e-07	4.417e-07	4.067e-07	3.674e-07
3.596e-07	4.279e-07	4.661e-07	4.386e-07	3.869e-07	4.141e-07	3.818e-07	4.214e-07	3.597e-07	3.93e-07	3.654e-07	4.34e-07	4.083e-07	4.976e-07	4.341e-07	3.471e-07	4.978e-07	4.321e-07	4.296e-07	4.545e-07	4.546e-07	3.887e-07	3.841e-07	4.789e-07	4.1e-07	3.684e-07
3.998e-07	3.905e-07	4.91e-07	4.221e-07	4.02e-07	4.239e-07	4.144e-07	4.225e-07	4.348e-07	3.718e-07	3.772e-07	4.504e-07	3.777e-07	4.516e-07	4.374e-07	3.651e-07	4.624e-07	4.484e-07	4.513e-07	4.256e-07	4.711e-07	3.673e-07	4.258e-07	4.564e-07	4.063e-07	3.582e-07
4.239e-07	3.828e-07	4.774e-07	4.309e-07	3.869e-07	4.238e-07	4.323e-07	4.472e-07	4.063e-07	3.973e-07	3.718e-07	4.004e-07	3.891e-07	4.557e-07	4.362e-07	4.138e-07	4.876e-07	4.771e-07	4.411e-07	4.19e-07	4.6e-07	3.649e-07	3.813e-07	4.422e-07	4.274e-07	3.554e-07
4.167e-07	3.931e-07	4.542e-07	4.274e-07	3.627e-07	3.958e-07	4.367e-07	4.356e-07	4.26e-07	4.315e-07	4.051e-07	4.402e-07	4.095e-07	4.307e-07	4.456e-07	4.033e-07	5.008e-07	4.638e-07	4.203e-07	4.385e-07	4.934e-07	3.941e-07	3.81e-07	4.493e-07	4.014e-07	3.755e-07
3.761e-07	3.987e-07	4.581e-07	4.723e-07	4.086e-07	4.089e-07	4.915e-07	4.257e-07	4.625e-07	4.344e-07	4.138e-07	4.12e-07	3.645e-07	5.189e-07	4.388e-07	3.875e-07	5.13e-07	4.236e-07	4.349e-07	4.694e-07	4.225e-07	3.697e-07	4.07e-07	4.407e-07	4.522e-07	3.741e-07
3.291e-07	3.759e-07	4.459e-07	4.403e-07	4.232e-07	3.667e-07	4.836e-07	4.009e-07	4.544e-07	4.415e-07	3.64e-07	4.086e-07	3.415e-07	4.793e-07	4.509e-07	3.685e-07	4.875e-07	4.543e-07	4.879e-07	4.567e-07	3.785e-07	3.798e-07	3.956e-07	4.184e-07	4.356e-07	3.642e-07
3.792e-07	4.088e-07	4.446e-07	4.333e-07	4.104e-07	3.94e-07	4.669e-07	4.038e-07	4.624e-07	4.293e-07	3.942e-07	4.28e-07	3.43e-07	4.669e-07	4.552e-07	3.755e-07	4.727e-07	4.401e-07	5.041e-07	4.591e-07	3.976e-07	4.168e-07	3.896e-07	4.186e-07	4.235e-07	3.941e-07
3.609e-07	4.063e-07	4.578e-07	4.31e-07	3.722e-07	3.929e-07	4.685e-07	4.085e-07	4.64e-07	4.547e-07	3.842e-07	4.423e-07	3.387e-07	4.494e-07	4.311e-07	3.609e-07	4.722e-07	4.667e-07	4.945e-07	4.418e-07	4.377e-07	4.072e-07	4.454e-07	4.109e-07	4.313e-07	3.888e-07
3.894e-07	4.211e-07	4.713e-07	3.898e-07	3.786e-07	4.099e-07	4.712e-07	4.085e-07	4.386e-07	4.177e-07	3.546e-07	4.688e-07	3.551e-07	4.486e-07	4.398e-07	4.298e-07	4.806e-07	4.56e-07	4.747e-07	4.503e-07	4.493e-07	4e-07	4.256e-07	4.14e-07	4.114e-07	3.52e-07
3.716e-07	4.182e-07	4.825e-07	4.044e-07	4.323e-07	3.779e-07	4.543e-07	3.583e-07	4.467e-07	4.338e-07	3.661e-07	4.396e-07	3.351e-07	4.903e-07	4.472e-07	3.975e-07	4.548e-07	4.636e-07	4.66e-07	4.583e-07	4.343e-07	4.025e-07	4.1e-07	3.691e-07	3.899e-07	3.668e-07
3.991e-07	3.934e-07	4.597e-07	4.102e-07	3.675e-07	3.784e-07	4.896e-07	3.699e-07	4.38e-07	3.935e-07	3.792e-07	4.708e-07	3.485e-07	5.266e-07	4.249e-07	3.991e-07	4.2e-07	4.277e-07	4.484e-07	4.465e-07	4.695e-07	4.072e-07	4.091e-07	3.622e-07	3.97e-07	3.61e-07
3.518e-07	4.395e-07	4.054e-07	3.944e-07	3.657e-07	3.85e-07	4.848e-07	3.918e-07	4.05e-07	4.052e-07	3.922e-07	4.357e-07	3.542e-07	5.238e-07	4.085e-07	3.601e-07	4.487e-07	4.338e-07	4.886e-07	4.206e-07	4.755e-07	3.871e-07	3.661e-07	4.048e-07	4.013e-07	3.626e-07
3.809e-07	4.758e-07	3.953e-07	4.269e-07	3.792e-07	3.612e-07	4.739e-07	4.02e-07	3.996e-07	4.436e-07	4.033e-07	4.364e-07	3.481e-07	4.984e-07	4.359e-07	3.764e-07	4.57e-07	3.902e-07	4.771e-07	4.214e-07	5.016e-07	4.175e-07	3.862e-07	4.093e-07	3.931e-07	3.725e-07
3.487e-07	4.719e-07	3.912e-07	4.087e-07	3.877e-07	3.712e-07	4.457e-07	4.238e-07	4.205e-07	3.825e-07	4.283e-07	4.465e-07	3.529e-07	4.98e-07	4.353e-07	3.962e-07	4.88e-07	3.941e-07	4.735e-07	4.637e-07	5.153e-07	4.032e-07	3.816e-07	3.724e-07	3.73e-07	3.722e-07
3.789e-07	4.694e-07	3.928e-07	4.174e-07	3.572e-07	3.892e-07	4.505e-07	4.568e-07	4.221e-07	4.053e-07	4.708e-07	4.27e-07	3.519e-07	5.156e-07	4.429e-07	3.588e-07	4.959e-07	3.777e-07	4.198e-07	4.56e-07	5.204e-07	4.227e-07	3.437e-07	3.864e-07	3.925e-07	3.834e-07
3.55e-07	4.163e-07	3.922e-07	4.177e-07	3.549e-07	4.271e-07	4.889e-07	4.724e-07	4.291e-07	4.065e-07	4.316e-07	4.47e-07	3.495e-07	5.021e-07	4.379e-07	3.507e-07	5.042e-07	3.649e-07	4.374e-07	4.318e-07	4.719e-07	4.109e-07	4.066e-07	4.097e-07	4.424e-07	4.024e-07
3.591e-07	3.825e-07	4.417e-07	4.14e-07	3.678e-07	3.876e-07	4.891e-07	4.287e-07	4.263e-07	4.231e-07	3.623e-07	4.543e-07	3.846e-07	5.099e-07	3.884e-07	3.712e-07	4.836e-07	3.588e-07	4.442e-07	4.642e-07	4.552e-07	4.138e-07	3.679e-07	4.129e-07	4.967e-07	3.923e-07
3.842e-07	3.61e-07	4.616e-07	4.063e-07	3.907e-07	3.64e-07	4.712e-07	4.463e-07	4.057e-07	4.378e-07	4.007e-07	4.738e-07	3.719e-07	4.722e-07	4.052e-07	3.787e-07	4.979e-07	4.127e-07	4.646e-07	4.591e-07	4.391e-07	4.144e-07	3.449e-07	4.072e-07	4.638e-07	3.506e-07
4.056e-07	3.761e-07	4.982e-07	4.083e-07	3.85e-07	3.781e-07	4.892e-07	4.164e-07	4.273e-07	4.128e-07	3.782e-07	4.63e-07	3.725e-07	4.76e-07	3.96e-07	3.834e-07	5.186e-07	4.323e-07	4.772e-07	4.382e-07	4.485e-07	3.852e-07	3.665e-07	3.866e-07	4.593e-07	3.694e-07
3.597e-07	3.934e-07	5.058e-07	3.878e-07	3.63e-07	3.675e-07	5.13e-07	4.191e-07	3.905e-07	4.484e-07	3.749e-07	4.462e-07	3.812e-07	4.501e-07	4.187e-07	3.509e-07	4.639e-07	3.831e-07	4.776e-07	4.531e-07	4.797e-07	4.091e-07	3.594e-07	4.191e-07	4.786e-07	3.885e-07
4.14e-07	3.779e-07	4.671e-07	4.028e-07	3.58e-07	3.62e-07	4.969e-07	4.206e-07	3.981e-07	4.372e-07	4.352e-07	4.275e-07	3.888e-07	4.283e-07	4.241e-07	3.84e-07	4.921e-07	3.937e-07	4.625e-07	4.383e-07	4.555e-07	3.741e-07	4e-07	4.094e-07	4.709e-07	3.996e-07
3.793e-07	4.271e-07	4.808e-07	4.113e-07	3.571e-07	3.697e-07	4.471e-07	4.211e-07	4.213e-07	4.24e-07	4.152e-07	4.1e-07	3.762e-07	4.86e-07	4.481e-07	3.951e-07	4.812e-07	4.279e-07	4.283e-07	4.507e-07	4.675e-07	3.827e-07	3.734e-07	4.052e-07	3.908e-07	3.866e-07
3.251e-07	3.814e-07	4.795e-07	4.168e-07	3.718e-07	3.797e-07	4.897e-07	4.095e-07	4.101e-07	4.536e-07	4.07e-07	4.15e-07	3.893e-07	4.977e-07	4.352e-07	3.953e-07	5.128e-07	3.919e-07	4.484e-07	4.698e-07	4.593e-07	3.657e-07	3.716e-07	3.831e-07	4.459e-07	4.132e-07
3.531e-07	3.679e-07	5.034e-07	4.039e-07	3.684e-07	4.008e-07	4.316e-07	4.358e-07	3.795e-07	4.116e-07	4.326e-07	3.962e-07	3.893e-07	4.898e-07	4.338e-07	4.033e-07	4.831e-07	4.124e-07	4.536e-07	4.854e-07	4.098e-07	3.528e-07	3.671e-07	4.262e-07	4.297e-07	3.792e-07
3.834e-07	3.996e-07	4.485e-07	3.915e-07	3.723e-07	3.974e-07	4.364e-07	4.671e-07	3.723e-07	3.949e-07	4.388e-07	4.121e-07	4.031e-07	4.606e-07	4.507e-07	4.025e-07	5.229e-07	4.304e-07	5.007e-07	4.784e-07	4.102e-07	3.988e-07	3.948e-07	4.228e-07	4.232e-07	3.526e-07
3.397e-07	3.704e-07	4.513e-07	3.603e-07	3.632e-07	4.058e-07	3.853e-07	4.534e-07	4.006e-07	4.299e-07	4.36e-07	4.134e-07	3.801e-07	4.687e-07	4.282e-07	4.111e-07	5.029e-07	4.069e-07	4.666e-07	4.596e-07	4.164e-07	3.623e-07	3.906e-07	3.88e-07	4.239e-07	3.4e-07
3.475e-07	3.55e-07	4.53e-07	3.692e-07	3.745e-07	3.994e-07	4.217e-07	4.417e-07	4.151e-07	4.26e-07	4.566e-07	3.687e-07	3.939e-07	4.809e-07	4.192e-07	4.193e-07	4.886e-07	4.188e-07	4.526e-07	4.456e-07	3.964e-07	3.878e-07	3.738e-07	4.142e-07	4.019e-07	3.362e-07
3.363e-07	3.663e-07	4.897e-07	3.824e-07	3.893e-07	3.734e-07	4.588e-07	4.139e-07	4.283e-07	4.29e-07	4.199e-07	4.013e-07	3.686e-07	4.542e-07	3.875e-07	4.159e-07	4.97e-07	4.158e-07	4.373e-07	4.285e-07	3.776e-07	3.631e-07	3.977e-07	3.585e-07	4.19e-07	3.445e-07
3.532e-07	4.094e-07	4.384e-07	3.825e-07	3.505e-07	4.266e-07	4.556e-07	3.878e-07	4.369e-07	4.022e-07	4.44e-07	3.654e-07	3.999e-07	4.469e-07	4.428e-07	4.066e-07	4.802e-07	4.332e-07	4.585e-07	4.17e-07	3.682e-07	3.622e-07	3.932e-07	4.066e-07	4.312e-07	3.429e-07
3.418e-07	4.113e-07	4.523e-07	3.805e-07	3.643e-07	4.143e-07	4.577e-07	4.798e-07	3.944e-07	3.543e-07	4.385e-07	3.781e-07	3.792e-07	4.333e-07	4.724e-07	4.348e-07	4.775e-07	4.555e-07	4.643e-07	4.304e-07	3.985e-07	4.372e-07	3.84e-07	3.905e-07	4.346e-07	3.76e-07
3.589e-07	4.027e-07	4.291e-07	3.916e-07	3.477e-07	4.183e-07	4.555e-07	4.541e-07	4.077e-07	3.838e-07	4.502e-07	3.926e-07	3.973e-07	4.207e-07	4.87e-07	4.194e-07	4.642e-07	4.297e-07	4.16e-07	4.104e-07	4.028e-07	4.008e-07	3.793e-07	3.835e-07	3.894e-07	3.732e-07
3.841e-07	3.927e-07	4.307e-07	3.931e-07	3.616e-07	4.476e-07	4.444e-07	4.416e-07	3.658e-07	4.101e-07	4.169e-07	3.868e-07	3.921e-07	4.315e-07	4.919e-07	4.672e-07	4.958e-07	4.539e-07	4.536e-07	4.271e-07	4.24e-07	4.172e-07	3.804e-07	3.743e-07	3.566e-07	3.767e-07
3.893e-07	4.179e-07	4.178e-07	4.144e-07	3.632e-07	4.288e-07	4.485e-07	4.44e-07	3.916e-07	4.027e-07	4.683e-07	3.968e-07	3.603e-07	4.462e-07	4.934e-07	4.7e-07	4.752e-07	4.382e-07	4.311e-07	4.238e-07	3.943e-07	3.925e-07	3.915e-07	3.804e-07	4.013e-07	3.653e-07
3.73e-07	4.238e-07	4.514e-07	4.74e-07	3.674e-07	4.183e-07	4.834e-07	4.311e-07	3.589e-07	3.932e-07	4.715e-07	3.669e-07	3.523e-07	4.003e-07	4.839e-07	4.558e-07	5.14e-07	4.749e-07	4.32e-07	4.403e-07	3.828e-07	3.886e-07	3.862e-07	4.146e-07	3.957e-07	3.93e-07
3.863e-07	4.127e-07	4.648e-07	4.357e-07	3.548e-07	3.586e-07	4.887e-07	3.978e-07	4.145e-07	4.405e-07	4.669e-07	3.67e-07	3.793e-07	4.071e-07	4.455e-07	4.209e-07	4.573e-07	4.588e-07	4.197e-07	4.119e-07	4.173e-07	4.02e-07	3.693e-07	3.876e-07	3.948e-07	3.591e-07
3.745e-07	3.725e-07	4.447e-07	4.546e-07	3.665e-07	3.902e-07	4.667e-07	3.795e-07	4.385e-07	4.421e-07	4.416e-07	3.4e-07	4.303e-07	3.843e-07	4.568e-07	4.328e-07	4.554e-07	4.052e-07	4.384e-07	4.267e-07	4.63e-07	3.611e-07	3.664e-07	4.445e-07	3.812e-07	3.675e-07
3.901e-07	3.792e-07	4.486e-07	3.95e-07	3.769e-07	3.79e-07	4.48e-07	4.045e-07	4.39e-07	4.642e-07	4.348e-07	3.628e-07	4.517e-07	4.026e-07	4.644e-07	4.102e-07	4.656e-07	3.762e-07	4.314e-07	4.461e-07	4.592e-07	4.097e-07	3.809e-07	4.136e-07	3.805e-07	3.662e-07
3.707e-07	3.73e-07	4.382e-07	3.84e-07	3.532e-07	3.952e-07	4.447e-07	4.192e-07	4.634e-07	4.263e-07	4.258e-07	3.37e-07	4.214e-07	3.934e-07	4.804e-07	4.293e-07	4.613e-07	3.815e-07	4.515e-07	4.562e-07	4.476e-07	3.95e-07	4.103e-07	4.179e-07	3.672e-07	3.81e-07
3.422e-07	3.633e-07	4.237e-07	3.913e-07	3.805e-07	3.997e-07	4.567e-07	4.404e-07	4.205e-07	3.942e-07	4.327e-07	3.232e-07	4.181e-07	4.617e-07	4.604e-07	4.428e-07	4.685e-07	3.888e-07	4.438e-07	4.22e-07	3.909e-07	4.034e-07	3.973e-07	4.457e-07	3.85e-07	3.652e-07
3.436e-07	3.73e-07	3.84e-07	3.881e-07	3.551e-07	3.895e-07	4.396e-07	4.565e-07	4.688e-07	4.199e-07	4.305e-07	3.315e-07	4.169e-07	4.437e-07	4.882e-07	3.98e-07	4.431e-07	3.647e-07	4.579e-07	4.334e-07	3.984e-07	3.755e-07	3.761e-07	4.321e-07	3.612e-07	3.817e-07
3.493e-07	3.599e-07	3.754e-07	3.787e-07	3.577e-07	3.894e-07	4.465e-07	4.644e-07	4.128e-07	4.238e-07	4.773e-07	3.462e-07	4.404e-07	4.506e-07	4.853e-07	3.795e-07	4.819e-07	3.863e-07	4.332e-07	4.157e-07	3.577e-07	3.764e-07	4.072e-07	4.428e-07	3.947e-07	4.034e-07
3.506e-07	3.989e-07	4.045e-07	4.112e-07	3.813e-07	3.74e-07	4.489e-07	4.397e-07	4.157e-07	4.112e-07	4.426e-07	3.554e-07	3.936e-07	4.531e-07	4.707e-07	3.769e-07	4.793e-07	3.767e-07	4.574e-07	4.093e-07	4.062e-07	3.927e-07	3.7e-07	4.16e-07	4.191e-07	4.058e-07
3.399e-07	3.838e-07	4.494e-07	4.031e-07	3.533e-07	3.628e-07	4.672e-07	4.493e-07	3.967e-07	4.498e-07	4.691e-07	3.648e-07	4.116e-07	4.105e-07	4.145e-07	4.264e-07	4.513e-07	4.144e-07	4.286e-07	4.49e-07	4.151e-07	3.832e-07	3.799e-07	4.457e-07	4.241e-07	3.964e-07
3.441e-07	4.118e-07	4.819e-07	4.474e-07	3.483e-07	3.846e-07	4.575e-07	4.356e-07	3.8e-07	4.304e-07	4.511e-07	3.327e-07	4.34e-07	4.065e-07	4.413e-07	3.972e-07	4.686e-07	4.443e-07	4.373e-07	4.357e-07	4.323e-07	3.657e-07	3.741e-07	4.154e-07	4.401e-07	3.806e-07
3.454e-07	4.022e-07	4.47e-07	4.082e-07	3.578e-07	4.027e-07	4.535e-07	4.267e-07	4.249e-07	4.249e-07	4.543e-07	3.684e-07	4.093e-07	4.228e-07	4.273e-07	4.218e-07	4.688e-07	4.139e-07	4.19e-07	4.22e-07	4.409e-07	4.186e-07	3.818e-07	4.465e-07	3.949e-07	3.584e-07
3.661e-07	4.378e-07	4.313e-07	4.032e-07	3.442e-07	3.95e-07	4.416e-07	4.093e-07	4.489e-07	4.767e-07	4.261e-07	3.652e-07	3.572e-07	4.309e-07	4.202e-07	4.131e-07	4.508e-07	4.148e-07	4.605e-07	4.312e-07	4.102e-07	4.061e-07	3.595e-07	4.09e-07	4.16e-07	3.643e-07
3.635e-07	4.345e-07	4.333e-07	4.259e-07	3.373e-07	4.148e-07	3.658e-07	4.168e-07	4.24e-07	4.562e-07	4.643e-07	3.676e-07	3.481e-07	4.295e-07	4.63e-07	4.142e-07	4.621e-07	4.446e-07	4.444e-07	4.241e-07	3.683e-07	4.497e-07	3.957e-07	4.315e-07	4.038e-07	3.562e-07
3.45e-07	4.298e-07	4.146e-07	4.396e-07	3.565e-07	4.264e-07	3.866e-07	3.983e-07	3.885e-07	4.511e-07	4.828e-07	3.474e-07	3.496e-07	3.826e-07	4.613e-07	3.711e-07	4.373e-07	3.833e-07	4.512e-07	4.262e-07	3.78e-07	3.716e-07	3.799e-07	3.787e-07	4.153e-07	3.656e-07
3.69e-07	4.016e-07	4.636e-07	4.409e-07	3.612e-07	4.123e-07	4.065e-07	4.013e-07	4.499e-07	4.124e-07	4.525e-07	3.505e-07	3.548e-07	4.219e-07	4.033e-07	3.412e-07	4.345e-07	3.861e-07	4.679e-07	4.06e-07	4.012e-07	4.111e-07	3.789e-07	3.982e-07	4.034e-07	3.774e-07
3.698e-07	4.364e-07	4.147e-07	4.357e-07	3.829e-07	4.214e-07	4.098e-07	3.967e-07	3.791e-07	4.424e-07	4.232e-07	3.422e-07	3.949e-07	3.915e-07	4.11e-07	3.7e-07	4.074e-07	4.306e-07	4.784e-07	4.204e-07	3.944e-07	4.442e-07	3.644e-07	3.887e-07	3.995e-07	3.706e-07
3.753e-07	3.894e-07	3.926e-07	4.044e-07	3.572e-07	3.919e-07	4.147e-07	4.016e-07	3.65e-07	4.144e-07	3.743e-07	3.652e-07	3.861e-07	3.94e-07	4.264e-07	3.757e-07	4.531e-07	4.297e-07	4.239e-07	4.601e-07	3.757e-07	4.498e-07	3.817e-07	4.104e-07	3.909e-07	3.515e-07
3.499e-07	4.037e-07	3.881e-07	4.421e-07	3.547e-07	4.217e-07	3.741e-07	4.622e-07	3.944e-07	4.283e-07	4.306e-07	4.079e-07	3.865e-07	3.89e-07	4.148e-07	3.624e-07	4.276e-07	4.172e-07	4.242e-07	4.756e-07	3.948e-07	4.351e-07	3.896e-07	4.081e-07	4.213e-07	3.83e-07
3.524e-07	4.217e-07	3.699e-07	4.066e-07	3.61e-07	4.077e-07	3.885e-07	4.518e-07	3.827e-07	4.196e-07	4.109e-07	3.737e-07	4.045e-07	4.189e-07	4.601e-07	3.713e-07	4.687e-07	4.095e-07	4.528e-07	4.378e-07	4.015e-07	4.107e-07	3.45e-07	4.501e-07	4.041e-07	3.748e-07
3.804e-07	4.235e-07	3.79e-07	4.567e-07	3.611e-07	4.1e-07	4.325e-07	4.604e-07	3.824e-07	4.236e-07	4.276e-07	3.942e-07	3.656e-07	4.372e-07	4.455e-07	3.613e-07	4.599e-07	4.187e-07	4.536e-07	4.508e-07	3.848e-07	4.227e-07	3.94e-07	4.657e-07	3.993e-07	3.728e-07
3.636e-07	4.305e-07	3.817e-07	3.863e-07	3.824e-07	4.067e-07	4.836e-07	4.764e-07	3.749e-07	4.494e-07	3.996e-07	4.14e-07	3.872e-07	3.819e-07	4.69e-07	3.764e-07	4.709e-07	4.075e-07	4.549e-07	3.955e-07	4.099e-07	4.219e-07	3.598e-07	4.511e-07	4.204e-07	3.553e-07
3.659e-07	4.292e-07	4.002e-07	3.705e-07	3.713e-07	3.787e-07	4.25e-07	4.589e-07	3.685e-07	4.145e-07	3.823e-07	4.099e-07	4.311e-07	4.215e-07	4.807e-07	3.842e-07	4.533e-07	4.406e-07	4.869e-07	4.007e-07	4.212e-07	3.962e-07	3.698e-07	4.686e-07	3.822e-07	3.856e-07
3.652e-07	3.818e-07	4.607e-07	4.104e-07	3.579e-07	4.232e-07	4.755e-07	4.304e-07	4.021e-07	4.465e-07	4.144e-07	4.334e-07	3.948e-07	3.973e-07	4.78e-07	3.807e-07	4.148e-07	4.243e-07	4.186e-07	4.209e-07	4.227e-07	3.965e-07	3.943e-07	4.651e-07	3.723e-07	3.687e-07
3.619e-07	4.17e-07	4.736e-07	4.595e-07	3.645e-07	3.976e-07	4.801e-07	4.322e-07	3.872e-07	4.562e-07	4.193e-07	4.263e-07	3.688e-07	4.258e-07	4.85e-07	3.543e-07	4.577e-07	3.945e-07	4.879e-07	4.075e-07	4.553e-07	4.068e-07	3.785e-07	4.786e-07	3.821e-07	3.791e-07
4.186e-07	4.05e-07	4.608e-07	4.411e-07	3.557e-07	4.038e-07	4.201e-07	4.316e-07	4.172e-07	4.297e-07	4.365e-07	4.143e-07	3.824e-07	4.397e-07	4.92e-07	3.747e-07	4.517e-07	4.169e-07	4.945e-07	3.763e-07	4.819e-07	4.266e-07	3.699e-07	4.539e-07	3.703e-07	3.727e-07
3.763e-07	4.111e-07	5.003e-07	4.489e-07	3.716e-07	4.089e-07	3.84e-07	4.301e-07	4.051e-07	4.343e-07	4.663e-07	4.347e-07	3.835e-07	4.374e-07	4.901e-07	3.649e-07	3.824e-07	4.338e-07	4.971e-07	3.51e-07	4.32e-07	4.03e-07	3.513e-07	5.265e-07	3.484e-07	3.729e-07
3.591e-07	4.127e-07	5.399e-07	4.593e-07	3.584e-07	3.828e-07	4.554e-07	4.287e-07	3.624e-07	4.074e-07	3.989e-07	4.426e-07	3.913e-07	3.752e-07	5.306e-07	3.769e-07	4.02e-07	4.439e-07	4.655e-07	3.587e-07	4.157e-07	4.467e-07	3.825e-07	5.009e-07	3.503e-07	3.799e-07
3.805e-07	4.197e-07	5.183e-07	4.724e-07	3.378e-07	3.652e-07	4.271e-07	4.095e-07	3.479e-07	4.174e-07	4.235e-07	4.438e-07	4.065e-07	3.877e-07	5.059e-07	3.715e-07	4.424e-07	4.023e-07	4.743e-07	3.796e-07	4.181e-07	4.377e-07	3.711e-07	4.74e-07	4.055e-07	3.548e-07
4.038e-07	4.083e-07	4.788e-07	4.563e-07	3.57e-07	3.484e-07	3.79e-07	4.401e-07	3.863e-07	4.196e-07	4.44e-07	4.28e-07	4.193e-07	4.414e-07	4.914e-07	3.868e-07	4.479e-07	3.889e-07	4.406e-07	3.839e-07	4.164e-07	4.477e-07	3.852e-07	5.219e-07	3.737e-07	3.97e-07
3.598e-07	4.282e-07	4.503e-07	4.503e-07	3.69e-07	3.978e-07	4.493e-07	4.259e-07	4.09e-07	4.447e-07	4.43e-07	4.237e-07	3.9e-07	4.519e-07	4.829e-07	3.872e-07	4.326e-07	4.36e-07	4.614e-07	3.815e-07	4.198e-07	4.574e-07	3.979e-07	4.831e-07	3.772e-07	3.854e-07
3.596e-07	4.074e-07	4.617e-07	4.636e-07	3.582e-07	3.911e-07	4.334e-07	4.174e-07	4.253e-07	4.056e-07	4.292e-07	3.794e-07	4.021e-07	4.328e-07	4.813e-07	3.895e-07	4.608e-07	4.269e-07	4.462e-07	4.184e-07	4.353e-07	4.119e-07	3.782e-07	4.622e-07	3.901e-07	3.792e-07
3.75e-07	4.354e-07	4.735e-07	4.686e-07	3.338e-07	3.966e-07	4.255e-07	4.509e-07	3.665e-07	4.332e-07	4.092e-07	3.324e-07	4.103e-07	4.675e-07	4.648e-07	4.377e-07	4.727e-07	4.294e-07	4.653e-07	4.216e-07	4.6e-07	3.787e-07	3.96e-07	4.632e-07	4.094e-07	3.969e-07
4.031e-07	4.173e-07	4.393e-07	4.513e-07	3.568e-07	3.894e-07	3.93e-07	4.614e-07	4.044e-07	4.312e-07	3.961e-07	4.127e-07	3.698e-07	4.381e-07	4.482e-07	4.006e-07	4.107e-07	4.116e-07	4.632e-07	3.779e-07	4.861e-07	3.922e-07	3.789e-07	4.553e-07	3.878e-07	4.025e-07
4.234e-07	4.314e-07	4.468e-07	4.703e-07	3.558e-07	3.704e-07	4.315e-07	4.573e-07	3.901e-07	4.276e-07	3.58e-07	3.878e-07	4.019e-07	4.923e-07	4.525e-07	3.92e-07	4.781e-07	4.381e-07	4.833e-07	3.986e-07	4.552e-07	3.863e-07	3.999e-07	4.609e-07	3.733e-07	3.533e-07
4.24e-07	4.323e-07	4.46e-07	4.691e-07	3.621e-07	4.157e-07	4.016e-07	4.607e-07	3.88e-07	4.23e-07	3.802e-07	4.088e-07	3.994e-07	4.64e-07	4.452e-07	4.133e-07	4.926e-07	4.024e-07	4.304e-07	3.781e-07	4.305e-07	4.216e-07	4.129e-07	4.709e-07	3.449e-07	3.676e-07
3.855e-07	4.646e-07	4.832e-07	4.649e-07	3.631e-07	4.057e-07	4.208e-07	4.579e-07	3.761e-07	4.399e-07	3.897e-07	4.303e-07	4.121e-07	4.537e-07	4.447e-07	4e-07	4.548e-07	3.648e-07	4.327e-07	3.726e-07	4.428e-07	4.278e-07	4.043e-07	4.79e-07	3.589e-07	3.759e-07
4.338e-07	4.907e-07	4.664e-07	4.457e-07	3.844e-07	4.035e-07	3.864e-07	4.789e-07	3.769e-07	4.41e-07	3.417e-07	4.351e-07	4.168e-07	4.704e-07	4.819e-07	4.375e-07	4.269e-07	3.612e-07	4.272e-07	4.03e-07	4.189e-07	3.977e-07	3.8e-07	4.812e-07	3.73e-07	3.553e-07
4.442e-07	4.563e-07	4.804e-07	4.787e-07	3.715e-07	4.033e-07	3.719e-07	4.47e-07	3.546e-07	4.682e-07	4.167e-07	4.433e-07	4.295e-07	4.886e-07	4.705e-07	4.313e-07	4.362e-07	3.429e-07	4.273e-07	4.014e-07	4.521e-07	3.881e-07	3.869e-07	4.857e-07	4.065e-07	3.734e-07
4.609e-07	4.364e-07	4.069e-07	4.287e-07	3.467e-07	3.598e-07	4.051e-07	4.472e-07	3.724e-07	4.807e-07	3.942e-07	5.107e-07	4.207e-07	4.697e-07	4.536e-07	3.872e-07	4.535e-07	3.917e-07	4.208e-07	3.991e-07	4.513e-07	4.051e-07	4.163e-07	4.936e-07	3.714e-07	4.041e-07
3.95e-07	4.332e-07	4.049e-07	4.295e-07	3.298e-07	3.905e-07	4.225e-07	4.531e-07	3.762e-07	4.731e-07	3.984e-07	4.87e-07	4.192e-07	4.357e-07	4.894e-07	3.89e-07	4.339e-07	4.004e-07	4.489e-07	3.83e-07	4.491e-07	3.716e-07	4.08e-07	5.187e-07	4.15e-07	3.473e-07
3.977e-07	4.307e-07	4.223e-07	4.058e-07	3.627e-07	3.88e-07	3.786e-07	4.394e-07	3.575e-07	4.208e-07	3.528e-07	4.651e-07	4.44e-07	4.304e-07	4.946e-07	3.538e-07	4.387e-07	4.369e-07	4.284e-07	3.709e-07	4.668e-07	3.427e-07	4.194e-07	4.959e-07	3.887e-07	3.737e-07
4.172e-07	4.643e-07	4.308e-07	4.424e-07	3.546e-07	4.076e-07	3.87e-07	4.11e-07	4.283e-07	4.2e-07	3.689e-07	4.645e-07	4.232e-07	4.366e-07	4.75e-07	3.697e-07	4.437e-07	4.563e-07	4.023e-07	3.485e-07	4.578e-07	3.578e-07	3.935e-07	4.934e-07	3.808e-07	3.513e-07
3.967e-07	4.812e-07	4.241e-07	4.133e-07	3.43e-07	4.047e-07	3.692e-07	4.394e-07	3.922e-07	4.559e-07	3.949e-07	4.444e-07	4.312e-07	4.577e-07	5.195e-07	3.766e-07	4.317e-07	4.168e-07	4.059e-07	3.739e-07	4.38e-07	3.676e-07	3.972e-07	4.066e-07	3.725e-07	3.924e-07
4.459e-07	4.589e-07	4.067e-07	3.999e-07	3.604e-07	4.011e-07	4.071e-07	4.312e-07	3.993e-07	4.195e-07	4.189e-07	4.501e-07	4.54e-07	4.491e-07	5.165e-07	4.007e-07	4.581e-07	3.814e-07	3.747e-07	3.644e-07	4.775e-07	3.539e-07	3.696e-07	3.851e-07	4.026e-07	4.408e-07
4.451e-07	4.375e-07	3.969e-07	3.87e-07	3.36e-07	3.764e-07	3.76e-07	3.914e-07	3.789e-07	4.238e-07	4.103e-07	4.492e-07	4.378e-07	4.431e-07	4.94e-07	4.283e-07	4.492e-07	3.953e-07	3.944e-07	3.61e-07	4.812e-07	3.51e-07	3.823e-07	4.45e-07	4.152e-07	4.676e-07
4.79e-07	4.606e-07	4.084e-07	3.49e-07	3.412e-07	3.958e-07	3.57e-07	4.2e-07	4.331e-07	4.471e-07	4.276e-07	4.316e-07	4.159e-07	4.54e-07	5.162e-07	4.601e-07	4.558e-07	4.059e-07	4.102e-07	3.706e-07	4.943e-07	3.527e-07	3.927e-07	4.518e-07	4.13e-07	3.961e-07
5.194e-07	4.536e-07	3.958e-07	3.633e-07	3.385e-07	4.438e-07	4.165e-07	4.157e-07	3.924e-07	4.758e-07	4.042e-07	4.789e-07	4.002e-07	4.276e-07	4.691e-07	4.132e-07	4.936e-07	4.25e-07	4.508e-07	4.068e-07	4.664e-07	3.893e-07	3.553e-07	4.486e-07	3.743e-07	4.015e-07
4.742e-07	4.478e-07	4.277e-07	4.074e-07	3.494e-07	4.309e-07	3.974e-07	4.201e-07	4.08e-07	4.939e-07	4.013e-07	4.548e-07	3.944e-07	4.375e-07	4.504e-07	4.026e-07	4.807e-07	4.175e-07	4.441e-07	4.064e-07	4.649e-07	3.878e-07	3.613e-07	4.692e-07	3.692e-07	3.688e-07
4.897e-07	4.419e-07	4.303e-07	3.944e-07	3.601e-07	4.108e-07	3.617e-07	4.096e-07	3.876e-07	4.509e-07	4.373e-07	4.681e-07	4.172e-07	4.241e-07	4.294e-07	3.96e-07	4.556e-07	4.586e-07	4.421e-07	4.531e-07	4.742e-07	3.84e-07	3.61e-07	4.209e-07	3.375e-07	3.633e-07
4.744e-07	4.288e-07	4.293e-07	3.999e-07	3.601e-07	4.269e-07	3.663e-07	3.779e-07	4.21e-07	4.722e-07	3.953e-07	4.964e-07	3.559e-07	4.254e-07	4.589e-07	4.033e-07	4.64e-07	4.307e-07	4.481e-07	4.352e-07	4.655e-07	4.088e-07	3.561e-07	4.149e-07	4.086e-07	3.632e-07
4.855e-07	4.362e-07	4.308e-07	4.029e-07	3.569e-07	3.999e-07	3.678e-07	4.393e-07	4.444e-07	4.355e-07	4.052e-07	4.919e-07	4.007e-07	4.109e-07	4.687e-07	3.717e-07	4.992e-07	4.358e-07	4.626e-07	4.192e-07	4.88e-07	3.729e-07	3.908e-07	4.072e-07	3.523e-07	3.488e-07
4.977e-07	4.259e-07	4.43e-07	4.045e-07	3.388e-07	4.143e-07	3.538e-07	4.151e-07	4.362e-07	4.716e-07	4.251e-07	4.672e-07	4.323e-07	4.247e-07	4.275e-07	3.861e-07	5.019e-07	4.248e-07	4.731e-07	4.407e-07	4.995e-07	3.604e-07	3.525e-07	4.196e-07	3.909e-07	3.378e-07
5.147e-07	4.268e-07	4.079e-07	3.902e-07	3.219e-07	3.678e-07	3.984e-07	4.484e-07	4.235e-07	4.753e-07	4.145e-07	4.887e-07	4.201e-07	4.323e-07	4.678e-07	4.037e-07	5.079e-07	3.842e-07	4.607e-07	4.411e-07	4.782e-07	4.068e-07	3.687e-07	4.311e-07	3.942e-07	3.473e-07
4.331e-07	4.145e-07	3.881e-07	3.979e-07	3.519e-07	4.036e-07	3.89e-07	4.307e-07	4.333e-07	4.51e-07	3.871e-07	4.613e-07	4.594e-07	4.247e-07	4.581e-07	4.265e-07	4.965e-07	4.045e-07	4.782e-07	4.427e-07	4.808e-07	3.549e-07	3.553e-07	4.229e-07	4.295e-07	3.59e-07
4.109e-07	4.613e-07	4.16e-07	3.891e-07	3.375e-07	3.894e-07	3.836e-07	4.384e-07	4.071e-07	4.514e-07	4.056e-07	4.402e-07	4.36e-07	4.108e-07	4.537e-07	4.012e-07	5.24e-07	3.786e-07	4.657e-07	4.652e-07	4.655e-07	3.718e-07	3.869e-07	4.382e-07	3.73e-07	3.48e-07
4.312e-07	4.246e-07	4.409e-07	4.036e-07	3.371e-07	3.83e-07	3.853e-07	4.506e-07	3.985e-07	4.52e-07	3.887e-07	4.387e-07	4.105e-07	4.309e-07	4.16e-07	4.011e-07	4.808e-07	4.103e-07	4.193e-07	4.59e-07	4.581e-07	3.701e-07	4.054e-07	4.583e-07	4.233e-07	3.869e-07
4.437e-07	4.301e-07	4.112e-07	4.405e-07	3.86e-07	3.799e-07	4.061e-07	4.34e-07	4.134e-07	4.024e-07	4.063e-07	4.306e-07	3.764e-07	3.918e-07	4.212e-07	4.325e-07	4.309e-07	4.096e-07	4.417e-07	4.498e-07	4.064e-07	3.886e-07	3.715e-07	4.54e-07	4.043e-07	3.743e-07
4.483e-07	4.535e-07	3.986e-07	4.445e-07	3.423e-07	3.852e-07	4.341e-07	4.663e-07	4.085e-07	4.481e-07	4.116e-07	3.801e-07	4.107e-07	4.284e-07	3.959e-07	3.808e-07	4.235e-07	4.612e-07	4.801e-07	4.313e-07	3.889e-07	3.774e-07	3.979e-07	4.846e-07	4.264e-07	3.774e-07
4.284e-07	4.365e-07	4.141e-07	4.457e-07	3.692e-07	3.785e-07	3.621e-07	4.517e-07	4.224e-07	4.528e-07	3.884e-07	4.007e-07	3.735e-07	4.472e-07	3.958e-07	4.368e-07	4.719e-07	4.406e-07	4.855e-07	4.031e-07	4.176e-07	3.968e-07	3.89e-07	4.563e-07	4.013e-07	4.115e-07
4.012e-07	4.231e-07	4.197e-07	4.495e-07	3.451e-07	3.975e-07	3.427e-07	4.608e-07	4.358e-07	4.533e-07	4.273e-07	4.311e-07	4.165e-07	3.79e-07	4.138e-07	4.098e-07	4.53e-07	4.054e-07	4.619e-07	4.242e-07	4.271e-07	4.017e-07	3.842e-07	4.346e-07	4.129e-07	3.97e-07
3.763e-07	4.013e-07	3.948e-07	4.362e-07	3.425e-07	3.966e-07	3.688e-07	4.381e-07	3.936e-07	4.495e-07	3.966e-07	4.469e-07	4.277e-07	4.231e-07	4.499e-07	4.189e-07	4.143e-07	4.028e-07	4.647e-07	3.997e-07	3.933e-07	3.919e-07	3.811e-07	4.152e-07	4.265e-07	3.961e-07
4.175e-07	4.404e-07	4.331e-07	4.56e-07	3.464e-07	3.938e-07	3.491e-07	4.249e-07	4.245e-07	4.376e-07	3.833e-07	4.401e-07	4.742e-07	4.029e-07	4.422e-07	3.636e-07	3.863e-07	3.786e-07	4.138e-07	4.223e-07	4.058e-07	3.648e-07	3.736e-07	4.43e-07	3.839e-07	3.605e-07
3.786e-07	3.96e-07	3.832e-07	4.366e-07	3.249e-07	3.795e-07	3.622e-07	4.016e-07	3.948e-07	4.453e-07	4.232e-07	4.304e-07	4.544e-07	4.374e-07	4.595e-07	3.818e-07	4.358e-07	4.081e-07	4.194e-07	4.352e-07	3.895e-07	4.031e-07	3.753e-07	4.43e-07	3.599e-07	3.385e-07
4.061e-07	4.4e-07	3.696e-07	4.459e-07	3.537e-07	3.756e-07	3.755e-07	4.323e-07	3.787e-07	4.389e-07	3.996e-07	4.448e-07	4.424e-07	4.585e-07	4.902e-07	3.607e-07	4.167e-07	4.255e-07	4.031e-07	4.582e-07	4.077e-07	3.854e-07	4.111e-07	4.306e-07	3.707e-07	3.605e-07
3.766e-07	4.492e-07	3.43e-07	4.714e-07	3.838e-07	4.576e-07	3.618e-07	4.048e-07	4.108e-07	4.533e-07	4.148e-07	4.231e-07	4.203e-07	4.166e-07	4.457e-07	3.619e-07	4.38e-07	4.098e-07	3.849e-07	4.07e-07	4.021e-07	4.006e-07	3.661e-07	4.609e-07	3.3e-07	3.706e-07
4.04e-07	3.802e-07	3.723e-07	4.491e-07	3.902e-07	3.869e-07	3.54e-07	4.217e-07	4.086e-07	4.539e-07	4.02e-07	4.126e-07	4.255e-07	4.558e-07	4.489e-07	3.714e-07	3.901e-07	3.649e-07	4.11e-07	3.956e-07	4.739e-07	3.928e-07	3.727e-07	4.632e-07	3.513e-07	3.749e-07
4.404e-07	4.17e-07	3.979e-07	4.299e-07	3.787e-07	3.83e-07	3.784e-07	4.227e-07	3.942e-07	4.504e-07	4.058e-07	4.152e-07	4.007e-07	4.246e-07	4.727e-07	3.926e-07	4.492e-07	3.579e-07	4.232e-07	4.107e-07	4.561e-07	4.067e-07	3.535e-07	4.644e-07	3.515e-07	3.897e-07
4.396e-07	3.936e-07	3.856e-07	4.559e-07	3.426e-07	4.004e-07	3.753e-07	4.502e-07	3.72e-07	4.407e-07	4.256e-07	4.201e-07	4.155e-07	4.222e-07	4.969e-07	3.854e-07	4.126e-07	3.999e-07	4.134e-07	3.871e-07	4.339e-07	4.021e-07	3.622e-07	4.688e-07	3.61e-07	3.753e-07
4.719e-07	4.274e-07	4.392e-07	4.525e-07	3.706e-07	4.216e-07	4.441e-07	4.346e-07	4.285e-07	4.63e-07	4.428e-07	4.457e-07	4.29e-07	3.989e-07	4.229e-07	4.096e-07	4.539e-07	4.029e-07	4.508e-07	3.876e-07	4.136e-07	4.228e-07	3.804e-07	4.622e-07	3.487e-07	3.897e-07
4.623e-07	4.285e-07	3.999e-07	4.632e-07	3.684e-07	3.906e-07	4.404e-07	4.846e-07	4.127e-07	4.583e-07	4.404e-07	4.502e-07	4.518e-07	3.94e-07	4.629e-07	3.981e-07	4.443e-07	4.081e-07	4.275e-07	3.805e-07	4.219e-07	4.112e-07	3.751e-07	4.604e-07	3.634e-07	3.778e-07
4.423e-07	4.342e-07	4.4e-07	4.046e-07	3.898e-07	3.881e-07	4.499e-07	4.282e-07	4.022e-07	4.351e-07	4.12e-07	4.242e-07	4.179e-07	4.543e-07	4.269e-07	4.171e-07	4.525e-07	3.996e-07	4.245e-07	4.376e-07	4.289e-07	4.232e-07	3.843e-07	4.825e-07	3.954e-07	3.571e-07
4.058e-07	3.964e-07	4.191e-07	4.354e-07	3.985e-07	3.944e-07	4.406e-07	4.769e-07	3.844e-07	4.279e-07	4.385e-07	4.652e-07	4.125e-07	4.353e-07	4.352e-07	3.885e-07	4.695e-07	4.138e-07	4.224e-07	4.408e-07	4.34e-07	4.115e-07	4.248e-07	4.741e-07	3.624e-07	4.015e-07
4.214e-07	3.844e-07	4.616e-07	4.862e-07	3.915e-07	3.653e-07	4.305e-07	4.431e-07	3.75e-07	4.363e-07	4.383e-07	4.321e-07	4.161e-07	4.471e-07	4.378e-07	4.19e-07	4.481e-07	3.919e-07	4.181e-07	4.693e-07	3.992e-07	3.287e-07	4.128e-07	4.594e-07	3.943e-07	3.744e-07
4.211e-07	3.87e-07	4.281e-07	4.186e-07	4.113e-07	3.805e-07	4.519e-07	4.653e-07	4.146e-07	4.882e-07	4.5e-07	3.934e-07	4.646e-07	4.913e-07	4.564e-07	4.285e-07	4.399e-07	3.937e-07	3.936e-07	4.747e-07	4.481e-07	3.767e-07	4.153e-07	4.727e-07	3.872e-07	3.868e-07
4.112e-07	4.514e-07	4.406e-07	4.463e-07	4.145e-07	3.825e-07	4.183e-07	4.37e-07	4.395e-07	4.642e-07	4.682e-07	3.945e-07	4.269e-07	4.384e-07	4.728e-07	4.455e-07	3.988e-07	3.848e-07	3.935e-07	5.016e-07	4.59e-07	3.694e-07	3.963e-07	4.322e-07	3.868e-07	4.539e-07
3.674e-07	3.58e-07	4.366e-07	4.679e-07	4.03e-07	3.762e-07	4.48e-07	4.953e-07	4.39e-07	4.921e-07	4.656e-07	3.915e-07	4.62e-07	4.558e-07	5.089e-07	4.235e-07	4.281e-07	3.755e-07	4.102e-07	5.144e-07	4.586e-07	3.457e-07	3.73e-07	4.347e-07	3.278e-07	4.258e-07
3.702e-07	3.176e-07	4.791e-07	4.166e-07	4.041e-07	4.083e-07	4.152e-07	4.654e-07	4.202e-07	4.876e-07	4.713e-07	3.799e-07	4.464e-07	4.395e-07	4.659e-07	3.935e-07	4.584e-07	3.812e-07	4.613e-07	5.188e-07	4.326e-07	3.759e-07	4.158e-07	4.136e-07	3.684e-07	4.358e-07
3.874e-07	3.475e-07	4.646e-07	4.716e-07	3.855e-07	3.995e-07	4.646e-07	4.574e-07	3.917e-07	4.631e-07	4.564e-07	4.085e-07	4.422e-07	4.721e-07	4.595e-07	4.337e-07	4.525e-07	3.889e-07	4.18e-07	5.072e-07	4.283e-07	3.656e-07	4.028e-07	4.274e-07	3.998e-07	4.033e-07
3.999e-07	3.923e-07	4.501e-07	4.181e-07	3.922e-07	3.626e-07	4.04e-07	4.907e-07	4.306e-07	4.815e-07	4.485e-07	4.186e-07	4.765e-07	4.706e-07	4.02e-07	4.46e-07	4.274e-07	3.966e-07	4.282e-07	4.567e-07	3.795e-07	3.872e-07	3.867e-07	4.267e-07	3.849e-07	4.516e-07
3.959e-07	3.801e-07	4.565e-07	4.308e-07	3.869e-07	3.888e-07	4.113e-07	4.514e-07	4.361e-07	4.65e-07	4.604e-07	4.117e-07	4.707e-07	4.644e-07	4.274e-07	4.094e-07	4.708e-07	3.837e-07	3.84e-07	5.024e-07	3.697e-07	4.023e-07	4.17e-07	4.301e-07	3.947e-07	4.674e-07
3.858e-07	3.904e-07	4.599e-07	4.439e-07	3.873e-07	3.938e-07	4.295e-07	4.343e-07	4.521e-07	4.176e-07	4.185e-07	3.772e-07	4.443e-07	4.831e-07	4.295e-07	4.389e-07	4.838e-07	3.724e-07	3.895e-07	4.81e-07	4.137e-07	3.516e-07	3.786e-07	4.334e-07	4.02e-07	4.58e-07
4.198e-07	3.947e-07	4.632e-07	4.116e-07	3.889e-07	3.727e-07	4.192e-07	4.416e-07	4.195e-07	4.236e-07	3.725e-07	3.771e-07	4.257e-07	4.748e-07	4.334e-07	4.091e-07	5.182e-07	3.766e-07	3.734e-07	4.802e-07	3.978e-07	3.687e-07	3.58e-07	4.144e-07	4.065e-07	4.463e-07
3.741e-07	3.91e-07	4.597e-07	4.297e-07	3.496e-07	3.997e-07	4.14e-07	3.927e-07	4.325e-07	4.203e-07	4.298e-07	3.66e-07	4.074e-07	5e-07	4.399e-07	4.012e-07	4.919e-07	3.578e-07	3.743e-07	4.459e-07	4.043e-07	3.454e-07	3.687e-07	4.222e-07	3.994e-07	4.517e-07
3.846e-07	3.853e-07	4.665e-07	4.405e-07	3.77e-07	3.775e-07	4.161e-07	4.012e-07	4.076e-07	4.656e-07	4.462e-07	3.683e-07	4.198e-07	4.526e-07	4.389e-07	4.417e-07	5.089e-07	3.815e-07	3.975e-07	4.921e-07	3.787e-07	3.527e-07	3.566e-07	4.299e-07	3.79e-07	4.472e-07
3.789e-07	3.923e-07	4.585e-07	4.826e-07	3.875e-07	3.628e-07	4.261e-07	4.153e-07	3.662e-07	4.209e-07	4.542e-07	3.664e-07	4.501e-07	4.35e-07	4.41e-07	4.439e-07	4.447e-07	3.652e-07	4.139e-07	4.699e-07	3.695e-07	3.646e-07	3.893e-07	4.811e-07	3.758e-07	4.639e-07
3.812e-07	3.785e-07	4.954e-07	4.327e-07	3.97e-07	3.594e-07	3.776e-07	4.33e-07	3.773e-07	4.575e-07	4.711e-07	3.755e-07	4.356e-07	4.684e-07	4.703e-07	4.199e-07	4.404e-07	4.046e-07	4.362e-07	5.038e-07	4.01e-07	3.779e-07	3.633e-07	4.39e-07	3.627e-07	5.004e-07
3.948e-07	3.669e-07	4.361e-07	4.663e-07	3.842e-07	3.501e-07	4.212e-07	4.205e-07	3.532e-07	4.37e-07	4.308e-07	3.495e-07	4.273e-07	4.63e-07	4.768e-07	4.367e-07	4.293e-07	3.908e-07	4.203e-07	4.922e-07	4.269e-07	3.814e-07	3.694e-07	4.561e-07	3.686e-07	4.597e-07
3.598e-07	3.93e-07	4.562e-07	4.763e-07	4.218e-07	3.939e-07	3.875e-07	4.598e-07	3.935e-07	4.224e-07	4.058e-07	3.31e-07	4.386e-07	4.333e-07	4.49e-07	4.284e-07	4.273e-07	4.019e-07	4.368e-07	5.04e-07	4.45e-07	3.676e-07	4.177e-07	4.643e-07	3.902e-07	4.717e-07
3.615e-07	3.778e-07	4.809e-07	4.587e-07	4.266e-07	3.688e-07	4.015e-07	4.483e-07	3.702e-07	4.353e-07	3.979e-07	3.92e-07	4.474e-07	4.767e-07	4.477e-07	4.824e-07	4.171e-07	4.14e-07	4.17e-07	4.804e-07	4.437e-07	3.763e-07	3.923e-07	4.622e-07	3.888e-07	4.241e-07
4.058e-07	4.068e-07	4.564e-07	4.598e-07	4.282e-07	3.881e-07	3.7e-07	4.452e-07	3.807e-07	4.643e-07	4.111e-07	3.55e-07	4.522e-07	4.759e-07	4.692e-07	4.809e-07	4.512e-07	3.77e-07	4.16e-07	5.045e-07	4.112e-07	3.796e-07	3.798e-07	4.26e-07	3.639e-07	4.326e-07
3.851e-07	3.735e-07	4.663e-07	4.263e-07	4.395e-07	4.177e-07	4.08e-07	4.423e-07	4.295e-07	4.49e-07	4.029e-07	3.939e-07	4.357e-07	4.848e-07	5.011e-07	4.546e-07	4.217e-07	3.913e-07	4.583e-07	4.736e-07	4.225e-07	3.923e-07	4.276e-07	4.049e-07	3.97e-07	4.46e-07
4.042e-07	3.88e-07	4.719e-07	4.232e-07	4.612e-07	4.004e-07	3.796e-07	4.552e-07	4.185e-07	4.51e-07	3.841e-07	3.864e-07	4.331e-07	4.537e-07	4.893e-07	4.68e-07	4.278e-07	3.835e-07	4.589e-07	4.747e-07	4.443e-07	3.676e-07	4.017e-07	3.795e-07	4.061e-07	3.933e-07
3.958e-07	3.703e-07	4.872e-07	4.137e-07	4.413e-07	3.896e-07	3.893e-07	4.881e-07	4.05e-07	4.675e-07	3.772e-07	3.56e-07	4.485e-07	4.384e-07	4.709e-07	4.512e-07	4.239e-07	4.067e-07	4.917e-07	4.612e-07	4.317e-07	3.667e-07	3.995e-07	3.935e-07	4.202e-07	4.073e-07
4.048e-07	4.08e-07	4.898e-07	4.246e-07	4.17e-07	3.752e-07	3.66e-07	5.052e-07	4.009e-07	4.631e-07	3.835e-07	3.531e-07	4.441e-07	4.222e-07	4.89e-07	4.415e-07	4.307e-07	4.119e-07	4.83e-07	4.334e-07	4.677e-07	3.495e-07	4.11e-07	4.242e-07	3.969e-07	4.284e-07
4.182e-07	3.873e-07	4.964e-07	4.322e-07	4.326e-07	3.619e-07	3.361e-07	4.592e-07	4.429e-07	4.898e-07	3.905e-07	3.853e-07	4.428e-07	4.769e-07	4.64e-07	4.316e-07	4.346e-07	4.25e-07	4.442e-07	4.573e-07	4.882e-07	3.443e-07	3.777e-07	4.493e-07	4.084e-07	4.165e-07
3.854e-07	3.835e-07	4.782e-07	4.55e-07	4.61e-07	3.856e-07	3.733e-07	4.632e-07	4.612e-07	4.917e-07	3.877e-07	3.755e-07	4.18e-07	4.559e-07	4.666e-07	4.571e-07	4.352e-07	4.123e-07	4.884e-07	4.453e-07	4.693e-07	3.44e-07	3.574e-07	4.381e-07	3.95e-07	4.272e-07
3.633e-07	3.747e-07	4.996e-07	4.539e-07	4.458e-07	3.962e-07	3.693e-07	4.421e-07	4.285e-07	4.484e-07	4.271e-07	3.919e-07	4.167e-07	4.594e-07	4.777e-07	3.963e-07	4.702e-07	4.263e-07	4.68e-07	4.185e-07	4.628e-07	3.814e-07	4.116e-07	3.963e-07	3.581e-07	4.154e-07
3.463e-07	4.009e-07	4.688e-07	4.51e-07	4.289e-07	3.783e-07	3.89e-07	4.333e-07	3.862e-07	4.651e-07	4.026e-07	3.748e-07	4.148e-07	4.711e-07	4.663e-07	4.191e-07	4.311e-07	3.859e-07	4.855e-07	4.374e-07	4.636e-07	3.673e-07	4.032e-07	3.855e-07	3.881e-07	4.075e-07
3.343e-07	3.58e-07	4.929e-07	4.976e-07	3.944e-07	3.801e-07	3.569e-07	4.727e-07	4.095e-07	4.432e-07	4.276e-07	3.585e-07	3.922e-07	4.654e-07	4.786e-07	3.814e-07	4.633e-07	3.959e-07	4.58e-07	4.382e-07	4.461e-07	3.525e-07	3.956e-07	4.477e-07	4.072e-07	4.252e-07
3.718e-07	3.372e-07	4.679e-07	4.811e-07	3.923e-07	4.049e-07	3.374e-07	4.889e-07	4.321e-07	4.859e-07	4.717e-07	3.643e-07	3.44e-07	4.644e-07	4.571e-07	3.781e-07	4.835e-07	3.93e-07	4.483e-07	4.057e-07	4.431e-07	3.555e-07	3.775e-07	4.536e-07	4.127e-07	4.241e-07
3.879e-07	3.565e-07	4.652e-07	4.519e-07	4.172e-07	3.657e-07	3.711e-07	4.759e-07	4.113e-07	4.713e-07	4.277e-07	4.016e-07	3.624e-07	4.584e-07	4.24e-07	3.883e-07	4.339e-07	3.985e-07	4.595e-07	4.182e-07	4.5e-07	3.459e-07	3.87e-07	4.525e-07	3.759e-07	4.268e-07
3.413e-07	3.689e-07	4.44e-07	4.374e-07	3.659e-07	3.885e-07	4.243e-07	4.595e-07	4.047e-07	4.9e-07	4.311e-07	3.579e-07	3.737e-07	3.969e-07	4.557e-07	3.723e-07	4.445e-07	4.241e-07	4.086e-07	3.694e-07	4.801e-07	3.646e-07	3.601e-07	4.283e-07	3.842e-07	4.052e-07
3.814e-07	3.808e-07	4.406e-07	4.468e-07	3.985e-07	3.769e-07	4.253e-07	4.347e-07	4.274e-07	4.936e-07	4.625e-07	3.724e-07	3.873e-07	3.988e-07	4.378e-07	4.039e-07	4.021e-07	4.437e-07	4.083e-07	4.181e-07	5.159e-07	3.569e-07	3.791e-07	4.481e-07	3.73e-07	4.454e-07
3.482e-07	3.869e-07	4.812e-07	4.61e-07	3.767e-07	4.041e-07	4.261e-07	3.934e-07	4.235e-07	5.408e-07	4.719e-07	3.585e-07	3.913e-07	4.382e-07	4.335e-07	4.196e-07	4.195e-07	4.349e-07	4.449e-07	4.366e-07	4.787e-07	3.64e-07	3.481e-07	4.454e-07	3.631e-07	3.911e-07
3.644e-07	3.685e-07	4.518e-07	4.232e-07	3.789e-07	3.94e-07	4.105e-07	4.188e-07	4.196e-07	5.249e-07	4.939e-07	3.864e-07	3.985e-07	4.668e-07	4.836e-07	4.604e-07	4.001e-07	4.263e-07	4.013e-07	4.021e-07	4.979e-07	3.662e-07	3.692e-07	4.266e-07	3.404e-07	3.95e-07
3.655e-07	3.666e-07	4.802e-07	4.235e-07	3.49e-07	3.994e-07	4.765e-07	4.266e-07	4.325e-07	4.956e-07	4.473e-07	3.522e-07	3.942e-07	4.462e-07	4.615e-07	4.859e-07	3.905e-07	4.237e-07	3.824e-07	4.233e-07	4.872e-07	3.675e-07	3.967e-07	4.423e-07	4.072e-07	4.323e-07
4.087e-07	3.518e-07	4.616e-07	4.411e-07	3.414e-07	3.889e-07	4.347e-07	4.438e-07	4.317e-07	4.942e-07	4.474e-07	3.787e-07	4.305e-07	4.317e-07	4.44e-07	4.184e-07	4.447e-07	4.445e-07	4.225e-07	4.037e-07	4.69e-07	3.837e-07	3.721e-07	4.433e-07	3.935e-07	4.453e-07
3.834e-07	3.465e-07	4.67e-07	4.124e-07	3.535e-07	3.464e-07	4.225e-07	4.475e-07	4.433e-07	4.945e-07	4.295e-07	3.733e-07	4.289e-07	4.367e-07	4.824e-07	4.617e-07	4.204e-07	4.263e-07	4.247e-07	4.293e-07	4.67e-07	3.805e-07	3.942e-07	4.817e-07	4.069e-07	4.125e-07
3.592e-07	3.201e-07	4.445e-07	4.62e-07	3.786e-07	3.616e-07	4.402e-07	4.518e-07	4.404e-07	4.976e-07	4.046e-07	3.422e-07	3.955e-07	3.955e-07	4.652e-07	4.577e-07	4.359e-07	4.171e-07	4.181e-07	4.554e-07	4.507e-07	3.658e-07	3.772e-07	4.609e-07	4.383e-07	4.434e-07
3.804e-07	3.759e-07	4.29e-07	4.333e-07	3.532e-07	3.936e-07	4.762e-07	4.313e-07	4.325e-07	4.934e-07	3.803e-07	3.897e-07	3.86e-07	4.017e-07	4.453e-07	4.607e-07	4.792e-07	4.448e-07	4.258e-07	4.886e-07	4.094e-07	3.68e-07	3.983e-07	4.574e-07	4.173e-07	3.836e-07
3.68e-07	3.811e-07	4.613e-07	4.435e-07	3.777e-07	3.873e-07	4.907e-07	4.586e-07	4.137e-07	4.511e-07	4.148e-07	3.865e-07	3.747e-07	4.262e-07	4.589e-07	4.633e-07	4.331e-07	4.368e-07	4.098e-07	4.519e-07	4.659e-07	3.881e-07	3.88e-07	4.422e-07	3.839e-07	3.972e-07
3.566e-07	3.735e-07	4.849e-07	4.306e-07	3.816e-07	3.783e-07	4.911e-07	4.408e-07	4.317e-07	4.621e-07	4.497e-07	3.53e-07	3.701e-07	4.323e-07	4.594e-07	4.351e-07	4.739e-07	4.274e-07	4.344e-07	4.599e-07	4.488e-07	3.517e-07	4.109e-07	4.139e-07	3.676e-07	4.566e-07
3.774e-07	4.175e-07	4.997e-07	4.536e-07	3.538e-07	3.794e-07	4.633e-07	4.461e-07	4.279e-07	4.643e-07	4.317e-07	3.734e-07	3.816e-07	4.095e-07	4.575e-07	4.987e-07	4.358e-07	4.083e-07	4.152e-07	4.578e-07	4.117e-07	3.993e-07	3.993e-07	4.139e-07	3.712e-07	4.284e-07
3.797e-07	4.131e-07	4.85e-07	4.712e-07	3.831e-07	3.961e-07	4.63e-07	4.111e-07	4.299e-07	4.76e-07	4.696e-07	3.747e-07	4.226e-07	4.268e-07	4.486e-07	4.931e-07	4.594e-07	4.246e-07	3.806e-07	4.487e-07	3.963e-07	3.73e-07	4.016e-07	4.329e-07	3.873e-07	4.271e-07
3.713e-07	4.221e-07	4.752e-07	4.443e-07	3.938e-07	4.105e-07	4.324e-07	4.088e-07	4.87e-07	4.728e-07	4.426e-07	3.606e-07	4.169e-07	4.483e-07	4.556e-07	4.862e-07	4.573e-07	4.208e-07	4.269e-07	4.21e-07	4.314e-07	3.692e-07	4.299e-07	4.232e-07	3.862e-07	4.115e-07
4.124e-07	3.883e-07	4.858e-07	4.259e-07	3.7e-07	3.935e-07	4.468e-07	4.36e-07	4.42e-07	4.583e-07	4.544e-07	3.428e-07	4.174e-07	4.258e-07	4.189e-07	4.832e-07	4.014e-07	3.997e-07	4.13e-07	4.677e-07	4.725e-07	3.675e-07	4.105e-07	4.483e-07	3.592e-07	4.299e-07
3.748e-07	3.918e-07	4.855e-07	5.135e-07	3.855e-07	3.939e-07	4.489e-07	4.108e-07	4.099e-07	4.706e-07	4.314e-07	3.536e-07	3.731e-07	4.445e-07	4.43e-07	5.241e-07	4.408e-07	3.952e-07	4.102e-07	4.501e-07	4.627e-07	4.207e-07	4.528e-07	4.451e-07	3.417e-07	4.548e-07
3.673e-07	3.559e-07	4.675e-07	4.684e-07	4.133e-07	4.001e-07	4.537e-07	4.273e-07	4.303e-07	4.499e-07	4.562e-07	3.706e-07	4.012e-07	4.684e-07	4.474e-07	4.812e-07	4.828e-07	4.231e-07	4.05e-07	4.618e-07	4.143e-07	4.187e-07	3.907e-07	4.826e-07	3.865e-07	4.321e-07
3.655e-07	3.506e-07	5.135e-07	4.813e-07	3.525e-07	3.851e-07	4.604e-07	4.146e-07	4.253e-07	4.241e-07	4.597e-07	3.553e-07	4.089e-07	4.301e-07	4.537e-07	4.323e-07	4.976e-07	4.197e-07	4.322e-07	3.856e-07	4.345e-07	4.508e-07	4.273e-07	4.769e-07	3.892e-07	4.617e-07
3.462e-07	3.639e-07	4.793e-07	4.987e-07	3.501e-07	3.846e-07	4.481e-07	3.959e-07	4.548e-07	4.402e-07	4.738e-07	3.3e-07	3.968e-07	4.616e-07	4.809e-07	4.215e-07	5.247e-07	4.183e-07	4.697e-07	4.187e-07	4.705e-07	4.397e-07	3.569e-07	4.533e-07	4.243e-07	4.473e-07
3.54e-07	3.742e-07	5.018e-07	5.009e-07	3.664e-07	4.254e-07	4.671e-07	3.975e-07	4.47e-07	4.237e-07	5.226e-07	3.611e-07	3.811e-07	4.292e-07	5.021e-07	4.485e-07	4.849e-07	4.414e-07	4.173e-07	4.533e-07	4.611e-07	4.875e-07	3.63e-07	4.579e-07	3.827e-07	4.007e-07
3.761e-07	3.82e-07	5.262e-07	5.2e-07	3.886e-07	4.159e-07	4.641e-07	4.349e-07	4.535e-07	4.478e-07	5.119e-07	3.608e-07	4.142e-07	4.52e-07	4.682e-07	4.71e-07	4.485e-07	4.42e-07	4.039e-07	4.407e-07	4.281e-07	4.632e-07	4.016e-07	4.562e-07	3.695e-07	3.613e-07
3.527e-07	3.867e-07	5.682e-07	5.012e-07	3.828e-07	4.022e-07	4.309e-07	4.442e-07	4.597e-07	4.611e-07	4.675e-07	3.554e-07	3.721e-07	4.659e-07	4.847e-07	4.22e-07	4.624e-07	4.143e-07	4.918e-07	4.625e-07	5.269e-07	4.819e-07	3.875e-07	4.748e-07	3.652e-07	4.056e-07
3.607e-07	4.011e-07	5.16e-07	4.808e-07	3.608e-07	3.789e-07	4.195e-07	4.497e-07	4.343e-07	4.64e-07	4.524e-07	3.575e-07	3.837e-07	5.279e-07	4.482e-07	4.065e-07	4.371e-07	4.093e-07	5.132e-07	4.406e-07	5.115e-07	4.333e-07	3.964e-07	4.288e-07	3.821e-07	4.295e-07
3.393e-07	3.75e-07	5.127e-07	4.568e-07	3.846e-07	3.608e-07	4.423e-07	4.244e-07	4.362e-07	4.761e-07	4.42e-07	3.515e-07	3.601e-07	5.335e-07	4.344e-07	4.561e-07	4.135e-07	4.002e-07	5.118e-07	4.536e-07	4.806e-07	4.447e-07	3.891e-07	4.773e-07	3.672e-07	4.742e-07
3.523e-07	3.995e-07	5.421e-07	5.101e-07	3.542e-07	3.615e-07	4.418e-07	4.09e-07	4.276e-07	4.569e-07	4.439e-07	3.646e-07	3.572e-07	4.934e-07	4.398e-07	4.436e-07	4.285e-07	4.442e-07	4.813e-07	4.502e-07	4.367e-07	4.235e-07	3.798e-07	4.889e-07	3.689e-07	4.435e-07
3.546e-07	3.699e-07	5.449e-07	4.8e-07	4.164e-07	4.02e-07	4.731e-07	4.859e-07	4.03e-07	4.487e-07	4.249e-07	3.869e-07	3.941e-07	4.993e-07	4.268e-07	4.546e-07	4.057e-07	4.473e-07	4.298e-07	4.438e-07	4.509e-07	4.116e-07	3.85e-07	4.765e-07	3.855e-07	4.282e-07
3.386e-07	3.731e-07	4.829e-07	4.91e-07	3.663e-07	3.822e-07	4.553e-07	4.808e-07	4.506e-07	4.288e-07	4.435e-07	4.142e-07	3.77e-07	4.672e-07	4.271e-07	4.909e-07	4.495e-07	4.232e-07	4.377e-07	4.34e-07	4.82e-07	3.962e-07	3.541e-07	4.897e-07	3.705e-07	4.055e-07
3.829e-07	3.528e-07	4.477e-07	4.596e-07	3.515e-07	3.63e-07	4.414e-07	4.538e-07	4.263e-07	4.57e-07	4.445e-07	3.98e-07	3.937e-07	4.351e-07	4.492e-07	4.615e-07	4.127e-07	3.918e-07	4.845e-07	4.816e-07	4.33e-07	4.065e-07	3.701e-07	4.798e-07	3.962e-07	4.221e-07
3.64e-07	3.583e-07	4.702e-07	4.72e-07	3.931e-07	3.504e-07	4.648e-07	4.807e-07	4.352e-07	4.143e-07	4.267e-07	3.988e-07	4.224e-07	4.47e-07	4.409e-07	4.512e-07	4.83e-07	3.664e-07	4.5e-07	4.682e-07	4.722e-07	4.292e-07	3.919e-07	4.201e-07	4.364e-07	4.353e-07
3.438e-07	3.864e-07	4.409e-07	4.826e-07	3.77e-07	3.83e-07	4.297e-07	4.315e-07	4.553e-07	4.371e-07	4.308e-07	4.019e-07	4.129e-07	4.467e-07	4.228e-07	4.665e-07	4.457e-07	3.903e-07	3.998e-07	4.628e-07	4.262e-07	4.363e-07	3.754e-07	4.371e-07	4.228e-07	3.92e-07
3.726e-07	3.694e-07	4.803e-07	4.835e-07	4.087e-07	3.731e-07	4.173e-07	4.383e-07	4.535e-07	4.07e-07	3.957e-07	3.523e-07	3.783e-07	4.507e-07	4.089e-07	4.706e-07	4.437e-07	4.136e-07	4.214e-07	4.713e-07	4.664e-07	4.598e-07	3.96e-07	4.15e-07	4.307e-07	4.074e-07
3.683e-07	3.682e-07	4.545e-07	4.682e-07	3.949e-07	3.852e-07	4.161e-07	4.291e-07	4.375e-07	4.461e-07	4.184e-07	3.8e-07	4.164e-07	4.972e-07	3.673e-07	4.791e-07	4.184e-07	4.226e-07	3.742e-07	4.747e-07	4.669e-07	4.536e-07	4.024e-07	4.065e-07	4.27e-07	4.179e-07
3.658e-07	3.874e-07	4.567e-07	4.509e-07	3.627e-07	3.778e-07	4.251e-07	3.886e-07	4.437e-07	4.658e-07	4.411e-07	3.843e-07	4.22e-07	4.67e-07	4.211e-07	4.384e-07	4.611e-07	3.952e-07	3.94e-07	4.966e-07	5.037e-07	4.513e-07	3.923e-07	4.38e-07	3.925e-07	4.605e-07
3.426e-07	4.134e-07	4.871e-07	4.784e-07	3.433e-07	4.111e-07	4.475e-07	4.164e-07	5.017e-07	4.656e-07	4.058e-07	4.174e-07	3.897e-07	4.259e-07	4.321e-07	4.467e-07	4.721e-07	4.064e-07	3.866e-07	4.636e-07	4.749e-07	4.386e-07	3.796e-07	4.112e-07	3.681e-07	4.493e-07
3.475e-07	3.872e-07	4.53e-07	4.913e-07	4.045e-07	3.876e-07	4.025e-07	4.467e-07	5.302e-07	4.578e-07	4.301e-07	4.18e-07	3.261e-07	4.584e-07	4.472e-07	4.109e-07	4.755e-07	4.108e-07	4.042e-07	4.664e-07	4.698e-07	4.025e-07	3.576e-07	4.154e-07	3.517e-07	4.368e-07
3.527e-07	4.127e-07	4.464e-07	4.8e-07	4.046e-07	3.767e-07	4.103e-07	4.122e-07	4.858e-07	4.357e-07	3.767e-07	4.142e-07	3.493e-07	4.163e-07	4.624e-07	4.339e-07	4.621e-07	4.188e-07	3.998e-07	4.745e-07	4.509e-07	3.981e-07	3.427e-07	4.245e-07	3.661e-07	4.176e-07
3.741e-07	4.393e-07	4.46e-07	4.921e-07	3.978e-07	3.624e-07	4.614e-07	3.727e-07	4.888e-07	4.398e-07	3.951e-07	4.221e-07	3.729e-07	4.078e-07	4.501e-07	3.987e-07	4.797e-07	4.136e-07	4.243e-07	4.386e-07	4.749e-07	4.104e-07	3.738e-07	4.334e-07	3.775e-07	4.762e-07
3.419e-07	4.246e-07	4.473e-07	4.997e-07	4.465e-07	3.908e-07	4.185e-07	4.041e-07	4.431e-07	4.18e-07	4.368e-07	3.874e-07	3.658e-07	3.998e-07	4.591e-07	4.463e-07	4.75e-07	4.258e-07	4.328e-07	4.702e-07	4.803e-07	4.287e-07	3.846e-07	3.999e-07	3.888e-07	4.781e-07
3.957e-07	3.915e-07	4.591e-07	5.071e-07	3.92e-07	3.869e-07	4.459e-07	3.982e-07	4.547e-07	4.359e-07	4.35e-07	4.185e-07	3.769e-07	4.409e-07	4.679e-07	4.167e-07	4.517e-07	4.222e-07	4.512e-07	4.919e-07	4.587e-07	4.027e-07	3.585e-07	4.205e-07	3.771e-07	4.432e-07
3.784e-07	4.055e-07	4.647e-07	4.994e-07	4.186e-07	4.075e-07	4.467e-07	4.378e-07	4.636e-07	4.021e-07	4.355e-07	3.84e-07	3.89e-07	4.755e-07	4.89e-07	4.582e-07	5.13e-07	3.805e-07	4.655e-07	4.797e-07	4.775e-07	3.966e-07	3.975e-07	4.319e-07	3.913e-07	4.549e-07
3.746e-07	4.111e-07	4.762e-07	4.654e-07	4.148e-07	3.659e-07	4.757e-07	4.418e-07	4.414e-07	4.104e-07	3.958e-07	4.284e-07	3.658e-07	5.256e-07	5.108e-07	4.703e-07	5.033e-07	4.023e-07	4.406e-07	4.657e-07	4.408e-07	3.844e-07	3.995e-07	4.287e-07	3.597e-07	4.574e-07
3.886e-07	3.975e-07	4.863e-07	4.367e-07	4.056e-07	3.756e-07	4.466e-07	4.197e-07	4.561e-07	4.129e-07	4.181e-07	4.665e-07	3.948e-07	5.196e-07	4.876e-07	4.746e-07	4.667e-07	3.749e-07	4.345e-07	4.845e-07	4.685e-07	3.965e-07	4.256e-07	4.363e-07	3.511e-07	4.326e-07
4.039e-07	4.104e-07	4.841e-07	4.297e-07	4.117e-07	3.909e-07	4.416e-07	4.429e-07	4.554e-07	4.518e-07	4.018e-07	4.672e-07	3.657e-07	5.105e-07	4.682e-07	4.694e-07	5.104e-07	3.622e-07	4.31e-07	4.713e-07	4.722e-07	4.407e-07	4.119e-07	4.778e-07	3.913e-07	4.521e-07
3.587e-07	4.378e-07	4.387e-07	4.344e-07	4.265e-07	3.599e-07	4.282e-07	4.141e-07	4.422e-07	4.436e-07	4.095e-07	3.838e-07	3.717e-07	5.038e-07	4.639e-07	4.59e-07	4.909e-07	4.18e-07	4.134e-07	4.736e-07	4.66e-07	4.236e-07	3.867e-07	4.471e-07	4.092e-07	4.391e-07
3.668e-07	3.671e-07	4.588e-07	4.932e-07	4.369e-07	3.317e-07	4.124e-07	4.093e-07	4.235e-07	4.095e-07	4.065e-07	3.754e-07	3.857e-07	4.734e-07	4.84e-07	4.77e-07	5.237e-07	4.196e-07	4.208e-07	4.532e-07	5.002e-07	3.952e-07	3.928e-07	4.461e-07	3.837e-07	4.428e-07
3.899e-07	4.052e-07	4.299e-07	5.019e-07	4.335e-07	4.072e-07	4.218e-07	4.031e-07	4.24e-07	4.036e-07	4.415e-07	4.068e-07	4.003e-07	4.887e-07	4.295e-07	4.676e-07	4.946e-07	4.103e-07	4.3e-07	4.705e-07	4.207e-07	4.157e-07	3.825e-07	4.491e-07	3.681e-07	4.637e-07
3.6e-07	4.045e-07	4.327e-07	4.859e-07	4.727e-07	3.897e-07	4.252e-07	4.673e-07	4.219e-07	4.023e-07	3.912e-07	4.254e-07	3.974e-07	4.507e-07	4.539e-07	4.368e-07	4.54e-07	4.351e-07	4.756e-07	5.052e-07	4.587e-07	4.117e-07	3.663e-07	4.859e-07	3.645e-07	4.24e-07
3.548e-07	4.032e-07	4.465e-07	4.733e-07	4.818e-07	3.752e-07	4.187e-07	4.162e-07	4.729e-07	3.301e-07	4.032e-07	4.889e-07	4.157e-07	4.559e-07	4.343e-07	4.341e-07	4.926e-07	4.341e-07	4.505e-07	4.503e-07	4.658e-07	4.328e-07	3.909e-07	4.192e-07	4.027e-07	4.248e-07
3.702e-07	3.779e-07	4.639e-07	4.348e-07	4.499e-07	3.73e-07	4.023e-07	4.34e-07	4.863e-07	3.802e-07	4.424e-07	4.333e-07	4.225e-07	4.773e-07	4.693e-07	4.197e-07	5.316e-07	4.071e-07	4.294e-07	4.491e-07	4.747e-07	4.646e-07	3.798e-07	4.179e-07	4.44e-07	4.589e-07
3.411e-07	3.604e-07	4.564e-07	4.208e-07	4.07e-07	4.176e-07	4.153e-07	4.609e-07	5.039e-07	3.836e-07	4.484e-07	4.759e-07	4.075e-07	4.885e-07	4.283e-07	4.662e-07	5.441e-07	3.758e-07	4.599e-07	4.247e-07	4.166e-07	4.837e-07	3.708e-07	4.549e-07	3.825e-07	4.595e-07
3.25e-07	3.783e-07	4.631e-07	4.479e-07	4.229e-07	3.805e-07	4.362e-07	4.188e-07	4.785e-07	4.089e-07	3.963e-07	4.836e-07	4.032e-07	4.736e-07	4.418e-07	4.253e-07	4.973e-07	4.189e-07	4.478e-07	4.576e-07	4.458e-07	4.819e-07	3.834e-07	4.122e-07	4.155e-07	4.747e-07
3.285e-07	3.78e-07	4.841e-07	4.23e-07	4.401e-07	3.936e-07	4.369e-07	4.556e-07	4.823e-07	3.332e-07	4.124e-07	4.319e-07	4.397e-07	4.29e-07	4.318e-07	4.066e-07	5.33e-07	4.396e-07	4.299e-07	4.553e-07	4.401e-07	4.537e-07	3.919e-07	3.642e-07	3.997e-07	4.925e-07
3.427e-07	3.625e-07	4.979e-07	4.103e-07	4.236e-07	3.739e-07	4.346e-07	4.285e-07	4.671e-07	3.478e-07	4.329e-07	4.273e-07	4.303e-07	4.171e-07	4.036e-07	4.342e-07	4.934e-07	4.595e-07	4.129e-07	4.857e-07	4.377e-07	4.517e-07	3.9e-07	4.16e-07	4.098e-07	4.32e-07
3.674e-07	3.618e-07	5.117e-07	4.231e-07	4.492e-07	3.549e-07	4.657e-07	4.154e-07	4.606e-07	3.519e-07	4.13e-07	4.66e-07	4.177e-07	4.413e-07	4.637e-07	4.477e-07	5.291e-07	4.667e-07	4.465e-07	4.519e-07	4.429e-07	4.785e-07	3.872e-07	4.235e-07	3.872e-07	3.696e-07
3.481e-07	4.251e-07	4.843e-07	4.699e-07	4.592e-07	3.937e-07	4.241e-07	4.196e-07	4.084e-07	3.708e-07	4.17e-07	4.685e-07	3.623e-07	4.265e-07	4.688e-07	4.897e-07	4.96e-07	4.438e-07	4.529e-07	4.934e-07	4.188e-07	4.52e-07	4.164e-07	4.315e-07	4.02e-07	3.464e-07
3.699e-07	3.492e-07	4.749e-07	4.318e-07	4.22e-07	3.642e-07	4.715e-07	4.581e-07	4.201e-07	4.355e-07	4.482e-07	4.532e-07	3.839e-07	3.973e-07	4.46e-07	5.071e-07	4.466e-07	4.509e-07	4.296e-07	4.805e-07	4.028e-07	4.605e-07	4.286e-07	4.32e-07	3.806e-07	3.598e-07
4.097e-07	3.765e-07	4.447e-07	4.395e-07	4.008e-07	3.848e-07	4.536e-07	4.664e-07	4.354e-07	4.429e-07	4.582e-07	4.402e-07	3.743e-07	4.271e-07	4.476e-07	4.769e-07	4.731e-07	4.374e-07	4.04e-07	4.481e-07	4.27e-07	4.388e-07	4.046e-07	4.349e-07	3.617e-07	3.699e-07
4.015e-07	3.782e-07	4.64e-07	4.126e-07	4.541e-07	3.973e-07	4.462e-07	4.645e-07	4.583e-07	4.223e-07	4.423e-07	4.338e-07	4.135e-07	4.389e-07	4.58e-07	4.908e-07	4.513e-07	4.594e-07	3.827e-07	4.658e-07	3.878e-07	4.808e-07	3.866e-07	3.895e-07	4.103e-07	3.881e-07
4.555e-07	3.807e-07	4.52e-07	4.189e-07	4.309e-07	3.704e-07	4.365e-07	4.44e-07	4.834e-07	4.716e-07	4.359e-07	4.688e-07	3.912e-07	4.768e-07	3.984e-07	4.579e-07	4.531e-07	4.571e-07	4.142e-07	5.115e-07	4.25e-07	4.692e-07	4.304e-07	4.268e-07	3.818e-07	3.631e-07
4.587e-07	3.671e-07	4.67e-07	4.476e-07	4.446e-07	4.111e-07	4.792e-07	5.002e-07	4.879e-07	4.72e-07	4.4e-07	4.535e-07	3.926e-07	4.329e-07	4.183e-07	5.032e-07	4.52e-07	4.106e-07	3.891e-07	4.454e-07	4.253e-07	5.023e-07	4.074e-07	4.253e-07	3.724e-07	3.595e-07
4.361e-07	3.759e-07	4.694e-07	4.661e-07	4.439e-07	4.127e-07	4.912e-07	4.967e-07	4.758e-07	4.553e-07	4.172e-07	4.875e-07	3.78e-07	4.579e-07	4.144e-07	5.044e-07	4.544e-07	4.377e-07	4.14e-07	4.546e-07	4.52e-07	4.759e-07	3.752e-07	4.19e-07	3.802e-07	3.54e-07
4.302e-07	4.083e-07	4.187e-07	4.816e-07	4.476e-07	3.941e-07	4.438e-07	4.745e-07	4.754e-07	4.255e-07	3.86e-07	4.581e-07	4.108e-07	4.691e-07	4.024e-07	5.04e-07	4.953e-07	4.195e-07	4.071e-07	4.213e-07	4.481e-07	4.371e-07	3.618e-07	4.435e-07	3.837e-07	3.626e-07
3.97e-07	4.252e-07	4.285e-07	4.788e-07	4.848e-07	4.128e-07	4.691e-07	4.913e-07	4.321e-07	4.098e-07	4.249e-07	4.443e-07	3.845e-07	4.34e-07	4.348e-07	4.854e-07	4.64e-07	4.192e-07	3.943e-07	4.386e-07	4.39e-07	4.242e-07	3.8e-07	4.359e-07	3.777e-07	3.463e-07
3.471e-07	4.201e-07	4.865e-07	4.842e-07	4.348e-07	3.72e-07	4.828e-07	4.855e-07	4.634e-07	4.696e-07	4.007e-07	4.206e-07	3.757e-07	4.737e-07	4.041e-07	4.792e-07	5.063e-07	4.003e-07	3.795e-07	4.312e-07	4.536e-07	4.454e-07	4.007e-07	4.777e-07	3.756e-07	3.512e-07
3.969e-07	4.456e-07	4.547e-07	4.861e-07	4.072e-07	3.712e-07	4.332e-07	5.228e-07	4.143e-07	4.809e-07	4.488e-07	4.212e-07	3.962e-07	4.432e-07	3.973e-07	4.311e-07	5.201e-07	3.712e-07	4.058e-07	4.311e-07	4.775e-07	4.455e-07	4.147e-07	4.492e-07	3.956e-07	3.385e-07
3.839e-07	4.61e-07	4.81e-07	4.642e-07	3.783e-07	3.684e-07	4.656e-07	4.875e-07	4.711e-07	4.655e-07	4.371e-07	4.646e-07	3.754e-07	4.765e-07	3.884e-07	4.605e-07	5.033e-07	4.074e-07	4.274e-07	4.288e-07	4.669e-07	4.777e-07	3.888e-07	4.664e-07	3.802e-07	3.532e-07
3.915e-07	4.461e-07	4.642e-07	4.6e-07	3.969e-07	3.825e-07	4.584e-07	4.772e-07	4.607e-07	4.125e-07	4.348e-07	4.643e-07	3.871e-07	4.806e-07	3.903e-07	5.095e-07	5.286e-07	4.198e-07	4.087e-07	4.843e-07	4.648e-07	4.942e-07	4.116e-07	4.613e-07	3.779e-07	3.453e-07
3.676e-07	4.562e-07	4.586e-07	4.631e-07	3.57e-07	3.901e-07	4.865e-07	4.619e-07	4.778e-07	4.46e-07	4.396e-07	4.823e-07	3.776e-07	4.376e-07	4.044e-07	5.126e-07	5.215e-07	4.416e-07	4.258e-07	4.656e-07	5.207e-07	4.724e-07	3.788e-07	4.894e-07	3.631e-07	3.596e-07
3.51e-07	4.299e-07	4.442e-07	4.639e-07	3.548e-07	3.736e-07	4.894e-07	4.78e-07	4.853e-07	4.4e-07	4.595e-07	4.492e-07	3.602e-07	4.22e-07	4.366e-07	5.033e-07	5.06e-07	4.16e-07	4.24e-07	4.42e-07	5.195e-07	4.87e-07	3.756e-07	4.714e-07	3.474e-07	3.418e-07
4.054e-07	4.21e-07	4.142e-07	4.743e-07	3.742e-07	3.685e-07	5.009e-07	4.612e-07	4.502e-07	4.57e-07	4.902e-07	4.96e-07	3.873e-07	4.719e-07	3.791e-07	5.095e-07	4.892e-07	4.556e-07	4.643e-07	4.564e-07	5.225e-07	4.613e-07	4.206e-07	5.03e-07	4.008e-07	3.168e-07
3.719e-07	3.949e-07	4.048e-07	4.585e-07	3.389e-07	3.684e-07	4.981e-07	4.64e-07	4.015e-07	4.733e-07	4.614e-07	4.968e-07	3.591e-07	4.751e-07	3.87e-07	4.973e-07	4.94e-07	4.646e-07	4.55e-07	4.912e-07	5.053e-07	4.254e-07	3.903e-07	4.901e-07	3.788e-07	3.276e-07
3.839e-07	3.682e-07	4.347e-07	4.451e-07	3.927e-07	4.034e-07	4.704e-07	4.28e-07	4.534e-07	4.808e-07	4.955e-07	4.856e-07	3.978e-07	4.691e-07	3.59e-07	4.719e-07	4.999e-07	4.638e-07	4.604e-07	4.724e-07	4.73e-07	4.241e-07	3.938e-07	5.239e-07	4.155e-07	4.014e-07
3.694e-07	3.603e-07	4.499e-07	4.406e-07	3.953e-07	4.098e-07	4.354e-07	4.584e-07	4.732e-07	4.829e-07	4.683e-07	5.101e-07	3.604e-07	4.795e-07	3.401e-07	4.651e-07	5.073e-07	4.77e-07	4.295e-07	4.748e-07	4.323e-07	4.335e-07	4.053e-07	5.16e-07	4.16e-07	3.614e-07
3.879e-07	4.273e-07	4.817e-07	4.275e-07	3.846e-07	3.725e-07	4.487e-07	4.664e-07	4.866e-07	4.685e-07	4.521e-07	4.738e-07	3.531e-07	4.787e-07	4.297e-07	4.766e-07	4.899e-07	4.511e-07	4.21e-07	4.874e-07	4.337e-07	4.46e-07	3.939e-07	5.035e-07	3.895e-07	3.733e-07
3.646e-07	4.004e-07	4.713e-07	4.4e-07	4.085e-07	3.443e-07	4.135e-07	4.544e-07	5.154e-07	4.927e-07	4.757e-07	4.927e-07	3.969e-07	4.833e-07	4.79e-07	4.864e-07	4.664e-07	4.788e-07	4.271e-07	4.637e-07	4.653e-07	4.467e-07	4.091e-07	4.983e-07	3.923e-07	3.895e-07
3.831e-07	4.094e-07	4.709e-07	4.805e-07	3.895e-07	4.1e-07	4.177e-07	4.309e-07	5.736e-07	4.685e-07	4.736e-07	4.512e-07	3.592e-07	5.031e-07	4.529e-07	4.601e-07	4.421e-07	4.598e-07	4.503e-07	4.771e-07	4.565e-07	4.127e-07	4.208e-07	4.752e-07	3.828e-07	3.318e-07
3.95e-07	4.21e-07	4.809e-07	5.245e-07	3.992e-07	3.707e-07	4.097e-07	4.077e-07	5.378e-07	4.543e-07	4.565e-07	4.775e-07	3.986e-07	4.331e-07	4.729e-07	4.734e-07	4.156e-07	4.803e-07	4.518e-07	4.723e-07	4.39e-07	3.743e-07	4.527e-07	4.704e-07	3.841e-07	3.388e-07
3.869e-07	4.222e-07	4.388e-07	4.574e-07	4.16e-07	4.011e-07	3.984e-07	4.38e-07	5.247e-07	4.548e-07	4.454e-07	5.13e-07	3.829e-07	4.272e-07	4.758e-07	4.524e-07	4.93e-07	4.51e-07	4.449e-07	4.18e-07	4.651e-07	3.868e-07	4.075e-07	4.687e-07	3.82e-07	3.328e-07
[truncated: 3,613 more rows]

## Sheet: Fig. 2 panel (a)
Figure 2 - QCM-data			Panel (a)	1uM NupX coating gold chip
			Time (s)	Frequency (Hz)	Dissipation (x10^-6)
			0.517523	0.00574107	0.0310901
			1.60387	0.305003	0.0529249
[truncated: 6,138 more rows]

## Sheet: Fig. 2 panel (b)
Figure 2 - QCM-data			Panel (b)	Nsp1 coating gold chip
[truncated: 1,973 more rows]

[truncated: 23 more sheets: Fig. 2 panel (c), Fig. 2 panel (d), Fig. 2 panel (e), Fig. 2 panel (f), Fig. 2 panel (g), Fig. 2 panel (i) top, Fig. 2 panel (i) bottom, Fig. 3 panel (c), Fig. 3 panel (d), Fig. 3 panel (e), Fig. 3 panel (f), Fig. 3 panel (g), Fig. 4 panel (b), Fig. 4 panel (c), Fig. 4 panel (d), Fig. 4 panel (f), Fig. 4 panel (g), Fig. 4 panel (h), Fig. 5 panel (a) - protein dens, Fig. 5 panel (a) - Kap95 densit …]
